# Supplementary material for: Implementation of the CRISPR-Cas13a system in fission yeast and its repurposing for precise RNA editing
Source: Nucleic Acids Res. 2018 May 31;46(15):e90. doi: 10.1093/nar/gky433 (PMC6125684; doi:10.1093/nar/gky433)
Supplement: Supplementary Data [file gky433_supplemental_files.zip]

Archive with 4 entries (4 files):
- Dataset S1-submit.xlsx
- Dataset S2-submit.xlsx
- Dataset S3-submit.xlsx
- Supplementary Information 1_v4.9.docx
