# Supplementary material for: Implementation of the CRISPR-Cas13a system in fission yeast and its repurposing for precise RNA editing
Source: Nucleic Acids Res. 2018 May 31;46(15):e90. doi: 10.1093/nar/gky433 (PMC6125684; doi:10.1093/nar/gky433)
Supplement: Supplementary Data [file gky433_supplemental_files.zip › Dataset S1-submit.xlsx]

## Sheet: sheet1
Dataset S1. Oligonucleotides.
Primers	Sequences*	Characteristcs
PCR primers used for Cas13a, dCas13a and dCas13a-hADAR2d
Cas13a-P5	CATCACCACCATCATCATATGGGGAACCTGTTCGGACACAAG(NdeI)	to clone pDUAL-HFF1-Cas13a
Cas13a-P3	GTCATCGTCGTCCTTGTAGTCCATGGTTACAGGGTATCGTTAGTATTCT(NcoI)
Cas13a-mut-mid-P3	TGTAGAAATGGGAGATATAGTTAGCAATGCTCTCATTTTCAGGCTTG	to clone pDUAL-HFF1-dCas13a-hADAR2d
Cas13a-mut-mid-P5	CAAGCCTGAAAATGAGAGCATTGCTAACTATATCTCCCATTTCTACA
XTEN-dCas13a-P3	tcagaagtaccaggagtttcagaaccagatttCAGGGTATCGTTAGTATTCT
XTEN-hADAR2d-P5	aaactcctggtacttctgaatctgctactcctgaaTTGCACTTGGATCAGACGCCATC
hADAR2d-P3	CGTCGTCCTTGTAGTCCATGGGGGCGTGAGTGAGAACTG (NcoI)
Primers used for mCHERYY-eGFP, mCHERYY-eGFP W58X, Tf1-835(G→A) and Tf1-1165(G→A)
eGFP-P5	AAGCTCTAGAGTGAGCAAGGGCGAGGAGCTGTTCACCGGGGT (XbaI)	to clone pKS-mCherry-eGFP pKS-mCherry-eGFP-W58X
eGFP-mut-P3	TCAGGGTGGTCACGAGGGTGGGCTAGGGCACGGGCAGCTTGCCGGT
eGFP-mut-P5	ACCGGCAAGCTGCCCGTGCCCTAGCCCACCCTCGTGACCACCCTGA
eGFP-P3	TTCGAGCTCAGATCTTTATCCGGACTTGTACAGCTCGTCCATG (SacI,BglII)
mCherry-P5	TGGGGTACCGCTAGCATGGTGAGCAAGGGCGAGGAG (KpnI,NheI)
mCherry-linker-P3	CTCGGGAGGCCATGTTCCAGAATTCCTTGTACAGCTCGTCCAT
mCherry-linker-P5	ATGGACGAGCTGTACAAGGAATTCTGGAACATGGCCTCCCGAG
linker-P3	GCTCTAGAATGAGGTTTGTCTCCAGCCTTGTC(XbaI)
TF1-835-mutant-P5	CAAGATTCTTCTCTTACTTAGGATGAACTATTAAGAAG	to produce Tf1-835(G→A)mutant
Tf1-835-mutant-P3	CTTCTTAATAGTTCATCCTAAGTAAGAGAAGAATCTTG
Tf1-1165-mutant-P5	CAAAGACTGGAAGCAATTAGAAAAACAATAAGTTTTTAAAG	to produce Tf1-1165(G→A)mutant
Tf1-1165-mutant-P3	CTTTAAAAACTTATTGTTTTTCTAATTGCTTCCAGTCTTTG
TF1-XhoI-nmt1-P5	AGGAAGAGGAATCCTGGCATATCCTCGAGTTCAGTTATGAGCTATATAAATG	to clone the Tf1-835(G→A)and Tf1-1165(G→A)mutant to XhoI site of pHL414 plasmid
neo-P3	ATTCAACGGGAAACGTCTTGCTC
Primers used for generation of pRNA targeting eGFP, endogeneous gene and Tf1
pRNA-HH-P5	ggacGCCCACCTGATGAGTCCGTGAGGACGAAACGAGTAAGCTCGTCGTGGGCCAGGGCACGGGCAGCTTGCCGGTGGTGCAGA	to clone pKS-rrk1-crRNA-pRNA-separate
pRNA-HH-P3	caggTCTGCACCACCGGCAAGCTGCCCGTGCCCTGGCCCACGACGAGCTTACTCGTTTCGTCCTCACGGACTCATCAG GTGGGC
crRNA-eGFP-P5	aacCACGCCGTAGGTCAGGGTGGTCACGAGG	to clone pKS-rrk1-crRNA-control
crRNA-eGFP-P3	gccCCTCGTGACCACCCTGACCTACGGCGTG
crRNA-L-P5	aacCACGCCGTAGGTCAGGGTGGTCACGAGGGTGGGCCAGGGCACGGGCAGCTTGCCGGTGGTGCAGA	to clone pKS-rrk1-crRNA-pRNA-fusion
crRNA-L-P3	gccTCTGCACCACCGGCAAGCTGCCCGTGCCCTGGCCCACCCTCGTGACCACCCTGACCTACGGCGTG
crRNA-eGFP-fusion-6-37-p5	aacCACGCCGTAGGTCAGGGTGGTCACGAGGGTGGGCCAG	to clone pKS-rrk1-crRNA-pRNA-6-37
crRNA-eGFP-fusion-6-37-p3	gccCTGGCCCACCCTCGTGACCACCCTGACCTACGGCGTG
crRNA-eGFP-fusion-6-39-p5	aacCACGCCGTAGGTCAGGGTGGTCACGAGGGTGGGCCAGGG	to clone pKS-rrk1-crRNA-pRNA-6-39
crRNA-eGFP-fusion-6-39-p3	gccCCCTGGCCCACCCTCGTGACCACCCTGACCTACGGCGTG
crRNA-eGFP-fusion-6-49-p5	aacCACGCCGTAGGTCAGGGTGGTCACGAGGGTGGGCCAGGGCACGGGCAGC	to clone pKS-rrk1-crRNA-pRNA-6-49
crRNA-eGFP-fusion-6-49-p3	gccGCTGCCCGTGCCCTGGCCCACCCTCGTGACCACCCTGACCTACGGCGTG
crRNA-eGFP-fusion-6-59-p5	aacCACGCCGTAGGTCAGGGTGGTCACGAGGGTGGGCCAGGGCACGGGCAGCTTGCCGGTGG	to clone pKS-rrk1-crRNA-pRNA-6-59
crRNA-eGFP-fusion-6-59-p3	gccCCACCGGCAAGCTGCCCGTGCCCTGGCCCACCCTCGTGACCACCCTGACCTACGGCGTG
crRNA-eGFP-fusion-(-9)-65-p5	aacGGTGGTCACGAGGGTGGGCCAGGGCACGGGCAGCTTGCCGGTGGTGCAGATGAACTTCAGGGTCA	to clone pKS-rrk1-crRNA-pRNA-(-9)-65
crRNA-eGFP-fusion-(-9)-65-p3	gccTGACCCTGAAGTTCATCTGCACCACCGGCAAGCTGCCCGTGCCCTGGCCCACCCTCGTGACCACC
crRNA-eGFP-fusion-(-5)-65-p5	aacTCAGGGTGGTCACGAGGGTGGGCCAGGGCACGGGCAGCTTGCCGGTGGTGCAGATGAACTTCAGG	to clone pKS-rrk1-crRNA-pRNA-(-5)-65
crRNA-eGFP-fusion-(-5)-65-p3	gccCCTGAAGTTCATCTGCACCACCGGCAAGCTGCCCGTGCCCTGGCCCACCCTCGTGACCACCCTGA
crRNA-eGFP-fusion-(-4)-65-p5	aacGTCAGGGTGGTCACGAGGGTGGGCCAGGGCACGGGCAGCTTGCCGGTGGTGCAGATGAACTTCAG	to clone pKS-rrk1-crRNA-pRNA-(-4)-65
crRNA-eGFP-fusion-(-4)-65-p3	gccCTGAAGTTCATCTGCACCACCGGCAAGCTGCCCGTGCCCTGGCCCACCCTCGTGACCACCCTGAC
crRNA-eGFP-fusion-(2)-65-p5	aacCCGTAGGTCAGGGTGGTCACGAGGGTGGGCCAGGGCACGGGCAGCTTGCCGGTGGTGCAGATGAA	to clone pKS-rrk1-crRNA-pRNA-2-65
crRNA-eGFP-fusion-(2)-65-p3	gccTTCATCTGCACCACCGGCAAGCTGCCCGTGCCCTGGCCCACCCTCGTGACCACCCTGACCTACGG
crRNA-eGFP-fusion-(12)-65-p5	aacCACTGCACGCCGTAGGTCAGGGTGGTCACGAGGGTGGGCC AGGGCACGGGCAGCTTGCCGGTGGT	to clone pKS-rrk1-crRNA-pRNA-12-65
crRNA-eGFP-fusion-(12)-65-p3	gccACCACCGGCAAGCTGCCCGTGCCCTGGCCCACCCTCGTGACCACCCTGACCTACGGCGTGCAGTG
crRNA-eGFP-fusion-(15)-65-p5	aacAAGCACTGCACGCCGTAGGTCAGGGTGGTCACGAGGGTGGGCC AGGGCACGGGCAGCTTGCCGGT	to clone pKS-rrk1-crRNA-pRNA-15-65
crRNA-eGFP-fusion-(15)-65-p3	gccACCGGCAAGCTGCCCGTGCCCTGGCCCACCCTCGTGACCACCCTGACCTACGGCGTGCAGTGCTT
crRNA-eGFP-fusion-(19)-65-p5	aacGCTGAAGCACTGCACGCCGTAGGTCAGGGTGGTCACGAGGGTGGGCC AGGGCACGGGCAGCTTGC	to clone pKS-rrk1-crRNA-pRNA-19-65
crRNA-eGFP-fusion-(19)-65-p5	gccGCAAGCTGCCCGTGCCCTGGCCCACCCTCGTGACCACCCTGACCTACGGCGTGCAGTGCTTCAGC
crRNA-mel1-672-p5	aacATTGTCTCGCACGGACAACGCACATCCTTACGACCAAATGTATCAAAGATATCTCCACTTATCCT	to clone pKS-rrk1-crRNA-pRNA-mel1-672
crRNA-mel1-672-p3	gccAGGATAAGTGGAGATATCTTTGATACATTTGGTCGTAAGGATGTGCGTTGTCCGTGCGAGACAAT
crRNA-mel1-921-p5	aacTTGGATACAATTAACTTATCCATAGGAGACATGCCACTGACATCGTTACCAAGTATAAGGGGAGA	to clone pKS-rrk1-crRNA-pRNA-mel1-921
crRNA-mel1-921-p3	gccTCTCCCCTTATACTTGGTAACGATGTCAGTGGCATGTCTCCTATGGATAAGTTAATTGTATCCAA
crRNA-ade6-622-p5	aacGATAAGCATAAACTTTTCCGTCTAAACTGCGTACCACCATCACTGCAATTTCCATGGAGAAAGGA	to clone pKS-rrk1-crRNA-pRNA-ade6-622
crRNA-ade6-622-p3	gccTCCTTTCTCCATGGAAATTGCAGTGATGGTGGTACGCAGTTTAGACGGAAAAGTTTATGCTTATC
crRNA-ade6-1002-p5	aacCGATCTTTGAAACATAATCAGGATCATCAGTACCCAAAATATTTACCATCAACGCATGAGTTGTG	to clone pKS-rrk1-crRNA-pRNA-ade6-1002
crRNA-ade6-1002-p3	gccCACAACTCATGCGTTGATGGTAAATATTTTGGGTACTGATGATCCTGATTATGTTTCAAAGATCG
crRNA-ade6-1160-p5	aacACAGGATCTTTGACGTCAAGAAGCATCTGATACCCACGTTCACATTCTTGAGGTGAATCAGAAAT	to clone pKS-rrk1-crRNA-pRNA-act1-1160
crRNA-ade6-1160-p3	gccATTTCTGATTCACCTCAAGAATGTGAACGTGGGTATCAGATGCTTCTTGACGTCAAAGATCCTGT
crRNA-act1-1566-p5	aacTAAAAATTAACGGGAGTAAGTAAAATTCATTTACCACAGTTCTTTAATCGATAATCACAGCGATA	to clone pKS-rrk1-crRNA-pRNA-ade6-1566
crRNA-act1-1566-p3	gccTATCGCTGTGATTATCGATTAAAGAACTGTGGTAAATGAATTTTACTTACTCCCGTTAATTTTTA
crRNA-tdh1-79-p5	aacGAATTGCCATTTTGAATCAAGTGTAAATCAATACCATGGATGAATGATCTATACAGAAGCGATGC	to clone pKS-rrk1-crRNA-pRNA-tdh1-79
crRNA-tdh1-79-p3	gccGCATCGCTTCTGTATAGATCATTCATCCATGGTATTGATTTACACTTGATTCAAAATGGCAATTC
crRNA-nmt1-648-p5	aacCAATATACAAAATGGTACAGAAACAGCAGCAACCCAAGTTGGCTAATCGATCAATACGCAACATT	to clone pKS-rrk1-crRNA-pRNA-nmt1-648
crRNA-nmt1-648-p3	gccAATGTTGCGTATTGATCGATTAGCCAACTTGGGTTGCTGCTGTTTCTGTACCATTTTGTATATTG
crRNA-mug45-530-p5	aacTAAATAAAGTATCGTTTTGCGAATCCATCGCTTCCAAAGTCATTCCTCTGTCAATGGGTGGGCTA	to clone pKS-rrk1-crRNA-pRNA-mug45
crRNA-mug45-530-p3	gccTAGCCCACCCATTGACAGAGGAATGACTTTGGAAGCGATGGATTCGCAAAACGATACTTTATTTA
crRNA-erp5-672-p5	aacAACGTTGCAACATTTGCTCACCAAGGATGGATTCCAAGCGTGTATTCAAAGCAGCAACTCTGTCG	to clone pKS-rrk1-crRNA-pRNA-erp5-672
crRNA-erp5-672-p3	gccCGACAGAGTTGCTGCTTTGAATACACGCTTGGAATCCATCCTTGGTGAGCAAATGTTGCAACGTT
crRNA-Tf1-835-p5	aac ATCCAACTAGGTTTACCATTCTTCTTAATAGTTCATCCCAAGTAAGAGAAGAATCTTGACAAAAG	to clone pKS-rrk1-crRNA-pRNA-Tf1-835
crRNA-Tf1-835-p3	gcc CTTTTGTCAAGATTCTTCTCTTACTTGGGATGAACTATTAAGAAGAATGGTAAACCTAGTTGGAT
crRNA-Tf1-1165-p5	aac TGTCGTTCTCCTTTAAAAACTTATTGTTTTTCCAATTGCTTCCAGTCTTTGTTTTTAAAAGATTC	to clone pKS-rrk1-crRNA-pRNA-Tf1-1165
crRNA-Tf1-1165-p3	gcc GAATCTTTTAAAAACAAAGACTGGAAGCAATTGGAAAAACAATAAGTTTTTAAAGGAGAACGACA
crRNA-Tf1-control	aac TAAGGCTGTAATAAAATCCATTGATAAAGATTCCCAAGGTCTTTCTGGTGGAGGAATTGGGTGTA	to clone pKS-rrk1-crRNA-pRNA-Tf1-control
crRNA-Tf1-control	gcc TACACCCAATTCCTCCACCAGAAAGACCTTGGGAATCTTTATCAATGGATTTTATTACAGCCTTA
Primers used for cloning crRNA from pKS intermediate plasmid into pDUAL-HFF and pHL414 plasmid
pDUAL-SpeI-T3	CGCTAGGGATAACAGGGTAATATAATTAACCCTCACTAAAGG	to clone the crRNA-pRNA cassete into the plasmids of pDUAL-HFF1-Cas13a or pDUAL-HFF1-dCas13a-hADAR2d
pDUAL-PspXI-T7	CCTCCAATCTTGTGTTCTTCAAATAATACGACTCACTATAGG
T3-XbaI	GCTCTAGAAATTAACCCTCACTAAAGG
T7	TAATACGACTCACTATAGG
Primers used for RT-PCR, qPCR and sequencing
mel1-921-RT-p5	CAGGGAGATCATTGTTCAGT
mel1-921-RT-p3	TAAGAGCAGCAGGATTTGTA
ade6-622-RT-p5	CAGGCCAAGAGTTTGGTTAT
ade6-622-RT-p3	TGAATTGAGAAGGGAAGACG
ade6-1002-RT-p5	TTGCTCCTCGGCCTCACAAT
ade6-1002-RT-p3	AGAAGCATCTGATACCTACGTTCA
ade6-1160-RT-p5	CTCGACTTCCACAACTCATG
ade6-1160-RT-p3	GACGGCAGCATCTTTCATCT
act1-1566-RT-p5	TATTTCCAGTAGATACCTATGA
act1-1566-RT-p3	ATACAACTCTACAGGACGAA
tdh1-79-RT-p5	TGCCTAGCATCGCTTCTGTA
tdh1-79-RT-p3	CATCAATGACGAGCTTACCAT
nmt1-648-RT-p5	CGGTTTGTCTCCTTCTGATT
nmt1-648-RT-p3	TGATCTTGTCGGGATGTTTA
mug45-429-RT-p5	ACAATGTCACGAATGCCTAG
mug45-429-RT-p3	CACGTTGTGATAATCCCATG
erp5-672-RT-p5	CTCATCGCATCTGTTATTTG
erp5-672-RT-p3	GTAACCAGGAGAACGACAAT
mCherry-eGFP-RT-p5	CAAGGGCGAGGAGGATAACA
mCherry-eGFP-RT-p3	AACTCCAGCAGGACCATGTGAT
* Underlines indicate restriction sites;Letter in brackets were the name of restriction enzyme; Italic letters indicate nucleotids for producing sticky ends of crRNA or pRNA, which were introduced into the BspQI or BsaI sites in crRNA-pRNA cassete.
