# Supplementary material for: Implementation of the CRISPR-Cas13a system in fission yeast and its repurposing for precise RNA editing
Source: Nucleic Acids Res. 2018 May 31;46(15):e90. doi: 10.1093/nar/gky433 (PMC6125684; doi:10.1093/nar/gky433)
Supplement: Supplementary Data [file gky433_supplemental_files.zip › Dataset S2-submit.xlsx]

## Sheet: annotation
Dataset S2. Fluorescence intensity of S. pombe with different plasmid constructs.
Editing efficiency of eGFP-W58X in S.pombe with crRNA-PRNA construct with editing site at variable position.
	editing ratio(rep1)	editing ratio(rep2)	editing ratio(rep1-normorlized)	editing ratio(rep2-normolized)	average	SEM
Positive	67.632	67.4931	100	100	100	0
Negative	0.528257	0.630758	0	0	0	0
crRMA-pRNA fusion	5.36621	4.33086	7.08486	5.55243	6.31865	0.766213
crRNA pRNA seperate	0.998865	0.933635	0.620707	0.524159	0.572433	0.0482741
crRNA only	0.247032	0.312966	0	0	0	0
crRMA-pRNA(A-9)	2.37688		2.66033		2.66033
crRMA-pRNA(A-5)	1.109	0.833604	0.783723	0.376103	0.579913	0.20381
crRMA-pRNA(A-4)	0.638049	0.00837774	0.0866583	0.382274	0.234466	0.147808
crRMA-pRNA(A+2)	2.45091	0.00837774	2.7699	2.25822	2.51406	0.255838
crRMA-pRNA(A+6)	5.36621	4.33	7.08486	5.55243	6.31865	0.766213
crRMA-pRNA(A+12)	1.61737	1.252	1.53616	0.995372	1.26577	0.270396
crRMA-pRNA(A+15)	1.61596	1.05866	1.53407	0.709209	1.12164	0.412432
crRMA-pRNA(A+19)	1.27253	1.53756	1.02576	1.41803	1.22189	0.19614
		average
	Positive	0.675625
	Negative	0.00579507
Editing ratio was caculated by comparing sum fluorescence intensity of eGFP to that of mCherry.
Normolized editing ratio was caculated by subtracting editing ratio of negative control from editing ratio of samples,then was compared to the editing ratio of positive control.
Sheet positive: Fluorescene intensity of S. pombe with chromosome dCas13a-hADAR2d construct transformed with pDUAL-HFF1-mCherry-eGFP plasmid.
Sheet negative: Fluorescene intensity of S. pombe with chromosome dCas13a-hADAR2d construct transformed with pDUAL-HFF1-mCherry-eGFP-W58X plasmid.
Sheet crRNA pRNA fusion: Fluorescene intensity of S. pombe with chromosome dCas13a-hADAR2d construct transformed with reporter and crRNA-pRNA fusion construct.
Sheet crRNA pRNA seperate: Fluorescene intensity of S. pombe with chromosome dCas13a-hADAR2d construct transformed with reporter and crRNA/pRNA seperate construct.
Sheet crRNA only: Fluorescene intensity of S. pombe with chromosome dCas13a-hADAR2d construct transformed with reporter and crRNA only construct.
Sheet crRMA pRNA(A-9): Fluorescene intensity of S. pombe with chromosome dCas13a-hADAR2d construct transformed with reporter and crRMA pRNA(A-9)construct.
Sheet crRMA pRNA(A-5): Fluorescene intensity of S. pombe with chromosome dCas13a-hADAR2d construct transformed with with reporter and crRMA pRNA(A-5)construct.
Sheet crRMA pRNA(A-4): Fluorescene intensity of S. pombe with chromosome dCas13a-hADAR2d construct transformed with with reporter and crRMA pRNA(A-4)construct.
Sheet crRMA pRNA(A+2): Fluorescene intensity of S. pombe with chromosome dCas13a-hADAR2d construct transformed with with reporter and crRMA pRNA(A+2)construct.
Sheet crRMA pRNA(A+6): Fluorescene intensity of S. pombe with chromosome dCas13a-hADAR2d construct transformed with reporter and crRMA pRNA(A+6)construct.
Sheet crRMA pRNA(A+12): Fluorescene intensity of S. pombe with chromosome dCas13a-hADAR2d construct transformed with with reporter and crRMA pRNA(A+12)construct.
Sheet crRMA pRNA(A+15): Fluorescene intensity of S. pombe with chromosome dCas13a-hADAR2d construct transformed with reporter and crRMA pRNA(A+15)construct.
Sheet crRMA pRNA(A+19): Fluorescene intensity of S. pombe with chromosome dCas13a-hADAR2d construct transformed with with reporter and crRMA pRNA(A+19)construct.
Florescence intensities were obtained with flowcytomery and analyzed with Flowjo7.6 software(Materials and Methods). The fluorescence intensity value was took for caculation of editing ratio when it were over 5. When the fluorescence intensity values were below 5,they were labeled as zero in these tables.

## Sheet: positive rep1
Fluorescene intensity of S. pombe with chromosome dCas13a-hADAR2d transformed with pDUAL-HFF1-mCherry-eGFP plasmid.
Cell counts	eGFP fluorescence intensity	mCHERYY fluorescence intensity
1	593.523	1165.22
2	392.419	1055.45
3	532.798	1046
4	441.094	982.172
5	518.613	956.024
6	615.265	873.788
7	465.553	820.47
8	191.095	791.476
9	433.23	723.394
10	388.905	723.394
11	433.23	710.497
12	835.363	679.253
13	266.552	667.143
14	349.115	643.567
15	345.989	643.567
16	336.778	643.567
17	368.473	637.804
18	355.452	632.093
19	361.904	626.434
20	289.026	626.434
21	429.351	615.265
22	307.809	615.265
23	449.101	604.296
24	385.423	604.296
25	316.228	604.296
26	273.842	604.296
27	310.59	598.885
28	469.759	593.523
29	368.473	593.523
30	283.874	582.942
31	316.228	572.549
32	336.778	567.422
33	291.638	562.341
34	330.774	547.37
35	342.891	532.798
36	291.638	532.798
37	349.115	528.027
38	365.174	523.299
39	319.085	523.299
40	302.321	518.613
41	296.931	518.613
42	283.874	518.613
43	319.085	513.97
44	316.228	513.97
45	313.396	509.368
46	276.316	509.368
47	259.455	509.368
48	222.667	509.368
49	241.442	500.286
50	445.079	495.807
51	324.877	491.367
52	339.821	478.286
53	336.778	478.286
54	310.59	478.286
55	294.273	478.286
56	441.094	474.003
57	330.774	474.003
58	302.321	469.759
59	252.548	469.759
60	445.079	465.553
61	294.273	465.553
62	214.799	465.553
63	257.132	461.384
64	245.824	457.253
65	327.812	453.158
66	268.96	453.158
67	310.59	449.101
68	266.552	449.101
69	191.095	449.101
70	152.614	449.101
71	345.989	437.144
72	286.438	437.144
73	266.552	433.23
74	250.287	429.351
75	248.045	425.507
76	212.875	425.507
77	198.096	425.507
78	243.623	421.697
79	98.2172	421.697
80	310.59	410.47
81	286.438	410.47
82	264.165	406.794
83	222.667	406.794
84	239.28	403.152
85	220.673	403.152
86	230.824	399.542
87	201.691	399.542
88	165.482	399.542
89	271.39	395.964
90	85.821	395.964
91	237.137	392.419
92	216.739	392.419
93	276.316	385.423
94	237.137	385.423
95	222.667	385.423
96	266.552	381.972
97	250.287	381.972
98	222.667	381.972
99	261.799	378.552
100	252.548	378.552
101	220.673	378.552
102	214.799	375.162
103	243.623	371.803
104	182.692	371.803
105	266.552	368.473
106	237.137	368.473
107	214.799	368.473
108	184.342	368.473
109	271.39	365.174
110	250.287	365.174
111	192.822	365.174
112	241.442	361.904
113	205.353	361.904
114	187.688	361.904
115	187.688	361.904
116	187.688	361.904
117	235.014	358.664
118	220.673	358.664
119	218.697	358.664
120	214.799	358.664
121	144.596	358.664
122	252.548	355.452
123	196.322	355.452
124	187.688	355.452
125	222.667	352.269
126	218.697	352.269
127	201.691	352.269
128	324.877	349.115
129	254.83	349.115
130	226.709	349.115
131	226.709	349.115
132	226.709	349.115
133	218.697	349.115
134	216.739	349.115
135	207.208	349.115
136	310.59	345.989
137	196.322	345.989
138	179.435	345.989
139	152.614	345.989
140	152.614	345.989
141	276.316	342.891
142	237.137	342.891
143	224.679	342.891
144	218.697	342.891
145	201.691	342.891
146	182.692	342.891
147	173.094	342.891
148	224.679	339.821
149	222.667	339.821
150	210.969	339.821
151	174.658	339.821
152	165.482	339.821
153	210.969	336.778
154	191.095	336.778
155	307.809	333.762
156	210.969	333.762
157	210.969	333.762
158	203.514	333.762
159	179.435	333.762
160	121.881	333.762
161	259.455	330.774
162	239.28	330.774
163	230.824	330.774
164	230.824	330.774
165	220.673	330.774
166	210.969	330.774
167	203.514	330.774
168	184.342	330.774
169	388.905	327.812
170	352.269	327.812
171	257.132	327.812
172	245.824	327.812
173	214.799	327.812
174	212.875	327.812
175	241.442	324.877
176	237.137	324.877
177	201.691	324.877
178	191.095	324.877
179	174.658	324.877
180	144.596	324.877
181	226.709	321.968
182	224.679	321.968
183	222.667	321.968
184	203.514	321.968
185	352.269	319.085
186	321.968	319.085
187	220.673	319.085
188	198.096	319.085
189	194.564	319.085
190	194.564	319.085
191	177.828	319.085
192	159.634	319.085
193	142.018	319.085
194	276.316	316.228
195	261.799	316.228
196	235.014	316.228
197	220.673	316.228
198	201.691	316.228
199	196.322	316.228
200	191.095	316.228
201	164	316.228
202	330.774	313.396
203	245.824	313.396
204	222.667	313.396
205	209.08	313.396
206	201.691	313.396
207	196.322	313.396
208	138.237	313.396
209	133.352	313.396
210	228.757	310.59
211	181.056	310.59
212	210.969	307.809
213	199.885	307.809
214	173.094	307.809
215	156.788	307.809
216	345.989	305.053
217	248.045	305.053
218	243.623	305.053
219	191.095	305.053
220	174.658	305.053
221	171.544	305.053
222	124.094	305.053
223	64.9382	305.053
224	294.273	302.321
225	203.514	302.321
226	191.095	302.321
227	181.056	302.321
228	174.658	302.321
229	187.688	299.614
230	177.828	299.614
231	176.236	299.614
232	176.236	299.614
233	174.658	299.614
234	168.485	299.614
235	166.977	299.614
236	161.076	299.614
237	368.473	296.931
238	179.435	296.931
239	176.236	296.931
240	162.531	296.931
241	149.893	296.931
242	235.014	294.273
243	226.709	294.273
244	212.875	294.273
245	209.08	294.273
246	196.322	294.273
247	168.485	294.273
248	156.788	294.273
249	132.158	294.273
250	248.045	291.638
251	232.91	291.638
252	210.969	291.638
253	192.822	291.638
254	186.008	291.638
255	182.692	291.638
256	149.893	291.638
257	140.746	291.638
258	109.411	291.638
259	189.384	289.026
260	184.342	289.026
261	174.658	289.026
262	90.5798	289.026
263	226.709	286.438
264	199.885	286.438
265	194.564	286.438
266	192.822	286.438
267	192.822	286.438
268	187.688	286.438
269	168.485	286.438
270	168.485	286.438
271	164	286.438
272	184.342	283.874
273	166.977	283.874
274	164	283.874
275	153.993	283.874
276	153.993	283.874
277	97.3377	283.874
278	286.438	281.332
279	224.679	281.332
280	174.658	281.332
281	168.485	281.332
282	162.531	281.332
283	139.486	281.332
284	134.557	281.332
285	352.269	278.813
286	186.008	278.813
287	182.692	278.813
288	176.236	278.813
289	161.076	278.813
290	145.902	278.813
291	139.486	278.813
292	226.709	276.316
293	201.691	276.316
294	194.564	276.316
295	179.435	276.316
296	177.828	276.316
297	173.094	276.316
298	170.008	276.316
299	158.204	276.316
300	156.788	276.316
301	109.411	276.316
302	168.485	273.842
303	166.977	273.842
304	140.746	273.842
305	138.237	273.842
306	250.287	271.39
307	194.564	271.39
308	189.384	271.39
309	179.435	271.39
310	174.658	271.39
311	174.658	271.39
312	155.384	271.39
313	153.993	271.39
314	122.983	271.39
315	73.6525	271.39
316	214.799	268.96
317	201.691	268.96
318	162.531	268.96
319	155.384	268.96
320	198.096	266.552
321	198.096	266.552
322	191.095	266.552
323	191.095	266.552
324	179.435	266.552
325	174.658	266.552
326	171.544	266.552
327	168.485	266.552
328	156.788	266.552
329	149.893	266.552
330	129.802	266.552
331	84.291	266.552
332	321.968	264.165
333	170.008	264.165
334	156.788	264.165
335	130.975	264.165
336	118.637	264.165
337	192.822	261.799
338	191.095	261.799
339	184.342	261.799
340	166.977	261.799
341	140.746	261.799
342	135.773	261.799
343	129.802	261.799
344	118.637	261.799
345	182.692	259.455
346	159.634	259.455
347	144.596	259.455
348	142.018	259.455
349	173.094	257.132
350	156.788	257.132
351	132.158	257.132
352	114.444	257.132
353	99.1046	257.132
354	186.008	254.83
355	164	254.83
356	153.993	254.83
357	299.614	252.548
358	228.757	252.548
359	196.322	252.548
360	162.531	252.548
361	159.634	252.548
362	158.204	252.548
363	152.614	252.548
364	144.596	252.548
365	143.301	252.548
366	142.018	252.548
367	136.999	252.548
368	96.4662	252.548
369	94.7464	252.548
370	198.096	250.287
371	194.564	250.287
372	184.342	250.287
373	176.236	250.287
374	174.658	250.287
375	162.531	250.287
376	159.634	250.287
377	155.384	250.287
378	174.658	248.045
379	164	248.045
380	153.993	248.045
381	124.094	248.045
382	107.461	248.045
383	266.552	245.824
384	254.83	245.824
385	230.824	245.824
386	198.096	245.824
387	177.828	245.824
388	162.531	245.824
389	151.247	245.824
390	151.247	245.824
391	148.551	245.824
392	147.221	245.824
393	135.773	245.824
394	110.4	245.824
395	88.1683	245.824
396	71.0497	245.824
397	276.316	243.623
398	268.96	243.623
399	174.658	243.623
400	173.094	243.623
401	165.482	243.623
402	148.551	243.623
403	139.486	243.623
404	129.802	243.623
405	112.404	243.623
406	68.539	243.623
407	203.514	241.442
408	187.688	241.442
409	174.658	241.442
410	161.076	241.442
411	151.247	241.442
412	140.746	241.442
413	127.488	241.442
414	60.4296	241.442
415	268.96	239.28
416	243.623	239.28
417	212.875	239.28
418	198.096	239.28
419	189.384	239.28
420	182.692	239.28
421	179.435	239.28
422	168.485	239.28
423	158.204	239.28
424	149.893	239.28
425	140.746	239.28
426	138.237	239.28
427	116.522	239.28
428	283.874	237.137
429	205.353	237.137
430	161.076	237.137
431	159.634	237.137
432	156.788	237.137
433	142.018	237.137
434	140.746	237.137
435	139.486	237.137
436	132.158	237.137
437	127.488	237.137
438	122.983	237.137
439	119.709	237.137
440	94.7464	237.137
441	90.5798	237.137
442	73.6525	237.137
443	182.692	235.014
444	182.692	235.014
445	174.658	235.014
446	170.008	235.014
447	165.482	235.014
448	142.018	235.014
449	119.709	235.014
450	112.404	235.014
451	110.4	235.014
452	99.1046	235.014
453	266.552	232.91
454	199.885	232.91
455	179.435	232.91
456	153.993	232.91
457	147.221	232.91
458	135.773	232.91
459	127.488	232.91
460	126.346	232.91
461	122.983	232.91
462	119.709	232.91
463	99.1046	232.91
464	90.5798	232.91
465	264.165	230.824
466	230.824	230.824
467	196.322	230.824
468	181.056	230.824
469	161.076	230.824
470	161.076	230.824
471	147.221	230.824
472	145.902	230.824
473	140.746	230.824
474	119.709	230.824
475	91.3982	230.824
476	177.828	228.757
477	176.236	228.757
478	162.531	228.757
479	143.301	228.757
480	135.773	228.757
481	125.215	228.757
482	124.094	228.757
483	118.637	228.757
484	108.432	228.757
485	105.545	228.757
486	194.564	226.709
487	168.485	226.709
488	166.977	226.709
489	166.977	226.709
490	161.076	226.709
491	144.596	226.709
492	139.486	226.709
493	138.237	226.709
494	138.237	226.709
495	134.557	226.709
496	119.709	226.709
497	106.499	226.709
498	187.688	224.679
499	177.828	224.679
500	177.828	224.679
501	134.557	224.679
502	133.352	224.679
503	119.709	224.679
504	107.461	224.679
505	106.499	224.679
506	98.2172	224.679
507	198.096	222.667
508	181.056	222.667
509	173.094	222.667
510	156.788	222.667
511	145.902	222.667
512	142.018	222.667
513	122.983	222.667
514	121.881	222.667
515	118.637	222.667
516	77.0404	222.667
517	216.739	220.673
518	170.008	220.673
519	166.977	220.673
520	144.596	220.673
521	135.773	220.673
522	133.352	220.673
523	128.64	220.673
524	122.983	220.673
525	191.095	218.697
526	177.828	218.697
527	176.236	218.697
528	164	218.697
529	156.788	218.697
530	156.788	218.697
531	156.788	218.697
532	152.614	218.697
533	152.614	218.697
534	145.902	218.697
535	145.902	218.697
536	142.018	218.697
537	140.746	218.697
538	129.802	218.697
539	299.614	216.739
540	199.885	216.739
541	177.828	216.739
542	156.788	216.739
543	152.614	216.739
544	152.614	216.739
545	109.411	216.739
546	91.3982	216.739
547	65.5249	216.739
548	261.799	214.799
549	159.634	214.799
550	156.788	214.799
551	153.993	214.799
552	149.893	214.799
553	149.893	214.799
554	148.551	214.799
555	144.596	214.799
556	140.746	214.799
557	138.237	214.799
558	138.237	214.799
559	134.557	214.799
560	129.802	214.799
561	114.444	214.799
562	108.432	214.799
563	199.885	212.875
564	191.095	212.875
565	168.485	212.875
566	162.531	212.875
567	149.893	212.875
568	148.551	212.875
569	144.596	212.875
570	136.999	212.875
571	132.158	212.875
572	129.802	212.875
573	119.709	212.875
574	97.3377	212.875
575	71.6917	212.875
576	69.1582	212.875
577	63.2093	212.875
578	199.885	210.969
579	189.384	210.969
580	179.435	210.969
581	161.076	210.969
582	159.634	210.969
583	140.746	210.969
584	139.486	210.969
585	139.486	210.969
586	135.773	210.969
587	128.64	210.969
588	155.384	209.08
589	149.893	209.08
590	148.551	209.08
591	148.551	209.08
592	130.975	209.08
593	126.346	209.08
594	118.637	209.08
595	118.637	209.08
596	117.574	209.08
597	116.522	209.08
598	106.499	209.08
599	102.735	209.08
600	91.3982	209.08
601	205.353	207.208
602	174.658	207.208
603	168.485	207.208
604	164	207.208
605	138.237	207.208
606	129.802	207.208
607	127.488	207.208
608	122.983	207.208
609	118.637	207.208
610	111.397	207.208
611	104.6	207.208
612	92.224	207.208
613	147.221	205.353
614	142.018	205.353
615	140.746	205.353
616	140.746	205.353
617	130.975	205.353
618	120.79	205.353
619	120.79	205.353
620	118.637	205.353
621	222.667	203.514
622	148.551	203.514
623	144.596	203.514
624	139.486	203.514
625	134.557	203.514
626	125.215	203.514
627	111.397	203.514
628	107.461	203.514
629	159.634	201.691
630	151.247	201.691
631	145.902	201.691
632	132.158	201.691
633	130.975	201.691
634	130.975	201.691
635	129.802	201.691
636	128.64	201.691
637	117.574	201.691
638	115.478	201.691
639	115.478	201.691
640	114.444	201.691
641	177.828	199.885
642	176.236	199.885
643	170.008	199.885
644	155.384	199.885
645	153.993	199.885
646	139.486	199.885
647	135.773	199.885
648	132.158	199.885
649	129.802	199.885
650	129.802	199.885
651	129.802	199.885
652	127.488	199.885
653	124.094	199.885
654	118.637	199.885
655	117.574	199.885
656	111.397	199.885
657	98.2172	199.885
658	90.5798	199.885
659	210.969	198.096
660	189.384	198.096
661	138.237	198.096
662	136.999	198.096
663	135.773	198.096
664	129.802	198.096
665	126.346	198.096
666	114.444	198.096
667	114.444	198.096
668	108.432	198.096
669	99.1046	198.096
670	75.667	198.096
671	189.384	196.322
672	165.482	196.322
673	155.384	196.322
674	143.301	196.322
675	139.486	196.322
676	136.999	196.322
677	134.557	196.322
678	129.802	196.322
679	119.709	196.322
680	118.637	196.322
681	117.574	196.322
682	117.574	196.322
683	112.404	196.322
684	97.3377	196.322
685	164	194.564
686	147.221	194.564
687	134.557	194.564
688	130.975	194.564
689	114.444	194.564
690	113.419	194.564
691	110.4	194.564
692	109.411	194.564
693	187.688	192.822
694	155.384	192.822
695	147.221	192.822
696	145.902	192.822
697	144.596	192.822
698	140.746	192.822
699	126.346	192.822
700	125.215	192.822
701	125.215	192.822
702	124.094	192.822
703	122.983	192.822
704	116.522	192.822
705	114.444	192.822
706	103.663	192.822
707	90.5798	192.822
708	85.0526	192.822
709	80.5842	192.822
710	32.4877	192.822
711	10.5545	192.822
712	184.342	191.095
713	177.828	191.095
714	173.094	191.095
715	147.221	191.095
716	143.301	191.095
717	138.237	191.095
718	121.881	191.095
719	119.709	191.095
720	111.397	191.095
721	110.4	191.095
722	38.1972	191.095
723	184.342	189.384
724	162.531	189.384
725	143.301	189.384
726	140.746	189.384
727	135.773	189.384
728	133.352	189.384
729	130.975	189.384
730	129.802	189.384
731	122.983	189.384
732	117.574	189.384
733	115.478	189.384
734	113.419	189.384
735	103.663	189.384
736	102.735	189.384
737	95.6024	189.384
738	86.5964	189.384
739	48.2607	189.384
740	165.482	187.688
741	158.204	187.688
742	152.614	187.688
743	152.614	187.688
744	142.018	187.688
745	122.983	187.688
746	118.637	187.688
747	117.574	187.688
748	111.397	187.688
749	107.461	187.688
750	87.3788	187.688
751	50.9368	187.688
752	210.969	186.008
753	181.056	186.008
754	143.301	186.008
755	130.975	186.008
756	117.574	186.008
757	105.545	186.008
758	103.663	186.008
759	103.663	186.008
760	99.1046	186.008
761	60.4296	186.008
762	203.514	184.342
763	170.008	184.342
764	147.221	184.342
765	144.596	184.342
766	142.018	184.342
767	138.237	184.342
768	136.999	184.342
769	135.773	184.342
770	130.975	184.342
771	129.802	184.342
772	125.215	184.342
773	121.881	184.342
774	117.574	184.342
775	115.478	184.342
776	110.4	184.342
777	107.461	184.342
778	88.1683	184.342
779	58.8208	184.342
780	0	184.342
781	212.875	182.692
782	184.342	182.692
783	145.902	182.692
784	135.773	182.692
785	132.158	182.692
786	125.215	182.692
787	125.215	182.692
788	124.094	182.692
789	124.094	182.692
790	119.709	182.692
791	115.478	182.692
792	108.432	182.692
793	53.7612	182.692
794	191.095	181.056
795	164	181.056
796	148.551	181.056
797	133.352	181.056
798	124.094	181.056
799	122.983	181.056
800	121.881	181.056
801	119.709	181.056
802	110.4	181.056
803	109.411	181.056
804	103.663	181.056
805	101.815	181.056
806	101.815	181.056
807	86.5964	181.056
808	86.5964	181.056
809	189.384	179.435
810	168.485	179.435
811	153.993	179.435
812	152.614	179.435
813	132.158	179.435
814	122.983	179.435
815	119.709	179.435
816	119.709	179.435
817	117.574	179.435
818	117.574	179.435
819	113.419	179.435
820	112.404	179.435
821	107.461	179.435
822	101.815	179.435
823	99.1046	179.435
824	96.4662	179.435
825	89.7687	179.435
826	88.1683	179.435
827	0	179.435
828	182.692	177.828
829	173.094	177.828
830	139.486	177.828
831	130.975	177.828
832	126.346	177.828
833	120.79	177.828
834	119.709	177.828
835	109.411	177.828
836	105.545	177.828
837	93.898	177.828
838	84.291	177.828
839	84.291	177.828
840	77.0404	177.828
841	182.692	176.236
842	170.008	176.236
843	152.614	176.236
844	147.221	176.236
845	142.018	176.236
846	128.64	176.236
847	122.983	176.236
848	120.79	176.236
849	117.574	176.236
850	115.478	176.236
851	113.419	176.236
852	113.419	176.236
853	112.404	176.236
854	111.397	176.236
855	109.411	176.236
856	94.7464	176.236
857	92.224	176.236
858	86.5964	176.236
859	75.667	176.236
860	155.384	174.658
861	145.902	174.658
862	143.301	174.658
863	128.64	174.658
864	126.346	174.658
865	124.094	174.658
866	124.094	174.658
867	122.983	174.658
868	119.709	174.658
869	116.522	174.658
870	116.522	174.658
871	116.522	174.658
872	112.404	174.658
873	108.432	174.658
874	103.663	174.658
875	100	174.658
876	98.2172	174.658
877	95.6024	174.658
878	94.7464	174.658
879	93.898	174.658
880	92.224	174.658
881	88.1683	174.658
882	83.5363	174.658
883	228.757	173.094
884	158.204	173.094
885	135.773	173.094
886	134.557	173.094
887	132.158	173.094
888	129.802	173.094
889	126.346	173.094
890	124.094	173.094
891	124.094	173.094
892	121.881	173.094
893	110.4	173.094
894	102.735	173.094
895	94.7464	173.094
896	93.898	173.094
897	88.9649	173.094
898	88.1683	173.094
899	87.3788	173.094
900	85.821	173.094
901	83.5363	173.094
902	79.1476	173.094
903	73.6525	173.094
904	67.317	173.094
905	130.975	171.544
906	129.802	171.544
907	127.488	171.544
908	125.215	171.544
909	113.419	171.544
910	105.545	171.544
911	100.904	171.544
912	100.904	171.544
913	96.4662	171.544
914	94.7464	171.544
915	85.821	171.544
916	144.596	170.008
917	125.215	170.008
918	122.983	170.008
919	121.881	170.008
920	119.709	170.008
921	113.419	170.008
922	111.397	170.008
923	107.461	170.008
924	104.6	170.008
925	100	170.008
926	74.9894	170.008
927	19.2822	170.008
928	214.799	168.485
929	196.322	168.485
930	147.221	168.485
931	143.301	168.485
932	136.999	168.485
933	128.64	168.485
934	121.881	168.485
935	119.709	168.485
936	119.709	168.485
937	105.545	168.485
938	103.663	168.485
939	102.735	168.485
940	100	168.485
941	86.5964	168.485
942	71.0497	168.485
943	63.2093	168.485
944	205.353	166.977
945	143.301	166.977
946	142.018	166.977
947	133.352	166.977
948	128.64	166.977
949	126.346	166.977
950	124.094	166.977
951	120.79	166.977
952	120.79	166.977
953	107.461	166.977
954	106.499	166.977
955	105.545	166.977
956	104.6	166.977
957	101.815	166.977
958	93.898	166.977
959	69.7831	166.977
960	148.551	165.482
961	144.596	165.482
962	125.215	165.482
963	124.094	165.482
964	117.574	165.482
965	113.419	165.482
966	109.411	165.482
967	107.461	165.482
968	102.735	165.482
969	100	165.482
970	92.224	165.482
971	87.3788	165.482
972	74.9894	165.482
973	73.6525	165.482
974	130.975	164
975	127.488	164
976	122.983	164
977	113.419	164
978	106.499	164
979	104.6	164
980	103.663	164
981	102.735	164
982	97.3377	164
983	88.9649	164
984	88.1683	164
985	79.1476	164
986	70.4136	164
987	64.3567	164
988	59.3523	164
989	147.221	162.531
990	127.488	162.531
991	122.983	162.531
992	116.522	162.531
993	115.478	162.531
994	112.404	162.531
995	109.411	162.531
996	109.411	162.531
997	108.432	162.531
998	104.6	162.531
999	100.904	162.531
1000	100	162.531
1001	97.3377	162.531
1002	91.3982	162.531
1003	82.047	162.531
1004	46.5553	162.531
1005	245.824	161.076
1006	176.236	161.076
1007	149.893	161.076
1008	149.893	161.076
1009	139.486	161.076
1010	119.709	161.076
1011	118.637	161.076
1012	113.419	161.076
1013	112.404	161.076
1014	112.404	161.076
1015	111.397	161.076
1016	103.663	161.076
1017	103.663	161.076
1018	102.735	161.076
1019	99.1046	161.076
1020	99.1046	161.076
1021	96.4662	161.076
1022	93.0572	161.076
1023	92.224	161.076
1024	90.5798	161.076
1025	88.9649	161.076
1026	70.4136	161.076
1027	153.993	159.634
1028	151.247	159.634
1029	148.551	159.634
1030	121.881	159.634
1031	120.79	159.634
1032	116.522	159.634
1033	114.444	159.634
1034	111.397	159.634
1035	108.432	159.634
1036	107.461	159.634
1037	106.499	159.634
1038	106.499	159.634
1039	105.545	159.634
1040	103.663	159.634
1041	101.815	159.634
1042	101.815	159.634
1043	93.898	159.634
1044	91.3982	159.634
1045	91.3982	159.634
1046	90.5798	159.634
1047	81.3123	159.634
1048	79.8627	159.634
1049	286.438	158.204
1050	134.557	158.204
1051	130.975	158.204
1052	127.488	158.204
1053	122.983	158.204
1054	120.79	158.204
1055	114.444	158.204
1056	112.404	158.204
1057	110.4	158.204
1058	107.461	158.204
1059	105.545	158.204
1060	102.735	158.204
1061	100	158.204
1062	98.2172	158.204
1063	97.3377	158.204
1064	94.7464	158.204
1065	79.1476	158.204
1066	79.1476	158.204
1067	59.8885	158.204
1068	174.658	156.788
1069	143.301	156.788
1070	134.557	156.788
1071	126.346	156.788
1072	121.881	156.788
1073	121.881	156.788
1074	120.79	156.788
1075	114.444	156.788
1076	113.419	156.788
1077	111.397	156.788
1078	108.432	156.788
1079	105.545	156.788
1080	105.545	156.788
1081	103.663	156.788
1082	103.663	156.788
1083	99.1046	156.788
1084	90.5798	156.788
1085	89.7687	156.788
1086	81.3123	156.788
1087	69.7831	156.788
1088	191.095	155.384
1089	189.384	155.384
1090	179.435	155.384
1091	121.881	155.384
1092	121.881	155.384
1093	117.574	155.384
1094	103.663	155.384
1095	100	155.384
1096	98.2172	155.384
1097	97.3377	155.384
1098	96.4662	155.384
1099	88.9649	155.384
1100	87.3788	155.384
1101	84.291	155.384
1102	83.5363	155.384
1103	74.318	155.384
1104	53.7612	155.384
1105	49.5807	155.384
1106	18.9384	155.384
1107	125.215	153.993
1108	125.215	153.993
1109	124.094	153.993
1110	117.574	153.993
1111	113.419	153.993
1112	110.4	153.993
1113	108.432	153.993
1114	103.663	153.993
1115	100.904	153.993
1116	100.904	153.993
1117	100	153.993
1118	97.3377	153.993
1119	89.7687	153.993
1120	86.5964	153.993
1121	84.291	153.993
1122	63.2093	153.993
1123	120.79	152.614
1124	109.411	152.614
1125	103.663	152.614
1126	102.735	152.614
1127	100	152.614
1128	100	152.614
1129	93.898	152.614
1130	93.0572	152.614
1131	87.3788	152.614
1132	80.5842	152.614
1133	77.0404	152.614
1134	145.902	151.247
1135	140.746	151.247
1136	118.637	151.247
1137	118.637	151.247
1138	113.419	151.247
1139	112.404	151.247
1140	111.397	151.247
1141	110.4	151.247
1142	108.432	151.247
1143	107.461	151.247
1144	105.545	151.247
1145	104.6	151.247
1146	104.6	151.247
1147	102.735	151.247
1148	94.7464	151.247
1149	93.0572	151.247
1150	91.3982	151.247
1151	88.9649	151.247
1152	83.5363	151.247
1153	170.008	149.893
1154	136.999	149.893
1155	124.094	149.893
1156	118.637	149.893
1157	109.411	149.893
1158	109.411	149.893
1159	103.663	149.893
1160	100	149.893
1161	100	149.893
1162	99.1046	149.893
1163	99.1046	149.893
1164	97.3377	149.893
1165	94.7464	149.893
1166	91.3982	149.893
1167	91.3982	149.893
1168	88.9649	149.893
1169	85.821	149.893
1170	84.291	149.893
1171	82.047	149.893
1172	194.564	148.551
1173	182.692	148.551
1174	179.435	148.551
1175	155.384	148.551
1176	129.802	148.551
1177	129.802	148.551
1178	124.094	148.551
1179	113.419	148.551
1180	109.411	148.551
1181	108.432	148.551
1182	107.461	148.551
1183	102.735	148.551
1184	98.2172	148.551
1185	98.2172	148.551
1186	97.3377	148.551
1187	96.4662	148.551
1188	91.3982	148.551
1189	88.1683	148.551
1190	87.3788	148.551
1191	85.821	148.551
1192	80.5842	148.551
1193	77.0404	148.551
1194	74.9894	148.551
1195	73.6525	148.551
1196	64.3567	148.551
1197	44.9101	148.551
1198	161.076	147.221
1199	151.247	147.221
1200	139.486	147.221
1201	108.432	147.221
1202	106.499	147.221
1203	103.663	147.221
1204	100	147.221
1205	100	147.221
1206	93.898	147.221
1207	88.1683	147.221
1208	85.0526	147.221
1209	80.5842	147.221
1210	76.3506	147.221
1211	66.7143	147.221
1212	194.564	145.902
1213	145.902	145.902
1214	129.802	145.902
1215	124.094	145.902
1216	105.545	145.902
1217	103.663	145.902
1218	102.735	145.902
1219	99.1046	145.902
1220	98.2172	145.902
1221	98.2172	145.902
1222	96.4662	145.902
1223	94.7464	145.902
1224	93.898	145.902
1225	93.0572	145.902
1226	91.3982	145.902
1227	90.5798	145.902
1228	89.7687	145.902
1229	87.3788	145.902
1230	84.291	145.902
1231	74.318	145.902
1232	73.6525	145.902
1233	72.993	145.902
1234	62.6434	145.902
1235	51.8613	145.902
1236	144.596	144.596
1237	120.79	144.596
1238	114.444	144.596
1239	113.419	144.596
1240	104.6	144.596
1241	102.735	144.596
1242	102.735	144.596
1243	101.815	144.596
1244	99.1046	144.596
1245	96.4662	144.596
1246	93.898	144.596
1247	78.4389	144.596
1248	69.1582	144.596
1249	63.7804	144.596
1250	46.9759	144.596
1251	187.688	143.301
1252	182.692	143.301
1253	151.247	143.301
1254	126.346	143.301
1255	114.444	143.301
1256	104.6	143.301
1257	104.6	143.301
1258	101.815	143.301
1259	98.2172	143.301
1260	95.6024	143.301
1261	93.898	143.301
1262	93.0572	143.301
1263	92.224	143.301
1264	90.5798	143.301
1265	89.7687	143.301
1266	88.9649	143.301
1267	85.821	143.301
1268	82.047	143.301
1269	81.3123	143.301
1270	81.3123	143.301
1271	79.8627	143.301
1272	77.0404	143.301
1273	73.6525	143.301
1274	73.6525	143.301
1275	66.1169	143.301
1276	63.2093	143.301
1277	189.384	142.018
1278	125.215	142.018
1279	117.574	142.018
1280	116.522	142.018
1281	114.444	142.018
1282	114.444	142.018
1283	110.4	142.018
1284	104.6	142.018
1285	103.663	142.018
1286	103.663	142.018
1287	100	142.018
1288	95.6024	142.018
1289	95.6024	142.018
1290	88.1683	142.018
1291	87.3788	142.018
1292	84.291	142.018
1293	79.8627	142.018
1294	77.7365	142.018
1295	60.9756	142.018
1296	52.8027	142.018
1297	51.8613	142.018
1298	41.047	142.018
1299	156.788	140.746
1300	147.221	140.746
1301	130.975	140.746
1302	126.346	140.746
1303	125.215	140.746
1304	124.094	140.746
1305	110.4	140.746
1306	108.432	140.746
1307	102.735	140.746
1308	102.735	140.746
1309	99.1046	140.746
1310	98.2172	140.746
1311	98.2172	140.746
1312	98.2172	140.746
1313	95.6024	140.746
1314	94.7464	140.746
1315	94.7464	140.746
1316	92.224	140.746
1317	92.224	140.746
1318	91.3982	140.746
1319	87.3788	140.746
1320	85.821	140.746
1321	85.821	140.746
1322	85.821	140.746
1323	84.291	140.746
1324	79.8627	140.746
1325	79.1476	140.746
1326	79.1476	140.746
1327	77.7365	140.746
1328	69.7831	140.746
1329	65.5249	140.746
1330	56.2341	140.746
1331	47.4003	140.746
1332	0	140.746
1333	186.008	139.486
1334	142.018	139.486
1335	120.79	139.486
1336	118.637	139.486
1337	111.397	139.486
1338	108.432	139.486
1339	108.432	139.486
1340	105.545	139.486
1341	103.663	139.486
1342	103.663	139.486
1343	97.3377	139.486
1344	93.898	139.486
1345	93.898	139.486
1346	89.7687	139.486
1347	87.3788	139.486
1348	85.0526	139.486
1349	85.0526	139.486
1350	82.7883	139.486
1351	81.3123	139.486
1352	79.1476	139.486
1353	79.1476	139.486
1354	73.6525	139.486
1355	65.5249	139.486
1356	60.9756	139.486
1357	51.8613	139.486
1358	192.822	138.237
1359	138.237	138.237
1360	120.79	138.237
1361	113.419	138.237
1362	103.663	138.237
1363	101.815	138.237
1364	100.904	138.237
1365	99.1046	138.237
1366	99.1046	138.237
1367	98.2172	138.237
1368	97.3377	138.237
1369	97.3377	138.237
1370	94.7464	138.237
1371	93.0572	138.237
1372	93.0572	138.237
1373	92.224	138.237
1374	90.5798	138.237
1375	88.9649	138.237
1376	86.5964	138.237
1377	85.821	138.237
1378	85.0526	138.237
1379	77.0404	138.237
1380	74.318	138.237
1381	70.4136	138.237
1382	43.7144	138.237
1383	140.746	136.999
1384	120.79	136.999
1385	117.574	136.999
1386	105.545	136.999
1387	102.735	136.999
1388	98.2172	136.999
1389	94.7464	136.999
1390	93.0572	136.999
1391	88.9649	136.999
1392	85.821	136.999
1393	85.0526	136.999
1394	82.7883	136.999
1395	77.0404	136.999
1396	75.667	136.999
1397	72.3394	136.999
1398	67.317	136.999
1399	192.822	135.773
1400	140.746	135.773
1401	101.815	135.773
1402	99.1046	135.773
1403	98.2172	135.773
1404	95.6024	135.773
1405	95.6024	135.773
1406	93.898	135.773
1407	88.1683	135.773
1408	85.821	135.773
1409	84.291	135.773
1410	82.7883	135.773
1411	79.8627	135.773
1412	74.9894	135.773
1413	74.9894	135.773
1414	74.318	135.773
1415	72.3394	135.773
1416	70.4136	135.773
1417	70.4136	135.773
1418	68.539	135.773
1419	64.9382	135.773
1420	29.6931	135.773
1421	116.522	134.557
1422	110.4	134.557
1423	105.545	134.557
1424	104.6	134.557
1425	100	134.557
1426	100	134.557
1427	97.3377	134.557
1428	97.3377	134.557
1429	94.7464	134.557
1430	94.7464	134.557
1431	93.0572	134.557
1432	90.5798	134.557
1433	90.5798	134.557
1434	88.9649	134.557
1435	88.9649	134.557
1436	88.1683	134.557
1437	87.3788	134.557
1438	83.5363	134.557
1439	78.4389	134.557
1440	76.3506	134.557
1441	54.2469	134.557
1442	53.7612	134.557
1443	158.204	133.352
1444	140.746	133.352
1445	128.64	133.352
1446	109.411	133.352
1447	109.411	133.352
1448	102.735	133.352
1449	100.904	133.352
1450	99.1046	133.352
1451	93.0572	133.352
1452	92.224	133.352
1453	88.1683	133.352
1454	86.5964	133.352
1455	83.5363	133.352
1456	75.667	133.352
1457	75.667	133.352
1458	68.539	133.352
1459	62.6434	133.352
1460	58.8208	133.352
1461	25.483	133.352
1462	166.977	132.158
1463	111.397	132.158
1464	105.545	132.158
1465	103.663	132.158
1466	98.2172	132.158
1467	98.2172	132.158
1468	91.3982	132.158
1469	91.3982	132.158
1470	84.291	132.158
1471	84.291	132.158
1472	79.8627	132.158
1473	79.8627	132.158
1474	79.1476	132.158
1475	74.318	132.158
1476	69.7831	132.158
1477	59.3523	132.158
1478	161.076	130.975
1479	155.384	130.975
1480	133.352	130.975
1481	130.975	130.975
1482	104.6	130.975
1483	101.815	130.975
1484	101.815	130.975
1485	96.4662	130.975
1486	95.6024	130.975
1487	93.0572	130.975
1488	87.3788	130.975
1489	86.5964	130.975
1490	85.0526	130.975
1491	82.7883	130.975
1492	80.5842	130.975
1493	78.4389	130.975
1494	78.4389	130.975
1495	77.7365	130.975
1496	77.0404	130.975
1497	76.3506	130.975
1498	74.9894	130.975
1499	62.6434	130.975
1500	48.2607	130.975
1501	207.208	129.802
1502	121.881	129.802
1503	118.637	129.802
1504	117.574	129.802
1505	105.545	129.802
1506	102.735	129.802
1507	100	129.802
1508	96.4662	129.802
1509	95.6024	129.802
1510	93.898	129.802
1511	93.0572	129.802
1512	88.1683	129.802
1513	86.5964	129.802
1514	84.291	129.802
1515	82.047	129.802
1516	77.0404	129.802
1517	75.667	129.802
1518	64.9382	129.802
1519	64.9382	129.802
1520	56.2341	129.802
1521	55.2316	129.802
1522	128.64	128.64
1523	114.444	128.64
1524	112.404	128.64
1525	104.6	128.64
1526	98.2172	128.64
1527	98.2172	128.64
1528	94.7464	128.64
1529	94.7464	128.64
1530	94.7464	128.64
1531	89.7687	128.64
1532	89.7687	128.64
1533	86.5964	128.64
1534	82.047	128.64
1535	75.667	128.64
1536	74.9894	128.64
1537	71.0497	128.64
1538	54.737	128.64
1539	52.8027	128.64
1540	50.0286	128.64
1541	46.5553	128.64
1542	35.2269	128.64
1543	171.544	127.488
1544	164	127.488
1545	117.574	127.488
1546	116.522	127.488
1547	108.432	127.488
1548	99.1046	127.488
1549	95.6024	127.488
1550	92.224	127.488
1551	91.3982	127.488
1552	91.3982	127.488
1553	85.821	127.488
1554	84.291	127.488
1555	83.5363	127.488
1556	82.7883	127.488
1557	79.1476	127.488
1558	77.0404	127.488
1559	77.0404	127.488
1560	74.318	127.488
1561	67.317	127.488
1562	62.6434	127.488
1563	61.5265	127.488
1564	55.7306	127.488
1565	55.7306	127.488
1566	46.1384	127.488
1567	43.323	127.488
1568	119.709	126.346
1569	112.404	126.346
1570	100.904	126.346
1571	100.904	126.346
1572	100	126.346
1573	98.2172	126.346
1574	97.3377	126.346
1575	91.3982	126.346
1576	90.5798	126.346
1577	90.5798	126.346
1578	88.9649	126.346
1579	87.3788	126.346
1580	86.5964	126.346
1581	86.5964	126.346
1582	86.5964	126.346
1583	85.821	126.346
1584	82.7883	126.346
1585	79.1476	126.346
1586	77.7365	126.346
1587	77.0404	126.346
1588	72.993	126.346
1589	50.9368	126.346
1590	31.3396	126.346
1591	127.488	125.215
1592	112.404	125.215
1593	102.735	125.215
1594	102.735	125.215
1595	100	125.215
1596	97.3377	125.215
1597	93.0572	125.215
1598	87.3788	125.215
1599	85.0526	125.215
1600	83.5363	125.215
1601	80.5842	125.215
1602	80.5842	125.215
1603	78.4389	125.215
1604	77.0404	125.215
1605	74.318	125.215
1606	69.7831	125.215
1607	66.7143	125.215
1608	64.3567	125.215
1609	63.7804	125.215
1610	63.2093	125.215
1611	63.2093	125.215
1612	60.4296	125.215
1613	58.8208	125.215
1614	57.7722	125.215
1615	57.2549	125.215
1616	51.397	125.215
1617	46.9759	125.215
1618	14.2018	125.215
1619	142.018	124.094
1620	138.237	124.094
1621	109.411	124.094
1622	106.499	124.094
1623	99.1046	124.094
1624	96.4662	124.094
1625	94.7464	124.094
1626	90.5798	124.094
1627	88.1683	124.094
1628	88.1683	124.094
1629	87.3788	124.094
1630	87.3788	124.094
1631	85.821	124.094
1632	84.291	124.094
1633	82.047	124.094
1634	80.5842	124.094
1635	79.8627	124.094
1636	78.4389	124.094
1637	78.4389	124.094
1638	77.7365	124.094
1639	74.9894	124.094
1640	73.6525	124.094
1641	67.9253	124.094
1642	66.7143	124.094
1643	62.6434	124.094
1644	61.5265	124.094
1645	59.8885	124.094
1646	59.8885	124.094
1647	54.737	124.094
1648	34.5989	124.094
1649	165.482	122.983
1650	112.404	122.983
1651	112.404	122.983
1652	107.461	122.983
1653	106.499	122.983
1654	102.735	122.983
1655	92.224	122.983
1656	92.224	122.983
1657	87.3788	122.983
1658	86.5964	122.983
1659	85.821	122.983
1660	84.291	122.983
1661	84.291	122.983
1662	84.291	122.983
1663	83.5363	122.983
1664	82.047	122.983
1665	80.5842	122.983
1666	80.5842	122.983
1667	77.0404	122.983
1668	76.3506	122.983
1669	74.9894	122.983
1670	74.9894	122.983
1671	73.6525	122.983
1672	72.3394	122.983
1673	72.3394	122.983
1674	71.6917	122.983
1675	71.0497	122.983
1676	66.1169	122.983
1677	58.2942	122.983
1678	55.7306	122.983
1679	194.564	121.881
1680	165.482	121.881
1681	152.614	121.881
1682	102.735	121.881
1683	102.735	121.881
1684	98.2172	121.881
1685	97.3377	121.881
1686	93.0572	121.881
1687	91.3982	121.881
1688	88.1683	121.881
1689	87.3788	121.881
1690	85.821	121.881
1691	85.0526	121.881
1692	82.7883	121.881
1693	82.047	121.881
1694	79.8627	121.881
1695	78.4389	121.881
1696	76.3506	121.881
1697	74.9894	121.881
1698	74.9894	121.881
1699	72.993	121.881
1700	70.4136	121.881
1701	63.7804	121.881
1702	63.7804	121.881
1703	62.0824	121.881
1704	56.7422	121.881
1705	51.8613	121.881
1706	44.5079	121.881
1707	22.8757	121.881
1708	147.221	120.79
1709	147.221	120.79
1710	122.983	120.79
1711	102.735	120.79
1712	95.6024	120.79
1713	93.898	120.79
1714	89.7687	120.79
1715	89.7687	120.79
1716	88.1683	120.79
1717	86.5964	120.79
1718	85.821	120.79
1719	85.0526	120.79
1720	82.047	120.79
1721	81.3123	120.79
1722	79.8627	120.79
1723	77.0404	120.79
1724	76.3506	120.79
1725	75.667	120.79
1726	73.6525	120.79
1727	73.6525	120.79
1728	68.539	120.79
1729	67.9253	120.79
1730	59.3523	120.79
1731	50.0286	120.79
1732	145.902	119.709
1733	142.018	119.709
1734	94.7464	119.709
1735	93.898	119.709
1736	93.898	119.709
1737	93.898	119.709
1738	92.224	119.709
1739	89.7687	119.709
1740	85.0526	119.709
1741	85.0526	119.709
1742	84.291	119.709
1743	83.5363	119.709
1744	80.5842	119.709
1745	79.8627	119.709
1746	77.0404	119.709
1747	74.318	119.709
1748	71.6917	119.709
1749	66.7143	119.709
1750	64.3567	119.709
1751	64.3567	119.709
1752	60.9756	119.709
1753	58.8208	119.709
1754	56.7422	119.709
1755	56.2341	119.709
1756	56.2341	119.709
1757	51.8613	119.709
1758	145.902	118.637
1759	110.4	118.637
1760	107.461	118.637
1761	104.6	118.637
1762	101.815	118.637
1763	92.224	118.637
1764	90.5798	118.637
1765	88.9649	118.637
1766	86.5964	118.637
1767	86.5964	118.637
1768	85.0526	118.637
1769	84.291	118.637
1770	82.7883	118.637
1771	82.047	118.637
1772	79.8627	118.637
1773	79.8627	118.637
1774	78.4389	118.637
1775	77.7365	118.637
1776	77.0404	118.637
1777	75.667	118.637
1778	73.6525	118.637
1779	69.7831	118.637
1780	66.1169	118.637
1781	63.2093	118.637
1782	60.9756	118.637
1783	57.2549	118.637
1784	55.7306	118.637
1785	46.9759	118.637
1786	151.247	117.574
1787	118.637	117.574
1788	113.419	117.574
1789	111.397	117.574
1790	106.499	117.574
1791	106.499	117.574
1792	99.1046	117.574
1793	96.4662	117.574
1794	91.3982	117.574
1795	85.821	117.574
1796	84.291	117.574
1797	84.291	117.574
1798	79.1476	117.574
1799	77.7365	117.574
1800	77.0404	117.574
1801	76.3506	117.574
1802	75.667	117.574
1803	70.4136	117.574
1804	63.7804	117.574
1805	55.2316	117.574
1806	52.8027	117.574
1807	179.435	116.522
1808	115.478	116.522
1809	103.663	116.522
1810	101.815	116.522
1811	101.815	116.522
1812	88.9649	116.522
1813	87.3788	116.522
1814	84.291	116.522
1815	82.047	116.522
1816	78.4389	116.522
1817	78.4389	116.522
1818	68.539	116.522
1819	68.539	116.522
1820	64.3567	116.522
1821	62.0824	116.522
1822	45.7253	116.522
1823	0	116.522
1824	173.094	115.478
1825	156.788	115.478
1826	128.64	115.478
1827	104.6	115.478
1828	99.1046	115.478
1829	98.2172	115.478
1830	96.4662	115.478
1831	93.0572	115.478
1832	85.821	115.478
1833	82.7883	115.478
1834	80.5842	115.478
1835	77.7365	115.478
1836	73.6525	115.478
1837	72.993	115.478
1838	72.993	115.478
1839	72.3394	115.478
1840	71.6917	115.478
1841	71.0497	115.478
1842	71.0497	115.478
1843	70.4136	115.478
1844	68.539	115.478
1845	63.2093	115.478
1846	62.0824	115.478
1847	53.2798	115.478
1848	52.8027	115.478
1849	50.9368	115.478
1850	44.1094	115.478
1851	38.1972	115.478
1852	143.301	114.444
1853	113.419	114.444
1854	106.499	114.444
1855	101.815	114.444
1856	100.904	114.444
1857	89.7687	114.444
1858	88.9649	114.444
1859	87.3788	114.444
1860	86.5964	114.444
1861	85.821	114.444
1862	84.291	114.444
1863	82.7883	114.444
1864	82.047	114.444
1865	82.047	114.444
1866	81.3123	114.444
1867	81.3123	114.444
1868	76.3506	114.444
1869	76.3506	114.444
1870	74.9894	114.444
1871	74.9894	114.444
1872	74.318	114.444
1873	73.6525	114.444
1874	71.0497	114.444
1875	68.539	114.444
1876	67.317	114.444
1877	63.7804	114.444
1878	63.2093	114.444
1879	61.5265	114.444
1880	60.9756	114.444
1881	56.7422	114.444
1882	52.3299	114.444
1883	50.9368	114.444
1884	148.551	113.419
1885	99.1046	113.419
1886	96.4662	113.419
1887	94.7464	113.419
1888	93.0572	113.419
1889	91.3982	113.419
1890	89.7687	113.419
1891	88.1683	113.419
1892	86.5964	113.419
1893	84.291	113.419
1894	82.7883	113.419
1895	82.047	113.419
1896	81.3123	113.419
1897	81.3123	113.419
1898	79.8627	113.419
1899	79.1476	113.419
1900	78.4389	113.419
1901	77.0404	113.419
1902	75.667	113.419
1903	75.667	113.419
1904	74.318	113.419
1905	72.3394	113.419
1906	70.4136	113.419
1907	69.1582	113.419
1908	67.9253	113.419
1909	64.9382	113.419
1910	63.2093	113.419
1911	62.6434	113.419
1912	61.5265	113.419
1913	60.9756	113.419
1914	60.4296	113.419
1915	57.7722	113.419
1916	52.8027	113.419
1917	52.3299	113.419
1918	51.8613	113.419
1919	46.5553	113.419
1920	41.7921	113.419
1921	35.8664	113.419
1922	31.9085	113.419
1923	31.6228	113.419
1924	0	113.419
1925	139.486	112.404
1926	109.411	112.404
1927	95.6024	112.404
1928	86.5964	112.404
1929	84.291	112.404
1930	84.291	112.404
1931	82.7883	112.404
1932	79.1476	112.404
1933	77.7365	112.404
1934	77.7365	112.404
1935	76.3506	112.404
1936	74.9894	112.404
1937	72.993	112.404
1938	72.3394	112.404
1939	69.7831	112.404
1940	67.9253	112.404
1941	64.3567	112.404
1942	62.6434	112.404
1943	62.0824	112.404
1944	60.4296	112.404
1945	57.7722	112.404
1946	56.2341	112.404
1947	55.2316	112.404
1948	48.2607	112.404
1949	43.7144	112.404
1950	19.6322	112.404
1951	119.709	111.397
1952	95.6024	111.397
1953	91.3982	111.397
1954	91.3982	111.397
1955	86.5964	111.397
1956	82.7883	111.397
1957	80.5842	111.397
1958	78.4389	111.397
1959	78.4389	111.397
1960	76.3506	111.397
1961	74.9894	111.397
1962	72.3394	111.397
1963	71.0497	111.397
1964	69.7831	111.397
1965	63.2093	111.397
1966	60.9756	111.397
1967	56.7422	111.397
1968	52.3299	111.397
1969	43.7144	111.397
1970	181.056	110.4
1971	152.614	110.4
1972	130.975	110.4
1973	128.64	110.4
1974	116.522	110.4
1975	88.1683	110.4
1976	87.3788	110.4
1977	87.3788	110.4
1978	87.3788	110.4
1979	85.0526	110.4
1980	83.5363	110.4
1981	83.5363	110.4
1982	82.7883	110.4
1983	82.7883	110.4
1984	82.7883	110.4
1985	81.3123	110.4
1986	81.3123	110.4
1987	80.5842	110.4
1988	79.1476	110.4
1989	77.0404	110.4
1990	75.667	110.4
1991	74.318	110.4
1992	74.318	110.4
1993	73.6525	110.4
1994	73.6525	110.4
1995	73.6525	110.4
1996	72.993	110.4
1997	71.6917	110.4
1998	71.0497	110.4
[truncated: 20,105 more rows]

## Sheet: positive rep2
Fluorescene intensity of S. pombe with chromosome dCas13a-hADAR2d transformed with pDUAL-HFF1-mCherry-eGFP plasmid.
Cell counts	eGFP fluorescence intensity	mCHERYY fluorescence intensity
2	756.67	1333.52
5	593.523	1165.22
4	609.756	1124.04
7	547.37	1055.45
27	392.419	1055.45
8	537.612	1046
9	532.798	1046
17	441.094	982.172
10	518.613	956.024
25	403.152	913.982
3	615.265	873.788
11	509.368	835.363
13	465.553	820.47
298	191.095	791.476
23	421.697	784.389
6	567.422	770.404
20	433.23	723.394
28	388.905	723.394
21	433.23	710.497
1	835.363	679.253
18	441.094	673.17
41	349.115	643.567
43	345.989	643.567
49	336.778	643.567
31	368.473	637.804
24	410.47	632.093
37	355.452	632.093
36	361.904	626.434
87	289.026	626.434
22	429.351	615.265
73	307.809	615.265
14	449.101	604.296
30	385.423	604.296
62	316.228	604.296
104	273.842	604.296
63	316.228	598.885
68	310.59	598.885
12	469.759	593.523
32	368.473	593.523
92	283.874	582.942
26	395.964	572.549
47	339.821	572.549
64	316.228	572.549
50	336.778	567.422
85	291.638	562.341
52	330.774	547.37
96	278.813	537.612
46	342.891	532.798
86	291.638	532.798
42	349.115	528.027
33	368.473	523.299
35	365.174	523.299
60	319.085	523.299
75	302.321	518.613
79	296.931	518.613
93	283.874	518.613
61	319.085	513.97
65	316.228	513.97
66	313.396	509.368
98	276.316	509.368
123	259.455	509.368
186	222.667	509.368
80	296.931	504.807
150	241.442	500.286
15	445.079	495.807
97	278.813	495.807
56	324.877	491.367
94	283.874	486.968
81	296.931	482.607
48	339.821	478.286
51	336.778	478.286
69	310.59	478.286
82	294.273	478.286
19	441.094	474.003
53	330.774	474.003
76	302.321	469.759
131	252.548	469.759
16	445.079	465.553
83	294.273	465.553
208	214.799	465.553
126	257.132	461.384
142	245.824	457.253
55	327.812	453.158
67	313.396	453.158
108	268.96	453.158
70	310.59	449.101
111	266.552	449.101
128	254.83	449.101
299	191.095	449.101
552	152.614	449.101
124	259.455	445.079
44	345.989	437.144
88	286.438	437.144
112	266.552	433.23
230	209.08	433.23
134	250.287	429.351
105	271.39	425.507
138	248.045	425.507
215	212.875	425.507
262	198.096	425.507
146	243.623	421.697
1388	98.2172	421.697
119	261.799	414.178
71	310.59	410.47
89	286.438	410.47
117	264.165	406.794
187	222.667	406.794
154	239.28	403.152
174	226.709	403.152
195	220.673	403.152
165	230.824	399.542
247	201.691	399.542
459	165.482	399.542
106	271.39	395.964
467	164	395.964
1770	85.821	395.964
156	237.137	392.419
205	216.739	392.419
99	276.316	385.423
139	248.045	385.423
157	237.137	385.423
188	222.667	385.423
113	266.552	381.972
135	250.287	381.972
189	222.667	381.972
120	261.799	378.552
132	252.548	378.552
196	220.673	378.552
209	214.799	375.162
147	243.623	371.803
346	182.692	371.803
500	159.634	371.803
114	266.552	368.473
158	237.137	368.473
210	214.799	368.473
336	184.342	368.473
107	271.39	365.174
136	250.287	365.174
290	192.822	365.174
151	241.442	361.904
166	230.824	361.904
235	205.353	361.904
321	187.688	361.904
322	187.688	361.904
323	187.688	361.904
515	156.788	361.904
161	235.014	358.664
197	220.673	358.664
201	218.697	358.664
211	214.799	358.664
627	144.596	358.664
133	252.548	355.452
167	230.824	355.452
271	196.322	355.452
324	187.688	355.452
190	222.667	352.269
202	218.697	352.269
248	201.691	352.269
57	324.877	349.115
129	254.83	349.115
175	226.709	349.115
176	226.709	349.115
177	226.709	349.115
203	218.697	349.115
206	216.739	349.115
233	207.208	349.115
239	203.514	349.115
72	310.59	345.989
272	196.322	345.989
365	179.435	345.989
553	152.614	345.989
554	152.614	345.989
100	276.316	342.891
159	237.137	342.891
182	224.679	342.891
204	218.697	342.891
249	201.691	342.891
347	182.692	342.891
416	173.094	342.891
183	224.679	339.821
191	222.667	339.821
220	210.969	339.821
399	174.658	339.821
460	165.482	339.821
221	210.969	336.778
300	191.095	336.778
74	307.809	333.762
222	210.969	333.762
223	210.969	333.762
240	203.514	333.762
366	179.435	333.762
910	121.881	333.762
125	259.455	330.774
155	239.28	330.774
168	230.824	330.774
169	230.824	330.774
198	220.673	330.774
224	210.969	330.774
241	203.514	330.774
337	184.342	330.774
29	388.905	327.812
38	352.269	327.812
127	257.132	327.812
143	245.824	327.812
212	214.799	327.812
216	212.875	327.812
152	241.442	324.877
160	237.137	324.877
250	201.691	324.877
301	191.095	324.877
400	174.658	324.877
628	144.596	324.877
178	226.709	321.968
184	224.679	321.968
192	222.667	321.968
242	203.514	321.968
39	352.269	319.085
58	321.968	319.085
199	220.673	319.085
263	198.096	319.085
279	194.564	319.085
280	194.564	319.085
378	177.828	319.085
501	159.634	319.085
653	142.018	319.085
101	276.316	316.228
121	261.799	316.228
162	235.014	316.228
200	220.673	316.228
251	201.691	316.228
273	196.322	316.228
302	191.095	316.228
468	164	316.228
54	330.774	313.396
144	245.824	313.396
193	222.667	313.396
231	209.08	313.396
252	201.691	313.396
274	196.322	313.396
701	138.237	313.396
752	133.352	313.396
171	228.757	310.59
358	181.056	310.59
225	210.969	307.809
255	199.885	307.809
417	173.094	307.809
516	156.788	307.809
555	152.614	307.809
45	345.989	305.053
140	248.045	305.053
148	243.623	305.053
303	191.095	305.053
401	174.658	305.053
425	171.544	305.053
864	124.094	305.053
2683	64.9382	305.053
84	294.273	302.321
243	203.514	302.321
304	191.095	302.321
359	181.056	302.321
402	174.658	302.321
325	187.688	299.614
379	177.828	299.614
389	176.236	299.614
390	176.236	299.614
403	174.658	299.614
437	168.485	299.614
450	166.977	299.614
490	161.076	299.614
34	368.473	296.931
367	179.435	296.931
391	176.236	296.931
478	162.531	296.931
576	149.893	296.931
163	235.014	294.273
179	226.709	294.273
217	212.875	294.273
232	209.08	294.273
275	196.322	294.273
438	168.485	294.273
517	156.788	294.273
761	132.158	294.273
102	276.316	291.638
141	248.045	291.638
164	232.91	291.638
226	210.969	291.638
291	192.822	291.638
331	186.008	291.638
332	186.008	291.638
348	182.692	291.638
577	149.893	291.638
669	140.746	291.638
1119	109.411	291.638
312	189.384	289.026
338	184.342	289.026
404	174.658	289.026
1610	90.5798	289.026
180	226.709	286.438
256	199.885	286.438
281	194.564	286.438
292	192.822	286.438
293	192.822	286.438
326	187.688	286.438
392	176.236	286.438
439	168.485	286.438
440	168.485	286.438
469	164	286.438
339	184.342	283.874
451	166.977	283.874
470	164	283.874
542	153.993	283.874
543	153.993	283.874
1415	97.3377	283.874
90	286.438	281.332
185	224.679	281.332
405	174.658	281.332
441	168.485	281.332
479	162.531	281.332
687	139.486	281.332
740	134.557	281.332
1182	106.499	281.332
40	352.269	278.813
333	186.008	278.813
349	182.692	278.813
393	176.236	278.813
491	161.076	278.813
612	145.902	278.813
688	139.486	278.813
181	226.709	276.316
253	201.691	276.316
282	194.564	276.316
368	179.435	276.316
380	177.828	276.316
418	173.094	276.316
429	170.008	276.316
509	158.204	276.316
518	156.788	276.316
1120	109.411	276.316
442	168.485	273.842
452	166.977	273.842
670	140.746	273.842
702	138.237	273.842
137	250.287	271.39
283	194.564	271.39
313	189.384	271.39
369	179.435	271.39
406	174.658	271.39
407	174.658	271.39
443	168.485	271.39
480	162.531	271.39
532	155.384	271.39
544	153.993	271.39
886	122.983	271.39
2274	73.6525	271.39
213	214.799	268.96
254	201.691	268.96
481	162.531	268.96
533	155.384	268.96
264	198.096	266.552
265	198.096	266.552
305	191.095	266.552
306	191.095	266.552
370	179.435	266.552
408	174.658	266.552
426	171.544	266.552
444	168.485	266.552
519	156.788	266.552
578	149.893	266.552
789	129.802	266.552
1827	84.291	266.552
59	321.968	264.165
430	170.008	264.165
520	156.788	264.165
772	130.975	264.165
961	118.637	264.165
294	192.822	261.799
307	191.095	261.799
340	184.342	261.799
453	166.977	261.799
671	140.746	261.799
726	135.773	261.799
790	129.802	261.799
962	118.637	261.799
153	241.442	259.455
266	198.096	259.455
350	182.692	259.455
502	159.634	259.455
629	144.596	259.455
654	142.018	259.455
419	173.094	257.132
521	156.788	257.132
762	132.158	257.132
1027	114.444	257.132
1361	99.1046	257.132
334	186.008	254.83
360	181.056	254.83
471	164	254.83
545	153.993	254.83
77	299.614	252.548
172	228.757	252.548
276	196.322	252.548
482	162.531	252.548
503	159.634	252.548
510	158.204	252.548
556	152.614	252.548
630	144.596	252.548
641	143.301	252.548
655	142.018	252.548
717	136.999	252.548
1440	96.4662	252.548
1483	94.7464	252.548
267	198.096	250.287
284	194.564	250.287
341	184.342	250.287
394	176.236	250.287
409	174.658	250.287
483	162.531	250.287
504	159.634	250.287
534	155.384	250.287
410	174.658	248.045
472	164	248.045
546	153.993	248.045
865	124.094	248.045
1161	107.461	248.045
115	266.552	245.824
130	254.83	245.824
170	230.824	245.824
268	198.096	245.824
381	177.828	245.824
484	162.531	245.824
567	151.247	245.824
568	151.247	245.824
586	148.551	245.824
597	147.221	245.824
727	135.773	245.824
1102	110.4	245.824
1678	88.1683	245.824
2385	71.0497	245.824
103	276.316	243.623
109	268.96	243.623
411	174.658	243.623
420	173.094	243.623
461	165.482	243.623
587	148.551	243.623
689	139.486	243.623
791	129.802	243.623
1065	112.404	243.623
2510	68.539	243.623
244	203.514	241.442
327	187.688	241.442
412	174.658	241.442
492	161.076	241.442
569	151.247	241.442
672	140.746	241.442
823	127.488	241.442
3023	60.4296	241.442
110	268.96	239.28
149	243.623	239.28
218	212.875	239.28
269	198.096	239.28
314	189.384	239.28
351	182.692	239.28
371	179.435	239.28
445	168.485	239.28
511	158.204	239.28
579	149.893	239.28
673	140.746	239.28
703	138.237	239.28
1002	116.522	239.28
95	283.874	237.137
236	205.353	237.137
493	161.076	237.137
505	159.634	237.137
522	156.788	237.137
656	142.018	237.137
674	140.746	237.137
690	139.486	237.137
763	132.158	237.137
824	127.488	237.137
887	122.983	237.137
939	119.709	237.137
1484	94.7464	237.137
1611	90.5798	237.137
2275	73.6525	237.137
352	182.692	235.014
353	182.692	235.014
413	174.658	235.014
431	170.008	235.014
462	165.482	235.014
657	142.018	235.014
728	135.773	235.014
836	126.346	235.014
940	119.709	235.014
1066	112.404	235.014
1103	110.4	235.014
1362	99.1046	235.014
116	266.552	232.91
257	199.885	232.91
372	179.435	232.91
547	153.993	232.91
598	147.221	232.91
729	135.773	232.91
825	127.488	232.91
837	126.346	232.91
888	122.983	232.91
941	119.709	232.91
1363	99.1046	232.91
1612	90.5798	232.91
118	264.165	230.824
277	196.322	230.824
361	181.056	230.824
427	171.544	230.824
494	161.076	230.824
495	161.076	230.824
599	147.221	230.824
613	145.902	230.824
675	140.746	230.824
942	119.709	230.824
1441	96.4662	230.824
1576	91.3982	230.824
295	192.822	228.757
382	177.828	228.757
395	176.236	228.757
485	162.531	228.757
570	151.247	228.757
642	143.301	228.757
730	135.773	228.757
848	125.215	228.757
866	124.094	228.757
963	118.637	228.757
1140	108.432	228.757
1200	105.545	228.757
285	194.564	226.709
446	168.485	226.709
454	166.977	226.709
455	166.977	226.709
496	161.076	226.709
631	144.596	226.709
691	139.486	226.709
704	138.237	226.709
705	138.237	226.709
741	134.557	226.709
943	119.709	226.709
1183	106.499	226.709
328	187.688	224.679
383	177.828	224.679
384	177.828	224.679
742	134.557	224.679
753	133.352	224.679
944	119.709	224.679
1162	107.461	224.679
1184	106.499	224.679
1389	98.2172	224.679
270	198.096	222.667
362	181.056	222.667
421	173.094	222.667
523	156.788	222.667
614	145.902	222.667
658	142.018	222.667
889	122.983	222.667
911	121.881	222.667
964	118.637	222.667
2109	77.0404	222.667
207	216.739	220.673
432	170.008	220.673
456	166.977	220.673
632	144.596	220.673
731	135.773	220.673
754	133.352	220.673
811	128.64	220.673
890	122.983	220.673
308	191.095	218.697
385	177.828	218.697
396	176.236	218.697
473	164	218.697
524	156.788	218.697
525	156.788	218.697
526	156.788	218.697
557	152.614	218.697
558	152.614	218.697
615	145.902	218.697
616	145.902	218.697
659	142.018	218.697
676	140.746	218.697
792	129.802	218.697
78	299.614	216.739
258	199.885	216.739
386	177.828	216.739
527	156.788	216.739
559	152.614	216.739
560	152.614	216.739
1121	109.411	216.739
1577	91.3982	216.739
2649	65.5249	216.739
122	261.799	214.799
506	159.634	214.799
528	156.788	214.799
548	153.993	214.799
580	149.893	214.799
581	149.893	214.799
588	148.551	214.799
633	144.596	214.799
677	140.746	214.799
706	138.237	214.799
707	138.237	214.799
743	134.557	214.799
793	129.802	214.799
1028	114.444	214.799
1141	108.432	214.799
259	199.885	212.875
309	191.095	212.875
447	168.485	212.875
486	162.531	212.875
582	149.893	212.875
589	148.551	212.875
634	144.596	212.875
718	136.999	212.875
764	132.158	212.875
794	129.802	212.875
945	119.709	212.875
1416	97.3377	212.875
2362	71.6917	212.875
2487	69.1582	212.875
2809	63.2093	212.875
260	199.885	210.969
261	199.885	210.969
315	189.384	210.969
373	179.435	210.969
497	161.076	210.969
507	159.634	210.969
678	140.746	210.969
692	139.486	210.969
693	139.486	210.969
732	135.773	210.969
812	128.64	210.969
535	155.384	209.08
583	149.893	209.08
590	148.551	209.08
591	148.551	209.08
773	130.975	209.08
838	126.346	209.08
891	122.983	209.08
965	118.637	209.08
966	118.637	209.08
981	117.574	209.08
1003	116.522	209.08
1185	106.499	209.08
1275	102.735	209.08
1578	91.3982	209.08
237	205.353	207.208
414	174.658	207.208
448	168.485	207.208
474	164	207.208
708	138.237	207.208
795	129.802	207.208
826	127.488	207.208
892	122.983	207.208
967	118.637	207.208
1084	111.397	207.208
1222	104.6	207.208
1557	92.224	207.208
600	147.221	205.353
660	142.018	205.353
679	140.746	205.353
680	140.746	205.353
774	130.975	205.353
924	120.79	205.353
925	120.79	205.353
968	118.637	205.353
194	222.667	203.514
592	148.551	203.514
635	144.596	203.514
694	139.486	203.514
744	134.557	203.514
849	125.215	203.514
1085	111.397	203.514
1163	107.461	203.514
508	159.634	201.691
571	151.247	201.691
617	145.902	201.691
765	132.158	201.691
766	132.158	201.691
775	130.975	201.691
776	130.975	201.691
796	129.802	201.691
813	128.64	201.691
982	117.574	201.691
1017	115.478	201.691
1018	115.478	201.691
1029	114.444	201.691
387	177.828	199.885
397	176.236	199.885
433	170.008	199.885
536	155.384	199.885
549	153.993	199.885
695	139.486	199.885
709	138.237	199.885
733	135.773	199.885
767	132.158	199.885
797	129.802	199.885
798	129.802	199.885
799	129.802	199.885
827	127.488	199.885
867	124.094	199.885
969	118.637	199.885
983	117.574	199.885
1086	111.397	199.885
1390	98.2172	199.885
1613	90.5798	199.885
227	210.969	198.096
316	189.384	198.096
710	138.237	198.096
719	136.999	198.096
734	135.773	198.096
800	129.802	198.096
839	126.346	198.096
1030	114.444	198.096
1031	114.444	198.096
1142	108.432	198.096
1364	99.1046	198.096
2178	75.667	198.096
317	189.384	196.322
463	165.482	196.322
537	155.384	196.322
643	143.301	196.322
696	139.486	196.322
720	136.999	196.322
745	134.557	196.322
801	129.802	196.322
946	119.709	196.322
970	118.637	196.322
984	117.574	196.322
985	117.574	196.322
1067	112.404	196.322
1417	97.3377	196.322
475	164	194.564
601	147.221	194.564
746	134.557	194.564
777	130.975	194.564
1032	114.444	194.564
1045	113.419	194.564
1104	110.4	194.564
1122	109.411	194.564
329	187.688	192.822
538	155.384	192.822
602	147.221	192.822
618	145.902	192.822
636	144.596	192.822
681	140.746	192.822
840	126.346	192.822
850	125.215	192.822
851	125.215	192.822
868	124.094	192.822
893	122.983	192.822
1004	116.522	192.822
1033	114.444	192.822
1241	103.663	192.822
1614	90.5798	192.822
1799	85.0526	192.822
1963	80.5842	192.822
2386	71.0497	192.822
6510	32.4877	192.822
16130	10.5545	192.822
342	184.342	191.095
388	177.828	191.095
422	173.094	191.095
603	147.221	191.095
644	143.301	191.095
711	138.237	191.095
912	121.881	191.095
947	119.709	191.095
1087	111.397	191.095
1105	110.4	191.095
5406	38.1972	191.095
343	184.342	189.384
487	162.531	189.384
604	147.221	189.384
645	143.301	189.384
682	140.746	189.384
735	135.773	189.384
755	133.352	189.384
778	130.975	189.384
802	129.802	189.384
894	122.983	189.384
986	117.574	189.384
1019	115.478	189.384
1046	113.419	189.384
1242	103.663	189.384
1276	102.735	189.384
1463	95.6024	189.384
1736	86.5964	189.384
4087	48.2607	189.384
464	165.482	187.688
512	158.204	187.688
561	152.614	187.688
562	152.614	187.688
661	142.018	187.688
895	122.983	187.688
971	118.637	187.688
987	117.574	187.688
1005	116.522	187.688
1088	111.397	187.688
1164	107.461	187.688
1706	87.3788	187.688
3804	50.9368	187.688
228	210.969	186.008
363	181.056	186.008
646	143.301	186.008
779	130.975	186.008
988	117.574	186.008
1201	105.545	186.008
1243	103.663	186.008
1244	103.663	186.008
1365	99.1046	186.008
3024	60.4296	186.008
245	203.514	184.342
434	170.008	184.342
605	147.221	184.342
637	144.596	184.342
662	142.018	184.342
712	138.237	184.342
721	136.999	184.342
736	135.773	184.342
780	130.975	184.342
803	129.802	184.342
852	125.215	184.342
913	121.881	184.342
989	117.574	184.342
1020	115.478	184.342
1106	110.4	184.342
1165	107.461	184.342
1679	88.1683	184.342
3144	58.8208	184.342
21012	0	184.342
219	212.875	182.692
344	184.342	182.692
619	145.902	182.692
737	135.773	182.692
768	132.158	182.692
853	125.215	182.692
854	125.215	182.692
869	124.094	182.692
870	124.094	182.692
948	119.709	182.692
1021	115.478	182.692
1143	108.432	182.692
3566	53.7612	182.692
310	191.095	181.056
476	164	181.056
593	148.551	181.056
756	133.352	181.056
871	124.094	181.056
896	122.983	181.056
914	121.881	181.056
949	119.709	181.056
1107	110.4	181.056
1123	109.411	181.056
1245	103.663	181.056
1304	101.815	181.056
1305	101.815	181.056
1737	86.5964	181.056
1738	86.5964	181.056
318	189.384	179.435
449	168.485	179.435
550	153.993	179.435
563	152.614	179.435
769	132.158	179.435
897	122.983	179.435
950	119.709	179.435
951	119.709	179.435
990	117.574	179.435
991	117.574	179.435
1047	113.419	179.435
1068	112.404	179.435
1166	107.461	179.435
1306	101.815	179.435
1366	99.1046	179.435
1442	96.4662	179.435
1634	89.7687	179.435
1680	88.1683	179.435
21013	0	179.435
354	182.692	177.828
423	173.094	177.828
697	139.486	177.828
781	130.975	177.828
841	126.346	177.828
926	120.79	177.828
952	119.709	177.828
1124	109.411	177.828
1202	105.545	177.828
1511	93.898	177.828
1828	84.291	177.828
1829	84.291	177.828
2110	77.0404	177.828
355	182.692	176.236
435	170.008	176.236
564	152.614	176.236
606	147.221	176.236
663	142.018	176.236
814	128.64	176.236
898	122.983	176.236
927	120.79	176.236
992	117.574	176.236
1022	115.478	176.236
1048	113.419	176.236
1049	113.419	176.236
1069	112.404	176.236
1089	111.397	176.236
1125	109.411	176.236
1485	94.7464	176.236
1558	92.224	176.236
1739	86.5964	176.236
2179	75.667	176.236
286	194.564	174.658
345	184.342	174.658
539	155.384	174.658
620	145.902	174.658
647	143.301	174.658
815	128.64	174.658
842	126.346	174.658
872	124.094	174.658
873	124.094	174.658
899	122.983	174.658
953	119.709	174.658
1006	116.522	174.658
1007	116.522	174.658
1008	116.522	174.658
1070	112.404	174.658
1144	108.432	174.658
1246	103.663	174.658
1339	100	174.658
1391	98.2172	174.658
1464	95.6024	174.658
1486	94.7464	174.658
1512	93.898	174.658
1559	92.224	174.658
1681	88.1683	174.658
1867	83.5363	174.658
173	228.757	173.094
513	158.204	173.094
738	135.773	173.094
747	134.557	173.094
770	132.158	173.094
804	129.802	173.094
843	126.346	173.094
874	124.094	173.094
875	124.094	173.094
915	121.881	173.094
1023	115.478	173.094
1108	110.4	173.094
1277	102.735	173.094
1487	94.7464	173.094
1488	94.7464	173.094
1513	93.898	173.094
1654	88.9649	173.094
1682	88.1683	173.094
1707	87.3788	173.094
1771	85.821	173.094
1868	83.5363	173.094
2014	79.1476	173.094
2276	73.6525	173.094
2565	67.317	173.094
782	130.975	171.544
805	129.802	171.544
828	127.488	171.544
855	125.215	171.544
1050	113.419	171.544
1203	105.545	171.544
1325	100.904	171.544
1326	100.904	171.544
1443	96.4662	171.544
1489	94.7464	171.544
1772	85.821	171.544
638	144.596	170.008
856	125.215	170.008
900	122.983	170.008
916	121.881	170.008
954	119.709	170.008
1051	113.419	170.008
1090	111.397	170.008
1167	107.461	170.008
1223	104.6	170.008
1340	100	170.008
2211	74.9894	170.008
10759	19.2822	170.008
214	214.799	168.485
278	196.322	168.485
607	147.221	168.485
648	143.301	168.485
722	136.999	168.485
816	128.64	168.485
917	121.881	168.485
955	119.709	168.485
956	119.709	168.485
1204	105.545	168.485
1247	103.663	168.485
1278	102.735	168.485
1341	100	168.485
1740	86.5964	168.485
2387	71.0497	168.485
2810	63.2093	168.485
238	205.353	166.977
649	143.301	166.977
664	142.018	166.977
748	134.557	166.977
757	133.352	166.977
817	128.64	166.977
844	126.346	166.977
876	124.094	166.977
928	120.79	166.977
929	120.79	166.977
1168	107.461	166.977
1186	106.499	166.977
1205	105.545	166.977
1224	104.6	166.977
1307	101.815	166.977
1514	93.898	166.977
2445	69.7831	166.977
594	148.551	165.482
639	144.596	165.482
857	125.215	165.482
877	124.094	165.482
993	117.574	165.482
1052	113.419	165.482
1126	109.411	165.482
1169	107.461	165.482
1279	102.735	165.482
1342	100	165.482
1560	92.224	165.482
1708	87.3788	165.482
2212	74.9894	165.482
2277	73.6525	165.482
783	130.975	164
829	127.488	164
901	122.983	164
1053	113.419	164
1187	106.499	164
1225	104.6	164
1248	103.663	164
1280	102.735	164
1418	97.3377	164
1655	88.9649	164
1683	88.1683	164
2015	79.1476	164
2420	70.4136	164
2724	64.3567	164
3099	59.3523	164
608	147.221	162.531
830	127.488	162.531
902	122.983	162.531
1009	116.522	162.531
1024	115.478	162.531
1071	112.404	162.531
1127	109.411	162.531
1128	109.411	162.531
1145	108.432	162.531
1226	104.6	162.531
1327	100.904	162.531
1343	100	162.531
1419	97.3377	162.531
1579	91.3982	162.531
1911	82.047	162.531
1937	81.3123	162.531
4271	46.5553	162.531
145	245.824	161.076
398	176.236	161.076
584	149.893	161.076
585	149.893	161.076
698	139.486	161.076
957	119.709	161.076
972	118.637	161.076
1054	113.419	161.076
1072	112.404	161.076
1073	112.404	161.076
1091	111.397	161.076
1249	103.663	161.076
1250	103.663	161.076
1281	102.735	161.076
1367	99.1046	161.076
1368	99.1046	161.076
1444	96.4662	161.076
1534	93.0572	161.076
1561	92.224	161.076
1615	90.5798	161.076
1656	88.9649	161.076
2421	70.4136	161.076
551	153.993	159.634
572	151.247	159.634
595	148.551	159.634
918	121.881	159.634
930	120.79	159.634
1010	116.522	159.634
1034	114.444	159.634
1092	111.397	159.634
1146	108.432	159.634
1170	107.461	159.634
1188	106.499	159.634
1189	106.499	159.634
1206	105.545	159.634
1251	103.663	159.634
1308	101.815	159.634
1309	101.815	159.634
1515	93.898	159.634
1580	91.3982	159.634
1581	91.3982	159.634
1616	90.5798	159.634
1938	81.3123	159.634
1992	79.8627	159.634
91	286.438	158.204
488	162.531	158.204
749	134.557	158.204
784	130.975	158.204
831	127.488	158.204
903	122.983	158.204
931	120.79	158.204
1011	116.522	158.204
1035	114.444	158.204
1074	112.404	158.204
1109	110.4	158.204
1171	107.461	158.204
1207	105.545	158.204
1282	102.735	158.204
1344	100	158.204
1392	98.2172	158.204
1420	97.3377	158.204
1490	94.7464	158.204
2016	79.1476	158.204
2017	79.1476	158.204
3069	59.8885	158.204
415	174.658	156.788
650	143.301	156.788
750	134.557	156.788
845	126.346	156.788
919	121.881	156.788
920	121.881	156.788
932	120.79	156.788
933	120.79	156.788
1036	114.444	156.788
1055	113.419	156.788
1093	111.397	156.788
1147	108.432	156.788
1208	105.545	156.788
1209	105.545	156.788
1252	103.663	156.788
1253	103.663	156.788
1369	99.1046	156.788
1617	90.5798	156.788
1635	89.7687	156.788
1939	81.3123	156.788
2446	69.7831	156.788
229	210.969	155.384
311	191.095	155.384
319	189.384	155.384
374	179.435	155.384
921	121.881	155.384
922	121.881	155.384
994	117.574	155.384
1254	103.663	155.384
1345	100	155.384
1393	98.2172	155.384
1421	97.3377	155.384
1445	96.4662	155.384
1582	91.3982	155.384
1657	88.9649	155.384
1709	87.3788	155.384
1830	84.291	155.384
1869	83.5363	155.384
2244	74.318	155.384
3567	53.7612	155.384
3940	49.5807	155.384
10922	18.9384	155.384
858	125.215	153.993
859	125.215	153.993
878	124.094	153.993
995	117.574	153.993
1056	113.419	153.993
1110	110.4	153.993
1148	108.432	153.993
1255	103.663	153.993
1328	100.904	153.993
1329	100.904	153.993
1346	100	153.993
1422	97.3377	153.993
1636	89.7687	153.993
1741	86.5964	153.993
1831	84.291	153.993
2811	63.2093	153.993
934	120.79	152.614
1129	109.411	152.614
1256	103.663	152.614
1283	102.735	152.614
1347	100	152.614
1348	100	152.614
1516	93.898	152.614
1535	93.0572	152.614
1710	87.3788	152.614
1964	80.5842	152.614
2111	77.0404	152.614
529	156.788	151.247
621	145.902	151.247
683	140.746	151.247
973	118.637	151.247
974	118.637	151.247
1057	113.419	151.247
1075	112.404	151.247
1094	111.397	151.247
1111	110.4	151.247
1149	108.432	151.247
1172	107.461	151.247
1210	105.545	151.247
1227	104.6	151.247
1228	104.6	151.247
1284	102.735	151.247
1491	94.7464	151.247
1536	93.0572	151.247
1583	91.3982	151.247
1658	88.9649	151.247
1870	83.5363	151.247
436	170.008	149.893
723	136.999	149.893
879	124.094	149.893
975	118.637	149.893
1130	109.411	149.893
1131	109.411	149.893
1257	103.663	149.893
1349	100	149.893
1350	100	149.893
1370	99.1046	149.893
1371	99.1046	149.893
1423	97.3377	149.893
1492	94.7464	149.893
1584	91.3982	149.893
1585	91.3982	149.893
1659	88.9649	149.893
1773	85.821	149.893
1832	84.291	149.893
1912	82.047	149.893
287	194.564	148.551
356	182.692	148.551
375	179.435	148.551
489	162.531	148.551
540	155.384	148.551
806	129.802	148.551
807	129.802	148.551
880	124.094	148.551
1058	113.419	148.551
1095	111.397	148.551
1132	109.411	148.551
1150	108.432	148.551
1173	107.461	148.551
1285	102.735	148.551
1394	98.2172	148.551
1395	98.2172	148.551
1424	97.3377	148.551
1446	96.4662	148.551
1586	91.3982	148.551
1684	88.1683	148.551
1711	87.3788	148.551
1774	85.821	148.551
1965	80.5842	148.551
2112	77.0404	148.551
2213	74.9894	148.551
2278	73.6525	148.551
2725	64.3567	148.551
4472	44.9101	148.551
498	161.076	147.221
573	151.247	147.221
699	139.486	147.221
1151	108.432	147.221
1190	106.499	147.221
1258	103.663	147.221
1351	100	147.221
1352	100	147.221
1517	93.898	147.221
1685	88.1683	147.221
1800	85.0526	147.221
1966	80.5842	147.221
2148	76.3506	147.221
2600	66.7143	147.221
2863	62.6434	147.221
288	194.564	145.902
622	145.902	145.902
808	129.802	145.902
881	124.094	145.902
1211	105.545	145.902
1259	103.663	145.902
1286	102.735	145.902
1372	99.1046	145.902
1396	98.2172	145.902
1397	98.2172	145.902
1447	96.4662	145.902
1493	94.7464	145.902
1518	93.898	145.902
1537	93.0572	145.902
1587	91.3982	145.902
1618	90.5798	145.902
1637	89.7687	145.902
1712	87.3788	145.902
1833	84.291	145.902
2245	74.318	145.902
2279	73.6525	145.902
2308	72.993	145.902
2864	62.6434	145.902
3715	51.8613	145.902
640	144.596	144.596
935	120.79	144.596
1037	114.444	144.596
1059	113.419	144.596
1229	104.6	144.596
1287	102.735	144.596
1288	102.735	144.596
1310	101.815	144.596
1373	99.1046	144.596
1448	96.4662	144.596
1519	93.898	144.596
2051	78.4389	144.596
2488	69.1582	144.596
2764	63.7804	144.596
4225	46.9759	144.596
21014	0	144.596
330	187.688	143.301
357	182.692	143.301
376	179.435	143.301
574	151.247	143.301
846	126.346	143.301
1038	114.444	143.301
1230	104.6	143.301
1231	104.6	143.301
1311	101.815	143.301
1398	98.2172	143.301
1465	95.6024	143.301
1520	93.898	143.301
1538	93.0572	143.301
1562	92.224	143.301
1619	90.5798	143.301
1638	89.7687	143.301
1660	88.9649	143.301
1775	85.821	143.301
1913	82.047	143.301
1940	81.3123	143.301
1941	81.3123	143.301
1993	79.8627	143.301
2113	77.0404	143.301
2280	73.6525	143.301
2281	73.6525	143.301
2622	66.1169	143.301
2812	63.2093	143.301
320	189.384	142.018
860	125.215	142.018
996	117.574	142.018
1012	116.522	142.018
1039	114.444	142.018
1040	114.444	142.018
1112	110.4	142.018
1232	104.6	142.018
1260	103.663	142.018
1261	103.663	142.018
1353	100	142.018
1466	95.6024	142.018
1467	95.6024	142.018
1686	88.1683	142.018
1713	87.3788	142.018
1834	84.291	142.018
1994	79.8627	142.018
2080	77.7365	142.018
2975	60.9756	142.018
3643	52.8027	142.018
3716	51.8613	142.018
4985	41.047	142.018
530	156.788	140.746
609	147.221	140.746
785	130.975	140.746
847	126.346	140.746
861	125.215	140.746
882	124.094	140.746
1113	110.4	140.746
1152	108.432	140.746
1289	102.735	140.746
1290	102.735	140.746
1374	99.1046	140.746
1399	98.2172	140.746
1400	98.2172	140.746
1401	98.2172	140.746
1468	95.6024	140.746
1494	94.7464	140.746
1495	94.7464	140.746
1563	92.224	140.746
1564	92.224	140.746
1588	91.3982	140.746
1714	87.3788	140.746
1776	85.821	140.746
1777	85.821	140.746
1778	85.821	140.746
1835	84.291	140.746
1995	79.8627	140.746
2018	79.1476	140.746
2019	79.1476	140.746
2081	77.7365	140.746
2447	69.7831	140.746
2650	65.5249	140.746
3349	56.2341	140.746
4179	47.4003	140.746
21015	0	140.746
335	186.008	139.486
665	142.018	139.486
936	120.79	139.486
976	118.637	139.486
1096	111.397	139.486
1153	108.432	139.486
1154	108.432	139.486
1212	105.545	139.486
1262	103.663	139.486
1263	103.663	139.486
1425	97.3377	139.486
1521	93.898	139.486
1522	93.898	139.486
1639	89.7687	139.486
1715	87.3788	139.486
1801	85.0526	139.486
1802	85.0526	139.486
1884	82.7883	139.486
1942	81.3123	139.486
2020	79.1476	139.486
2021	79.1476	139.486
2282	73.6525	139.486
2651	65.5249	139.486
2976	60.9756	139.486
3717	51.8613	139.486
296	192.822	138.237
713	138.237	138.237
937	120.79	138.237
1060	113.419	138.237
1264	103.663	138.237
1312	101.815	138.237
1330	100.904	138.237
1375	99.1046	138.237
1376	99.1046	138.237
1402	98.2172	138.237
1426	97.3377	138.237
1427	97.3377	138.237
1496	94.7464	138.237
1539	93.0572	138.237
1540	93.0572	138.237
1565	92.224	138.237
1620	90.5798	138.237
1661	88.9649	138.237
1742	86.5964	138.237
1779	85.821	138.237
1803	85.0526	138.237
2114	77.0404	138.237
2246	74.318	138.237
2422	70.4136	138.237
4609	43.7144	138.237
684	140.746	136.999
938	120.79	136.999
997	117.574	136.999
1213	105.545	136.999
1291	102.735	136.999
1403	98.2172	136.999
1497	94.7464	136.999
1541	93.0572	136.999
1662	88.9649	136.999
1780	85.821	136.999
1804	85.0526	136.999
1885	82.7883	136.999
2082	77.7365	136.999
2115	77.0404	136.999
2180	75.667	136.999
2336	72.3394	136.999
297	192.822	135.773
685	140.746	135.773
1313	101.815	135.773
1377	99.1046	135.773
1404	98.2172	135.773
1469	95.6024	135.773
1470	95.6024	135.773
1523	93.898	135.773
1687	88.1683	135.773
1781	85.821	135.773
1836	84.291	135.773
1886	82.7883	135.773
1996	79.8627	135.773
2214	74.9894	135.773
2215	74.9894	135.773
2247	74.318	135.773
2337	72.3394	135.773
2423	70.4136	135.773
2424	70.4136	135.773
2511	68.539	135.773
2684	64.9382	135.773
7180	29.6931	135.773
1013	116.522	134.557
1114	110.4	134.557
1214	105.545	134.557
1233	104.6	134.557
1354	100	134.557
1355	100	134.557
1428	97.3377	134.557
1429	97.3377	134.557
1498	94.7464	134.557
1499	94.7464	134.557
1542	93.0572	134.557
1621	90.5798	134.557
1622	90.5798	134.557
1663	88.9649	134.557
1664	88.9649	134.557
1688	88.1683	134.557
1716	87.3788	134.557
1871	83.5363	134.557
2052	78.4389	134.557
2149	76.3506	134.557
3527	54.2469	134.557
3568	53.7612	134.557
514	158.204	133.352
686	140.746	133.352
818	128.64	133.352
1133	109.411	133.352
1134	109.411	133.352
1292	102.735	133.352
1331	100.904	133.352
1378	99.1046	133.352
1543	93.0572	133.352
1566	92.224	133.352
1689	88.1683	133.352
1743	86.5964	133.352
1872	83.5363	133.352
2181	75.667	133.352
2182	75.667	133.352
2512	68.539	133.352
2865	62.6434	133.352
3145	58.8208	133.352
8379	25.483	133.352
457	166.977	132.158
1097	111.397	132.158
1215	105.545	132.158
1265	103.663	132.158
1405	98.2172	132.158
1406	98.2172	132.158
1589	91.3982	132.158
1590	91.3982	132.158
1837	84.291	132.158
1838	84.291	132.158
1997	79.8627	132.158
1998	79.8627	132.158
2022	79.1476	132.158
2248	74.318	132.158
2448	69.7831	132.158
3100	59.3523	132.158
499	161.076	130.975
541	155.384	130.975
758	133.352	130.975
786	130.975	130.975
1234	104.6	130.975
1314	101.815	130.975
1315	101.815	130.975
1449	96.4662	130.975
1471	95.6024	130.975
1544	93.0572	130.975
1545	93.0572	130.975
1717	87.3788	130.975
1744	86.5964	130.975
1805	85.0526	130.975
1887	82.7883	130.975
1967	80.5842	130.975
2053	78.4389	130.975
2054	78.4389	130.975
2083	77.7365	130.975
2116	77.0404	130.975
2150	76.3506	130.975
2216	74.9894	130.975
2866	62.6434	130.975
4088	48.2607	130.975
234	207.208	129.802
923	121.881	129.802
977	118.637	129.802
998	117.574	129.802
1216	105.545	129.802
1293	102.735	129.802
1356	100	129.802
1450	96.4662	129.802
1472	95.6024	129.802
1524	93.898	129.802
1546	93.0572	129.802
1690	88.1683	129.802
1745	86.5964	129.802
1839	84.291	129.802
1914	82.047	129.802
2055	78.4389	129.802
2117	77.0404	129.802
2183	75.667	129.802
2685	64.9382	129.802
2686	64.9382	129.802
3350	56.2341	129.802
3437	55.2316	129.802
819	128.64	128.64
1041	114.444	128.64
1076	112.404	128.64
1235	104.6	128.64
1407	98.2172	128.64
1408	98.2172	128.64
1500	94.7464	128.64
1501	94.7464	128.64
1502	94.7464	128.64
1640	89.7687	128.64
1641	89.7687	128.64
1746	86.5964	128.64
1915	82.047	128.64
2184	75.667	128.64
2217	74.9894	128.64
2388	71.0497	128.64
2687	64.9382	128.64
3486	54.737	128.64
3644	52.8027	128.64
3892	50.0286	128.64
4272	46.5553	128.64
5928	35.2269	128.64
428	171.544	127.488
477	164	127.488
999	117.574	127.488
1014	116.522	127.488
1155	108.432	127.488
1379	99.1046	127.488
1473	95.6024	127.488
1567	92.224	127.488
1591	91.3982	127.488
1592	91.3982	127.488
1782	85.821	127.488
1840	84.291	127.488
1873	83.5363	127.488
1888	82.7883	127.488
2023	79.1476	127.488
2118	77.0404	127.488
2119	77.0404	127.488
2249	74.318	127.488
2566	67.317	127.488
2867	62.6434	127.488
2933	61.5265	127.488
3393	55.7306	127.488
3394	55.7306	127.488
4323	46.1384	127.488
4673	43.323	127.488
958	119.709	126.346
1077	112.404	126.346
1332	100.904	126.346
1333	100.904	126.346
1357	100	126.346
1409	98.2172	126.346
1430	97.3377	126.346
1593	91.3982	126.346
1623	90.5798	126.346
1624	90.5798	126.346
1665	88.9649	126.346
1718	87.3788	126.346
1747	86.5964	126.346
1748	86.5964	126.346
1749	86.5964	126.346
1783	85.821	126.346
1889	82.7883	126.346
2024	79.1476	126.346
2084	77.7365	126.346
2120	77.0404	126.346
2309	72.993	126.346
3805	50.9368	126.346
6801	31.3396	126.346
832	127.488	125.215
1078	112.404	125.215
1294	102.735	125.215
1295	102.735	125.215
1358	100	125.215
1431	97.3377	125.215
1547	93.0572	125.215
1719	87.3788	125.215
1806	85.0526	125.215
1874	83.5363	125.215
1968	80.5842	125.215
1969	80.5842	125.215
2056	78.4389	125.215
2121	77.0404	125.215
2151	76.3506	125.215
2250	74.318	125.215
2449	69.7831	125.215
2601	66.7143	125.215
2726	64.3567	125.215
2765	63.7804	125.215
2813	63.2093	125.215
2814	63.2093	125.215
3025	60.4296	125.215
3146	58.8208	125.215
3217	57.7722	125.215
3254	57.2549	125.215
3765	51.397	125.215
4226	46.9759	125.215
13627	14.2018	125.215
666	142.018	124.094
714	138.237	124.094
1135	109.411	124.094
1191	106.499	124.094
1380	99.1046	124.094
1451	96.4662	124.094
1503	94.7464	124.094
1625	90.5798	124.094
1691	88.1683	124.094
1692	88.1683	124.094
1720	87.3788	124.094
1721	87.3788	124.094
1784	85.821	124.094
1841	84.291	124.094
1916	82.047	124.094
1970	80.5842	124.094
1999	79.8627	124.094
2057	78.4389	124.094
2058	78.4389	124.094
2085	77.7365	124.094
2218	74.9894	124.094
2283	73.6525	124.094
2544	67.9253	124.094
2602	66.7143	124.094
2868	62.6434	124.094
2934	61.5265	124.094
3070	59.8885	124.094
3071	59.8885	124.094
3487	54.737	124.094
6048	34.5989	124.094
465	165.482	122.983
1079	112.404	122.983
1080	112.404	122.983
1174	107.461	122.983
1192	106.499	122.983
1296	102.735	122.983
1568	92.224	122.983
1569	92.224	122.983
1722	87.3788	122.983
1750	86.5964	122.983
1785	85.821	122.983
1842	84.291	122.983
1843	84.291	122.983
1844	84.291	122.983
1875	83.5363	122.983
1917	82.047	122.983
1971	80.5842	122.983
1972	80.5842	122.983
2122	77.0404	122.983
2152	76.3506	122.983
2219	74.9894	122.983
2220	74.9894	122.983
2284	73.6525	122.983
2338	72.3394	122.983
2339	72.3394	122.983
2363	71.6917	122.983
2389	71.0497	122.983
2623	66.1169	122.983
3183	58.2942	122.983
3395	55.7306	122.983
289	194.564	121.881
466	165.482	121.881
565	152.614	121.881
1297	102.735	121.881
1298	102.735	121.881
1410	98.2172	121.881
1432	97.3377	121.881
1548	93.0572	121.881
1594	91.3982	121.881
1666	88.9649	121.881
1693	88.1683	121.881
1723	87.3788	121.881
1786	85.821	121.881
1807	85.0526	121.881
1890	82.7883	121.881
1918	82.047	121.881
2000	79.8627	121.881
2059	78.4389	121.881
2153	76.3506	121.881
2221	74.9894	121.881
2222	74.9894	121.881
2310	72.993	121.881
2425	70.4136	121.881
2766	63.7804	121.881
2767	63.7804	121.881
2898	62.0824	121.881
3293	56.7422	121.881
3718	51.8613	121.881
4519	44.5079	121.881
9266	22.8757	121.881
610	147.221	120.79
611	147.221	120.79
904	122.983	120.79
1299	102.735	120.79
1474	95.6024	120.79
1525	93.898	120.79
1642	89.7687	120.79
1643	89.7687	120.79
1694	88.1683	120.79
1751	86.5964	120.79
1787	85.821	120.79
1808	85.0526	120.79
1919	82.047	120.79
1943	81.3123	120.79
2001	79.8627	120.79
2123	77.0404	120.79
2154	76.3506	120.79
2185	75.667	120.79
2285	73.6525	120.79
2286	73.6525	120.79
2311	72.993	120.79
2513	68.539	120.79
2545	67.9253	120.79
3101	59.3523	120.79
3893	50.0286	120.79
623	145.902	119.709
667	142.018	119.709
1504	94.7464	119.709
1526	93.898	119.709
1527	93.898	119.709
1528	93.898	119.709
1570	92.224	119.709
1644	89.7687	119.709
1809	85.0526	119.709
1810	85.0526	119.709
1845	84.291	119.709
1876	83.5363	119.709
1973	80.5842	119.709
2002	79.8627	119.709
2124	77.0404	119.709
2251	74.318	119.709
2364	71.6917	119.709
2603	66.7143	119.709
2727	64.3567	119.709
2728	64.3567	119.709
2977	60.9756	119.709
3147	58.8208	119.709
3294	56.7422	119.709
3351	56.2341	119.709
3352	56.2341	119.709
3719	51.8613	119.709
624	145.902	118.637
1115	110.4	118.637
1175	107.461	118.637
1236	104.6	118.637
1316	101.815	118.637
1571	92.224	118.637
1626	90.5798	118.637
1667	88.9649	118.637
1752	86.5964	118.637
1753	86.5964	118.637
1811	85.0526	118.637
1846	84.291	118.637
1891	82.7883	118.637
1920	82.047	118.637
2003	79.8627	118.637
2004	79.8627	118.637
2060	78.4389	118.637
2086	77.7365	118.637
2125	77.0404	118.637
2186	75.667	118.637
2287	73.6525	118.637
2450	69.7831	118.637
2451	69.7831	118.637
2624	66.1169	118.637
2815	63.2093	118.637
2978	60.9756	118.637
3255	57.2549	118.637
3396	55.7306	118.637
4227	46.9759	118.637
575	151.247	117.574
978	118.637	117.574
1061	113.419	117.574
1098	111.397	117.574
1193	106.499	117.574
1194	106.499	117.574
1381	99.1046	117.574
1452	96.4662	117.574
1595	91.3982	117.574
1788	85.821	117.574
1847	84.291	117.574
1848	84.291	117.574
2025	79.1476	117.574
2087	77.7365	117.574
2126	77.0404	117.574
2155	76.3506	117.574
2187	75.667	117.574
2426	70.4136	117.574
2768	63.7804	117.574
3438	55.2316	117.574
3488	54.737	117.574
3645	52.8027	117.574
3894	50.0286	117.574
377	179.435	116.522
1025	115.478	116.522
1266	103.663	116.522
1317	101.815	116.522
1318	101.815	116.522
1668	88.9649	116.522
1724	87.3788	116.522
1849	84.291	116.522
1921	82.047	116.522
2061	78.4389	116.522
2062	78.4389	116.522
2514	68.539	116.522
2515	68.539	116.522
2729	64.3567	116.522
2899	62.0824	116.522
4363	45.7253	116.522
21016	0	116.522
424	173.094	115.478
531	156.788	115.478
820	128.64	115.478
1237	104.6	115.478
1382	99.1046	115.478
1411	98.2172	115.478
1453	96.4662	115.478
1549	93.0572	115.478
1789	85.821	115.478
1892	82.7883	115.478
1974	80.5842	115.478
2088	77.7365	115.478
2288	73.6525	115.478
2312	72.993	115.478
2313	72.993	115.478
2340	72.3394	115.478
2365	71.6917	115.478
2390	71.0497	115.478
2391	71.0497	115.478
2427	70.4136	115.478
2516	68.539	115.478
2816	63.2093	115.478
2900	62.0824	115.478
3604	53.2798	115.478
3646	52.8027	115.478
3806	50.9368	115.478
4564	44.1094	115.478
5407	38.1972	115.478
651	143.301	114.444
1062	113.419	114.444
1195	106.499	114.444
1319	101.815	114.444
1334	100.904	114.444
1645	89.7687	114.444
1669	88.9649	114.444
1725	87.3788	114.444
1754	86.5964	114.444
1790	85.821	114.444
1850	84.291	114.444
1893	82.7883	114.444
1922	82.047	114.444
1923	82.047	114.444
1944	81.3123	114.444
1945	81.3123	114.444
2156	76.3506	114.444
2157	76.3506	114.444
2223	74.9894	114.444
2224	74.9894	114.444
2252	74.318	114.444
2289	73.6525	114.444
2392	71.0497	114.444
2517	68.539	114.444
2567	67.317	114.444
2769	63.7804	114.444
2817	63.2093	114.444
2935	61.5265	114.444
2979	60.9756	114.444
3295	56.7422	114.444
3673	52.3299	114.444
3807	50.9368	114.444
596	148.551	113.419
1383	99.1046	113.419
1454	96.4662	113.419
1505	94.7464	113.419
1550	93.0572	113.419
1596	91.3982	113.419
1646	89.7687	113.419
1695	88.1683	113.419
1755	86.5964	113.419
1851	84.291	113.419
1894	82.7883	113.419
1924	82.047	113.419
1946	81.3123	113.419
1947	81.3123	113.419
2005	79.8627	113.419
2026	79.1476	113.419
2063	78.4389	113.419
2127	77.0404	113.419
2188	75.667	113.419
2189	75.667	113.419
2253	74.318	113.419
2341	72.3394	113.419
2428	70.4136	113.419
2489	69.1582	113.419
2546	67.9253	113.419
2688	64.9382	113.419
2818	63.2093	113.419
2869	62.6434	113.419
2936	61.5265	113.419
2980	60.9756	113.419
3026	60.4296	113.419
3218	57.7722	113.419
3647	52.8027	113.419
3674	52.3299	113.419
3720	51.8613	113.419
[truncated: 20,603 more rows]

## Sheet: negative rep1
Fluorescene intensity of S. pombe with chromosome dCas13a-hADAR2d transformed with pDUAL-HFF1-mCherry-eGFP-W58X plasmid.
Cell counts	eGFP fluorescence intensity	mCHERYY fluorescence intensity
1	5.88208	50.4807
2	5.72549	22.2667
3	5.57306	7.63506
4	5.57306	5.82942
5	5.37612	8.4291
6	5.28027	64.9382
7	5.28027	5.1397
8	5.23299	28.6438
9	5.23299	6.32093
10	5.1397	5.32798
11	5.04807	75.667
12	5.04807	6.97831
13	0	469.759
14	0	457.253
15	0	245.824
16	0	220.673
17	0	173.094
18	0	168.485
19	0	161.076
20	0	161.076
21	0	144.596
22	0	142.018
23	0	130.975
24	0	129.802
25	0	118.637
26	0	98.2172
27	0	92.224
28	0	87.3788
29	0	85.0526
30	0	82.047
31	0	81.3123
32	0	79.8627
33	0	76.3506
34	0	70.4136
35	0	67.9253
36	0	64.9382
37	0	63.7804
38	0	63.2093
39	0	62.6434
40	0	60.4296
41	0	59.8885
42	0	58.2942
43	0	57.7722
44	0	56.2341
45	0	54.2469
46	0	53.7612
47	0	53.2798
48	0	52.3299
49	0	52.3299
50	0	51.8613
51	0	51.8613
52	0	50.9368
53	0	50.0286
54	0	49.1367
55	0	45.3158
56	0	44.1094
57	0	42.5507
58	0	41.7921
59	0	41.7921
60	0	40.3152
61	0	40.3152
62	0	39.9542
63	0	38.8905
64	0	38.8905
65	0	38.5423
66	0	38.5423
67	0	38.1972
68	0	36.5174
69	0	36.5174
70	0	36.1904
71	0	36.1904
72	0	35.8664
73	0	35.8664
74	0	35.5452
75	0	35.2269
76	0	34.9115
77	0	34.9115
78	0	34.5989
79	0	34.5989
80	0	33.3762
81	0	33.0774
82	0	32.7812
83	0	32.4877
84	0	32.4877
85	0	32.1968
86	0	31.6228
87	0	31.6228
88	0	30.7809
89	0	30.2321
90	0	29.9614
91	0	29.9614
92	0	29.6931
93	0	29.1638
94	0	28.3874
95	0	28.3874
96	0	28.3874
97	0	26.6552
98	0	25.9455
99	0	25.483
100	0	25.2548
101	0	24.8045
102	0	23.5014
103	0	23.5014
104	0	23.291
105	0	23.0824
106	0	22.8757
107	0	22.4679
108	0	22.4679
109	0	22.0673
110	0	21.8697
111	0	21.4799
112	0	21.4799
113	0	21.4799
114	0	21.0969
115	0	21.0969
116	0	20.7208
117	0	20.7208
118	0	20.7208
119	0	20.3514
120	0	20.3514
121	0	20.3514
122	0	19.9885
123	0	19.2822
124	0	18.7688
125	0	18.6008
126	0	18.4342
127	0	18.2692
128	0	18.2692
129	0	18.2692
130	0	18.1056
131	0	17.9435
132	0	17.7828
133	0	17.6236
134	0	17.0008
135	0	16.8485
136	0	16.8485
137	0	16.4
138	0	16.4
139	0	16.1076
140	0	16.1076
141	0	15.9634
142	0	15.8204
143	0	15.5384
144	0	15.3993
145	0	15.3993
146	0	15.1247
147	0	15.1247
148	0	15.1247
149	0	14.9893
150	0	14.9893
151	0	14.8551
152	0	14.8551
153	0	14.8551
154	0	14.8551
155	0	14.8551
156	0	14.7221
157	0	14.4596
158	0	14.3301
159	0	14.2018
160	0	13.9486
161	0	13.9486
162	0	13.6999
163	0	13.6999
164	0	13.4557
165	0	13.2158
166	0	13.0975
167	0	12.864
168	0	12.864
169	0	12.864
170	0	12.7488
171	0	12.7488
172	0	12.7488
173	0	12.6346
174	0	12.6346
175	0	12.5215
176	0	12.5215
177	0	12.4094
178	0	12.1881
179	0	12.079
180	0	11.8637
181	0	11.5478
182	0	11.4444
183	0	11.4444
184	0	11.4444
185	0	11.4444
186	0	11.2404
187	0	10.9411
188	0	10.9411
189	0	10.9411
190	0	10.9411
191	0	10.8432
192	0	10.8432
193	0	10.7461
194	0	10.7461
195	0	10.5545
196	0	10.46
197	0	10.46
198	0	10.3663
199	0	10.3663
200	0	10.2735
201	0	10.2735
202	0	10.2735
203	0	10.1815
204	0	10.1815
205	0	10.1815
206	0	10.0904
207	0	10
208	0	10
209	0	10
210	0	9.82172
211	0	9.82172
212	0	9.82172
213	0	9.73377
214	0	9.73377
215	0	9.64662
216	0	9.56024
217	0	9.56024
218	0	9.56024
219	0	9.56024
220	0	9.3898
221	0	9.3898
222	0	9.30572
223	0	9.30572
224	0	9.30572
225	0	9.2224
226	0	9.2224
227	0	9.13982
228	0	9.13982
229	0	9.05798
230	0	9.05798
231	0	9.05798
232	0	8.97687
233	0	8.97687
234	0	8.89649
235	0	8.89649
236	0	8.89649
237	0	8.89649
238	0	8.81683
239	0	8.81683
240	0	8.73788
241	0	8.73788
242	0	8.73788
243	0	8.65964
244	0	8.65964
245	0	8.65964
246	0	8.5821
247	0	8.5821
248	0	8.5821
249	0	8.5821
250	0	8.50526
251	0	8.50526
252	0	8.50526
253	0	8.50526
254	0	8.50526
255	0	8.4291
256	0	8.35363
257	0	8.35363
258	0	8.35363
259	0	8.35363
260	0	8.35363
261	0	8.35363
262	0	8.35363
263	0	8.27883
264	0	8.27883
265	0	8.27883
266	0	8.2047
267	0	8.13123
268	0	8.13123
269	0	8.13123
270	0	8.05842
271	0	8.05842
272	0	8.05842
273	0	8.05842
274	0	8.05842
275	0	8.05842
276	0	8.05842
277	0	8.05842
278	0	7.98627
279	0	7.98627
280	0	7.91476
281	0	7.91476
282	0	7.91476
283	0	7.91476
284	0	7.84389
285	0	7.84389
286	0	7.84389
287	0	7.84389
288	0	7.84389
289	0	7.77365
290	0	7.77365
291	0	7.77365
292	0	7.77365
293	0	7.70404
294	0	7.70404
295	0	7.70404
296	0	7.70404
297	0	7.70404
298	0	7.63506
299	0	7.63506
300	0	7.63506
301	0	7.5667
302	0	7.5667
303	0	7.5667
304	0	7.5667
305	0	7.5667
306	0	7.49894
307	0	7.49894
308	0	7.49894
309	0	7.49894
310	0	7.4318
311	0	7.4318
312	0	7.4318
313	0	7.4318
314	0	7.4318
315	0	7.4318
316	0	7.36525
317	0	7.36525
318	0	7.2993
319	0	7.2993
320	0	7.2993
321	0	7.2993
322	0	7.2993
323	0	7.2993
324	0	7.23394
325	0	7.23394
326	0	7.23394
327	0	7.23394
328	0	7.23394
329	0	7.23394
330	0	7.16917
331	0	7.16917
332	0	7.16917
333	0	7.16917
334	0	7.10497
335	0	7.10497
336	0	7.10497
337	0	7.10497
338	0	7.10497
339	0	7.04136
340	0	7.04136
341	0	7.04136
342	0	7.04136
343	0	6.97831
344	0	6.97831
345	0	6.97831
346	0	6.97831
347	0	6.91582
348	0	6.91582
349	0	6.8539
350	0	6.8539
351	0	6.8539
352	0	6.8539
353	0	6.8539
354	0	6.79253
355	0	6.79253
356	0	6.79253
357	0	6.79253
358	0	6.79253
359	0	6.7317
360	0	6.7317
361	0	6.7317
362	0	6.7317
363	0	6.7317
364	0	6.67143
365	0	6.67143
366	0	6.67143
367	0	6.67143
368	0	6.67143
369	0	6.67143
370	0	6.67143
371	0	6.61169
372	0	6.61169
373	0	6.61169
374	0	6.61169
375	0	6.61169
376	0	6.61169
377	0	6.55249
378	0	6.55249
379	0	6.55249
380	0	6.55249
381	0	6.49382
382	0	6.49382
383	0	6.49382
384	0	6.43567
385	0	6.43567
386	0	6.43567
387	0	6.43567
388	0	6.43567
389	0	6.37804
390	0	6.37804
391	0	6.37804
392	0	6.37804
393	0	6.37804
394	0	6.37804
395	0	6.32093
396	0	6.32093
397	0	6.32093
398	0	6.32093
399	0	6.32093
400	0	6.32093
401	0	6.32093
402	0	6.32093
403	0	6.32093
404	0	6.26434
405	0	6.26434
406	0	6.26434
407	0	6.26434
408	0	6.26434
409	0	6.26434
410	0	6.26434
411	0	6.26434
412	0	6.20824
413	0	6.20824
414	0	6.20824
415	0	6.20824
416	0	6.20824
417	0	6.20824
418	0	6.20824
419	0	6.20824
420	0	6.20824
421	0	6.20824
422	0	6.20824
423	0	6.20824
424	0	6.15265
425	0	6.15265
426	0	6.15265
427	0	6.09756
428	0	6.09756
429	0	6.09756
430	0	6.09756
431	0	6.09756
432	0	6.09756
433	0	6.09756
434	0	6.09756
435	0	6.09756
436	0	6.09756
437	0	6.09756
438	0	6.09756
439	0	6.09756
440	0	6.09756
441	0	6.04296
442	0	6.04296
443	0	6.04296
444	0	6.04296
445	0	6.04296
446	0	6.04296
447	0	6.04296
448	0	6.04296
449	0	6.04296
450	0	6.04296
451	0	6.04296
452	0	5.98885
453	0	5.98885
454	0	5.98885
455	0	5.98885
456	0	5.98885
457	0	5.98885
458	0	5.98885
459	0	5.98885
460	0	5.98885
461	0	5.98885
462	0	5.98885
463	0	5.98885
464	0	5.98885
465	0	5.98885
466	0	5.93523
467	0	5.93523
468	0	5.93523
469	0	5.93523
470	0	5.93523
471	0	5.88208
472	0	5.88208
473	0	5.88208
474	0	5.88208
475	0	5.88208
476	0	5.88208
477	0	5.88208
478	0	5.88208
479	0	5.88208
480	0	5.88208
481	0	5.88208
482	0	5.82942
483	0	5.82942
484	0	5.82942
485	0	5.82942
486	0	5.82942
487	0	5.82942
488	0	5.82942
489	0	5.82942
490	0	5.82942
491	0	5.82942
492	0	5.82942
493	0	5.82942
494	0	5.82942
495	0	5.82942
496	0	5.82942
497	0	5.77722
498	0	5.77722
499	0	5.77722
500	0	5.77722
501	0	5.77722
502	0	5.77722
503	0	5.77722
504	0	5.77722
505	0	5.77722
506	0	5.77722
507	0	5.77722
508	0	5.77722
509	0	5.72549
510	0	5.72549
511	0	5.72549
512	0	5.72549
513	0	5.72549
514	0	5.72549
515	0	5.72549
516	0	5.72549
517	0	5.72549
518	0	5.72549
519	0	5.72549
520	0	5.72549
521	0	5.72549
522	0	5.72549
523	0	5.72549
524	0	5.72549
525	0	5.72549
526	0	5.67422
527	0	5.67422
528	0	5.67422
529	0	5.67422
530	0	5.67422
531	0	5.67422
532	0	5.67422
533	0	5.67422
534	0	5.67422
535	0	5.67422
536	0	5.67422
537	0	5.67422
538	0	5.62341
539	0	5.62341
540	0	5.62341
541	0	5.62341
542	0	5.62341
543	0	5.62341
544	0	5.62341
545	0	5.62341
546	0	5.62341
547	0	5.62341
548	0	5.62341
549	0	5.62341
550	0	5.62341
551	0	5.62341
552	0	5.62341
553	0	5.62341
554	0	5.62341
555	0	5.62341
556	0	5.62341
557	0	5.62341
558	0	5.62341
559	0	5.62341
560	0	5.62341
561	0	5.62341
562	0	5.62341
563	0	5.62341
564	0	5.57306
565	0	5.57306
566	0	5.57306
567	0	5.57306
568	0	5.57306
569	0	5.57306
570	0	5.57306
571	0	5.57306
572	0	5.57306
573	0	5.57306
574	0	5.57306
575	0	5.57306
576	0	5.57306
577	0	5.57306
578	0	5.57306
579	0	5.57306
580	0	5.57306
581	0	5.57306
582	0	5.57306
583	0	5.57306
584	0	5.57306
585	0	5.57306
586	0	5.57306
587	0	5.52316
588	0	5.52316
589	0	5.52316
590	0	5.52316
591	0	5.52316
592	0	5.52316
593	0	5.4737
594	0	5.4737
595	0	5.4737
596	0	5.4737
597	0	5.4737
598	0	5.4737
599	0	5.4737
600	0	5.4737
601	0	5.4737
602	0	5.4737
603	0	5.4737
604	0	5.4737
605	0	5.4737
606	0	5.4737
607	0	5.4737
608	0	5.4737
609	0	5.4737
610	0	5.4737
611	0	5.4737
612	0	5.4737
613	0	5.4737
614	0	5.4737
615	0	5.4737
616	0	5.4737
617	0	5.4737
618	0	5.4737
619	0	5.4737
620	0	5.42469
621	0	5.42469
622	0	5.42469
623	0	5.42469
624	0	5.42469
625	0	5.42469
626	0	5.42469
627	0	5.42469
628	0	5.42469
629	0	5.37612
630	0	5.37612
631	0	5.37612
632	0	5.37612
633	0	5.37612
634	0	5.37612
635	0	5.37612
636	0	5.37612
637	0	5.37612
638	0	5.37612
639	0	5.37612
640	0	5.37612
641	0	5.37612
642	0	5.37612
643	0	5.37612
644	0	5.37612
645	0	5.37612
646	0	5.37612
647	0	5.37612
648	0	5.37612
649	0	5.37612
650	0	5.37612
651	0	5.37612
652	0	5.37612
653	0	5.37612
654	0	5.37612
655	0	5.37612
656	0	5.37612
657	0	5.37612
658	0	5.37612
659	0	5.37612
660	0	5.37612
661	0	5.37612
662	0	5.37612
663	0	5.37612
664	0	5.37612
665	0	5.37612
666	0	5.37612
667	0	5.32798
668	0	5.32798
669	0	5.32798
670	0	5.32798
671	0	5.32798
672	0	5.32798
673	0	5.32798
674	0	5.32798
675	0	5.32798
676	0	5.32798
677	0	5.28027
678	0	5.28027
679	0	5.28027
680	0	5.28027
681	0	5.28027
682	0	5.28027
683	0	5.28027
684	0	5.28027
685	0	5.28027
686	0	5.28027
687	0	5.28027
688	0	5.28027
689	0	5.28027
690	0	5.28027
691	0	5.28027
692	0	5.28027
693	0	5.28027
694	0	5.28027
695	0	5.28027
696	0	5.28027
697	0	5.28027
698	0	5.28027
699	0	5.28027
700	0	5.28027
701	0	5.28027
702	0	5.28027
703	0	5.28027
704	0	5.28027
705	0	5.28027
706	0	5.23299
707	0	5.23299
708	0	5.23299
709	0	5.23299
710	0	5.23299
711	0	5.23299
712	0	5.23299
713	0	5.23299
714	0	5.23299
715	0	5.23299
716	0	5.23299
717	0	5.23299
718	0	5.23299
719	0	5.23299
720	0	5.23299
721	0	5.23299
722	0	5.18613
723	0	5.18613
724	0	5.18613
725	0	5.18613
726	0	5.18613
727	0	5.18613
728	0	5.18613
729	0	5.18613
730	0	5.18613
731	0	5.18613
732	0	5.18613
733	0	5.18613
734	0	5.18613
735	0	5.18613
736	0	5.18613
737	0	5.18613
738	0	5.18613
739	0	5.18613
740	0	5.18613
741	0	5.18613
742	0	5.18613
743	0	5.18613
744	0	5.18613
745	0	5.18613
746	0	5.18613
747	0	5.18613
748	0	5.18613
749	0	5.18613
750	0	5.18613
751	0	5.18613
752	0	5.18613
753	0	5.18613
754	0	5.18613
755	0	5.18613
756	0	5.18613
757	0	5.18613
758	0	5.18613
759	0	5.18613
760	0	5.18613
761	0	5.18613
762	0	5.18613
763	0	5.18613
764	0	5.18613
765	0	5.1397
766	0	5.1397
767	0	5.1397
768	0	5.1397
769	0	5.1397
770	0	5.1397
771	0	5.1397
772	0	5.1397
773	0	5.1397
774	0	5.1397
775	0	5.1397
776	0	5.1397
777	0	5.09368
778	0	5.09368
779	0	5.09368
780	0	5.09368
781	0	5.09368
782	0	5.09368
783	0	5.09368
784	0	5.09368
785	0	5.09368
786	0	5.09368
787	0	5.09368
788	0	5.09368
789	0	5.09368
790	0	5.09368
791	0	5.09368
792	0	5.09368
793	0	5.09368
794	0	5.09368
795	0	5.09368
796	0	5.09368
797	0	5.09368
798	0	5.09368
799	0	5.09368
800	0	5.09368
801	0	5.09368
802	0	5.09368
803	0	5.09368
804	0	5.09368
805	0	5.09368
806	0	5.09368
807	0	5.09368
808	0	5.09368
809	0	5.09368
810	0	5.09368
811	0	5.09368
812	0	5.09368
813	0	5.09368
814	0	5.09368
815	0	5.09368
816	0	5.09368
817	0	5.09368
818	0	5.09368
819	0	5.09368
820	0	5.09368
821	0	5.09368
822	0	5.04807
823	0	5.04807
824	0	5.04807
825	0	5.04807
826	0	5.04807
827	0	5.04807
828	0	5.04807
829	0	5.04807
830	0	5.04807
831	0	5.04807
832	0	5.04807
833	0	5.04807
834	0	5.04807
835	0	5.04807
836	0	5.04807
837	0	5.04807
838	0	5.04807
839	0	5.04807
840	0	5.04807
841	0	5.04807
842	0	5.04807
843	0	5.04807
844	0	5.04807
845	0	5.04807
846	0	5.00286
847	0	5.00286
848	0	5.00286
849	0	5.00286
850	0	5.00286
851	0	5.00286
852	0	5.00286
853	0	5.00286
854	0	5.00286
855	0	5.00286
856	0	5.00286
857	0	5.00286
858	0	5.00286
859	0	5.00286
860	0	5.00286
861	0	5.00286
862	0	5.00286
863	0	5.00286
864	0	5.00286
865	0	5.00286
866	0	5.00286
867	0	5.00286
868	0	5.00286
869	0	5.00286
870	0	5.00286
871	0	5.00286
sum fluorescene intensity of all cells	64.3922	12189.6
editing ratio for negative		0.00528256
normolized editing ratio		0
Editing ratio was caculated by comparing sum fluorescence intensity of eGFP to mCherry.

## Sheet: negative rep2
Fluorescene intensity of S. pombe with chromosome dCas13a-hADAR2d transformed with pDUAL-HFF1-mCherry-eGFP-W58X plasmid.
Cell counts	eGFP fluorescence intensity	mCHERYY fluorescence intensity
	0	469.759
	0	457.253
	0	245.824
	0	220.673
	0	173.094
	0	168.485
	0	161.076
	0	161.076
	0	144.596
	0	142.018
	0	130.975
	0	129.802
	0	118.637
	5.67422	101.815
	0	98.2172
	0	92.224
	0	87.3788
	0	85.0526
	0	82.047
	0	81.3123
	0	79.8627
	0	76.3506
	5.04807	75.667
	0	70.4136
	0	67.9253
	5.28027	64.9382
	0	64.9382
	0	63.7804
	0	63.2093
	0	62.6434
	0	60.4296
	0	59.8885
	0	58.2942
	0	57.7722
	0	56.2341
	0	54.2469
	0	53.7612
	0	53.2798
	0	52.3299
	0	52.3299
	0	51.8613
	0	51.8613
	0	50.9368
	5.88208	50.4807
	0	50.4807
	0	50.0286
	0	49.1367
	0	45.7253
	0	45.3158
	0	44.1094
	0	42.5507
	0	41.7921
	0	41.7921
	0	40.3152
	0	40.3152
	0	39.9542
	0	38.8905
	0	38.8905
	0	38.5423
	0	38.5423
	0	38.1972
	0	36.5174
	0	36.5174
	0	36.1904
	0	36.1904
	0	35.8664
	0	35.8664
	0	35.5452
	0	35.2269
	0	34.9115
	0	34.9115
	0	34.5989
	0	34.5989
	0	33.3762
	0	33.0774
	0	32.7812
	0	32.4877
	0	32.4877
	0	32.1968
	0	31.6228
	0	31.6228
	0	30.7809
	0	30.2321
	0	29.9614
	0	29.9614
	0	29.6931
	0	29.1638
	5.23299	28.6438
	0	28.3874
	0	28.3874
	0	28.3874
	0	26.6552
	0	25.9455
	0	25.483
	0	25.2548
	0	23.5014
	0	23.5014
	0	23.5014
	5.18613	23.291
	0	23.291
	0	23.0824
	0	22.8757
	0	22.4679
	0	22.4679
	5.72549	22.2667
	0	22.2667
	0	22.0673
	0	21.8697
	0	21.6739
	0	21.4799
	0	21.4799
	0	21.4799
	0	21.2875
	0	21.0969
	0	21.0969
	0	20.7208
	0	20.7208
	0	20.7208
	0	20.3514
	0	20.3514
	0	20.3514
	0	19.9885
	0	19.4564
	0	19.2822
	0	18.7688
	0	18.6008
	0	18.4342
	0	18.4342
	0	18.2692
	0	18.2692
	0	18.2692
	0	18.1056
	0	17.9435
	0	17.7828
	0	17.6236
	0	17.4658
	0	17.1544
	0	17.0008
	0	16.8485
	0	16.8485
	0	16.4
	0	16.4
	0	16.1076
	0	16.1076
	0	15.9634
	0	15.8204
	0	15.5384
	0	15.3993
	0	15.3993
	0	15.1247
	0	15.1247
	0	15.1247
	0	14.9893
	0	14.9893
	0	14.8551
	0	14.8551
	0	14.8551
	0	14.8551
	0	14.8551
	0	14.7221
	0	14.4596
	0	14.3301
	0	14.2018
	0	13.9486
	0	13.9486
	0	13.6999
	0	13.6999
	0	13.4557
	0	13.2158
	0	13.2158
	0	13.0975
	0	12.864
	0	12.864
	0	12.864
	0	12.864
	0	12.7488
	0	12.7488
	0	12.7488
	0	12.6346
	0	12.6346
	0	12.5215
	0	12.5215
	0	12.4094
	0	12.1881
	0	12.079
	0	11.8637
	0	11.5478
	0	11.4444
	0	11.4444
	0	11.4444
	0	11.4444
	0	11.2404
	0	11.1397
	0	10.9411
	0	10.9411
	0	10.9411
	0	10.9411
	0	10.8432
	0	10.8432
	0	10.7461
	0	10.7461
	0	10.7461
	0	10.6499
	0	10.5545
	0	10.5545
	0	10.46
	0	10.46
	0	10.3663
	0	10.3663
	0	10.2735
	0	10.2735
	0	10.2735
	0	10.1815
	0	10.1815
	0	10.1815
	0	10.0904
	0	10
	0	10
	0	10
	0	9.91046
	0	9.82172
	0	9.82172
	0	9.82172
	0	9.73377
	0	9.73377
	0	9.64662
	0	9.56024
	0	9.56024
	0	9.56024
	0	9.56024
	0	9.3898
	0	9.3898
	0	9.30572
	0	9.30572
	0	9.30572
	0	9.2224
	0	9.2224
	0	9.13982
	0	9.13982
	0	9.13982
	0	9.05798
	0	9.05798
	0	9.05798
	0	8.97687
	0	8.97687
	0	8.89649
	0	8.89649
	0	8.89649
	0	8.89649
	0	8.81683
	0	8.81683
	0	8.73788
	0	8.73788
	0	8.73788
	0	8.65964
	0	8.65964
	0	8.65964
	0	8.65964
	0	8.5821
	0	8.5821
	0	8.5821
	0	8.5821
	0	8.50526
	0	8.50526
	0	8.50526
	0	8.50526
	0	8.50526
	5.37612	8.4291
	0	8.4291
	0	8.35363
	0	8.35363
	0	8.35363
	0	8.35363
	0	8.35363
	0	8.35363
	0	8.35363
	0	8.27883
	0	8.27883
	0	8.27883
	0	8.2047
	0	8.13123
	0	8.13123
	0	8.13123
	0	8.13123
	0	8.05842
	0	8.05842
	0	8.05842
	0	8.05842
	0	8.05842
	0	8.05842
	0	8.05842
	0	8.05842
	0	7.98627
	0	7.98627
	0	7.91476
	0	7.91476
	0	7.91476
	0	7.91476
	0	7.84389
	0	7.84389
	0	7.84389
	0	7.84389
	0	7.84389
	0	7.77365
	0	7.77365
	0	7.77365
	0	7.77365
	0	7.70404
	0	7.70404
	0	7.70404
	0	7.70404
	0	7.70404
	5.57306	7.63506
	0	7.63506
	0	7.63506
	0	7.63506
	0	7.5667
	0	7.5667
	0	7.5667
	0	7.5667
	0	7.5667
	0	7.49894
	0	7.49894
	0	7.49894
	0	7.49894
	0	7.49894
	0	7.4318
	0	7.4318
	0	7.4318
	0	7.4318
	0	7.4318
	0	7.4318
	0	7.36525
	0	7.36525
	0	7.2993
	0	7.2993
	0	7.2993
	0	7.2993
	0	7.2993
	0	7.2993
	0	7.23394
	0	7.23394
	0	7.23394
	0	7.23394
	0	7.23394
	0	7.23394
	0	7.23394
	0	7.16917
	0	7.16917
	0	7.16917
	0	7.16917
	0	7.16917
	0	7.10497
	0	7.10497
	0	7.10497
	0	7.10497
	0	7.10497
	0	7.04136
	0	7.04136
	0	7.04136
	0	7.04136
	5.04807	6.97831
	0	6.97831
	0	6.97831
	0	6.97831
	0	6.97831
	0	6.91582
	0	6.91582
	0	6.8539
	0	6.8539
	0	6.8539
	0	6.8539
	0	6.8539
	0	6.79253
	0	6.79253
	0	6.79253
	0	6.79253
	0	6.79253
	0	6.79253
	0	6.7317
	0	6.7317
	0	6.7317
	0	6.7317
	0	6.7317
	0	6.67143
	0	6.67143
	0	6.67143
	0	6.67143
	0	6.67143
	0	6.67143
	0	6.67143
	0	6.61169
	0	6.61169
	0	6.61169
	0	6.61169
	0	6.61169
	0	6.61169
	5.37612	6.55249
	0	6.55249
	0	6.55249
	0	6.55249
	0	6.55249
	0	6.49382
	0	6.49382
	0	6.49382
	0	6.43567
	0	6.43567
	0	6.43567
	0	6.43567
	0	6.43567
	0	6.43567
	0	6.43567
	0	6.37804
	0	6.37804
	0	6.37804
	0	6.37804
	0	6.37804
	0	6.37804
	0	6.37804
	5.23299	6.32093
	0	6.32093
	0	6.32093
	0	6.32093
	0	6.32093
	0	6.32093
	0	6.32093
	0	6.32093
	0	6.32093
	0	6.32093
	0	6.26434
	0	6.26434
	0	6.26434
	0	6.26434
	0	6.26434
	0	6.26434
	0	6.26434
	0	6.26434
	0	6.20824
	0	6.20824
	0	6.20824
	0	6.20824
	0	6.20824
	0	6.20824
	0	6.20824
	0	6.20824
	0	6.20824
	0	6.20824
	0	6.20824
	0	6.20824
	0	6.15265
	0	6.15265
	0	6.15265
	0	6.09756
	0	6.09756
	0	6.09756
	0	6.09756
	0	6.09756
	0	6.09756
	0	6.09756
	0	6.09756
	0	6.09756
	0	6.09756
	0	6.09756
	0	6.09756
	0	6.09756
	0	6.09756
	0	6.09756
	0	6.09756
	0	6.04296
	0	6.04296
	0	6.04296
	0	6.04296
	0	6.04296
	0	6.04296
	0	6.04296
	0	6.04296
	0	6.04296
	0	6.04296
	0	6.04296
	0	5.98885
	0	5.98885
	0	5.98885
	0	5.98885
	0	5.98885
	0	5.98885
	0	5.98885
	0	5.98885
	0	5.98885
	0	5.98885
	0	5.98885
	0	5.98885
	0	5.98885
	0	5.93523
	0	5.93523
	0	5.93523
	0	5.93523
	0	5.93523
	0	5.88208
	0	5.88208
	0	5.88208
	0	5.88208
	0	5.88208
	0	5.88208
	0	5.88208
	0	5.88208
	0	5.88208
	0	5.88208
	0	5.88208
	0	5.88208
	0	5.88208
	5.57306	5.82942
	0	5.82942
	0	5.82942
	0	5.82942
	0	5.82942
	0	5.82942
	0	5.82942
	0	5.82942
	0	5.82942
	0	5.82942
	0	5.82942
	0	5.82942
	0	5.82942
	0	5.82942
	0	5.82942
	0	5.82942
	0	5.77722
	0	5.77722
	0	5.77722
	0	5.77722
	0	5.77722
	0	5.77722
	0	5.77722
	0	5.77722
	0	5.77722
	0	5.77722
	0	5.77722
	0	5.77722
	0	5.72549
	0	5.72549
	0	5.72549
	0	5.72549
	0	5.72549
	0	5.72549
	0	5.72549
	0	5.72549
	0	5.72549
	0	5.72549
	0	5.72549
	0	5.72549
	0	5.72549
	0	5.72549
	0	5.72549
	0	5.72549
	0	5.72549
	0	5.67422
	0	5.67422
	0	5.67422
	0	5.67422
	0	5.67422
	0	5.67422
	0	5.67422
	0	5.67422
	0	5.67422
	0	5.67422
	0	5.67422
	0	5.67422
	0	5.62341
	0	5.62341
	0	5.62341
	0	5.62341
	0	5.62341
	0	5.62341
	0	5.62341
	0	5.62341
	0	5.62341
	0	5.62341
	0	5.62341
	0	5.62341
	0	5.62341
	0	5.62341
	0	5.62341
	0	5.62341
	0	5.62341
	0	5.62341
	0	5.62341
	0	5.62341
	0	5.62341
	0	5.62341
	0	5.62341
	0	5.62341
	0	5.62341
	0	5.57306
	0	5.57306
	0	5.57306
	0	5.57306
	0	5.57306
	0	5.57306
	0	5.57306
	0	5.57306
	0	5.57306
	0	5.57306
	0	5.57306
	0	5.57306
	0	5.57306
	0	5.57306
	0	5.57306
	0	5.57306
	0	5.57306
	0	5.57306
	0	5.57306
	0	5.57306
	0	5.57306
	0	5.57306
	0	5.57306
	0	5.57306
	0	5.57306
	0	5.57306
	0	5.52316
	0	5.52316
	0	5.52316
	0	5.52316
	0	5.52316
	0	5.52316
	0	5.4737
	0	5.4737
	0	5.4737
	0	5.4737
	0	5.4737
	0	5.4737
	0	5.4737
	0	5.4737
	0	5.4737
	0	5.4737
	0	5.4737
	0	5.4737
	0	5.4737
	0	5.4737
	0	5.4737
	0	5.4737
	0	5.4737
	0	5.4737
	0	5.4737
	0	5.4737
	0	5.4737
	0	5.4737
	0	5.4737
	0	5.4737
	0	5.4737
	0	5.4737
	0	5.4737
	0	5.4737
	0	5.4737
	0	5.42469
	0	5.42469
	0	5.42469
	0	5.42469
	0	5.42469
	0	5.42469
	0	5.42469
	0	5.42469
	0	5.42469
	0	5.37612
	0	5.37612
	0	5.37612
	0	5.37612
	0	5.37612
	0	5.37612
	0	5.37612
	0	5.37612
	0	5.37612
	0	5.37612
	0	5.37612
	0	5.37612
	0	5.37612
	0	5.37612
	0	5.37612
	0	5.37612
	0	5.37612
	0	5.37612
	0	5.37612
	0	5.37612
	0	5.37612
	0	5.37612
	0	5.37612
	0	5.37612
	0	5.37612
	0	5.37612
	0	5.37612
	0	5.37612
	0	5.37612
	0	5.37612
	0	5.37612
	0	5.37612
	0	5.37612
	0	5.37612
	0	5.37612
	0	5.37612
	0	5.37612
	0	5.37612
	0	5.37612
	0	5.37612
	5.1397	5.32798
	0	5.32798
	0	5.32798
	0	5.32798
	0	5.32798
	0	5.32798
	0	5.32798
	0	5.32798
	0	5.32798
	0	5.32798
	0	5.32798
	0	5.28027
	0	5.28027
	0	5.28027
	0	5.28027
	0	5.28027
	0	5.28027
	0	5.28027
	0	5.28027
	0	5.28027
	0	5.28027
	0	5.28027
	0	5.28027
	0	5.28027
	0	5.28027
	0	5.28027
	0	5.28027
	0	5.28027
	0	5.28027
	0	5.28027
	0	5.28027
	0	5.28027
	0	5.28027
	0	5.28027
	0	5.28027
	0	5.28027
	0	5.28027
	0	5.28027
	0	5.28027
	0	5.23299
	0	5.23299
	0	5.23299
	0	5.23299
	0	5.23299
	0	5.23299
	0	5.23299
	0	5.23299
	0	5.23299
	0	5.23299
	0	5.23299
	0	5.23299
	0	5.23299
	0	5.23299
	0	5.23299
	0	5.23299
	0	5.18613
	0	5.18613
	0	5.18613
	0	5.18613
	0	5.18613
	0	5.18613
	0	5.18613
	0	5.18613
	0	5.18613
	0	5.18613
	0	5.18613
	0	5.18613
	0	5.18613
	0	5.18613
	0	5.18613
	0	5.18613
	0	5.18613
	0	5.18613
	0	5.18613
	0	5.18613
	0	5.18613
	0	5.18613
	0	5.18613
	0	5.18613
	0	5.18613
	0	5.18613
	0	5.18613
	0	5.18613
	0	5.18613
	0	5.18613
	0	5.18613
	0	5.18613
	0	5.18613
	0	5.18613
	0	5.18613
	0	5.18613
	0	5.18613
	0	5.18613
	0	5.18613
	0	5.18613
	0	5.18613
	0	5.18613
	0	5.18613
	5.28027	5.1397
	0	5.1397
	0	5.1397
	0	5.1397
	0	5.1397
	0	5.1397
	0	5.1397
	0	5.1397
	0	5.1397
	0	5.1397
	0	5.1397
	0	5.1397
	0	5.1397
	0	5.1397
	0	5.1397
	0	5.09368
	0	5.09368
	0	5.09368
	0	5.09368
	0	5.09368
	0	5.09368
	0	5.09368
	0	5.09368
	0	5.09368
	0	5.09368
	0	5.09368
	0	5.09368
	0	5.09368
	0	5.09368
	0	5.09368
	0	5.09368
	0	5.09368
	0	5.09368
	0	5.09368
	0	5.09368
	0	5.09368
	0	5.09368
	0	5.09368
	0	5.09368
	0	5.09368
	0	5.09368
	0	5.09368
	0	5.09368
	0	5.09368
	0	5.09368
	0	5.09368
	0	5.09368
	0	5.09368
	0	5.09368
	0	5.09368
	0	5.09368
	0	5.09368
	0	5.09368
	0	5.09368
	0	5.09368
	0	5.09368
	0	5.09368
	0	5.09368
	0	5.09368
	0	5.09368
	0	5.09368
	0	5.09368
	0	5.04807
	0	5.04807
	0	5.04807
	0	5.04807
	0	5.04807
	0	5.04807
	0	5.04807
	0	5.04807
	0	5.04807
	0	5.04807
	0	5.04807
	0	5.04807
	0	5.04807
	0	5.04807
	0	5.04807
	0	5.04807
	0	5.04807
	0	5.04807
	0	5.04807
	0	5.04807
	0	5.04807
	0	5.04807
	0	5.04807
	0	5.04807
	0	5.04807
	0	5.00286
	0	5.00286
	0	5.00286
	0	5.00286
	0	5.00286
	0	5.00286
	0	5.00286
	0	5.00286
	0	5.00286
	0	5.00286
	0	5.00286
	0	5.00286
	0	5.00286
	0	5.00286
	0	5.00286
	0	5.00286
	0	5.00286
	0	5.00286
	0	5.00286
	0	5.00286
	0	5.00286
	0	5.00286
	0	5.00286
	0	5.00286
	0	5.00286
	0	5.00286
	0	5.00286
sum fluorescene intensity of all cells	80.6286	12782.8
editing ratio for negative		0.00630758
normolized editing ratio		0
Editing ratio was caculated by comparing sum fluorescence intensity of eGFP to mCherry.

## Sheet: crRNA pRNA fusion rep1
Fluorescene intensity of S. pombe with chromosome dCas13a-hADAR2d transformed with reporter and crRNA-pRNA fusion construct.
Cell counts	eGFP fluorescence intensity	mCHERYY fluorescence intensity
1	11.6522	182.692
2	11.5478	168.485
3	10.0904	35.8664
4	10	81.3123
5	10	62.6434
6	9.82172	117.574
7	9.47464	50.9368
8	9.30572	120.79
9	9.2224	196.322
10	9.05798	17.1544
11	8.97687	199.885
12	8.97687	26.896
13	8.97687	8.5821
14	8.81683	139.486
15	8.73788	324.877
16	8.73788	286.438
17	8.73788	93.0572
18	8.4291	102.735
19	8.4291	74.9894
20	8.35363	85.821
21	8.27883	82.7883
22	8.27883	33.3762
23	8.27883	18.7688
24	8.2047	72.993
25	8.2047	15.8204
26	8.13123	679.253
27	8.13123	140.746
28	8.13123	127.488
29	8.13123	46.5553
30	8.13123	23.928
31	8.13123	20.7208
32	8.13123	19.9885
33	8.05842	64.9382
34	8.05842	32.7812
35	7.98627	18.7688
36	7.91476	361.904
37	7.91476	155.384
38	7.84389	69.7831
39	7.84389	64.3567
40	7.84389	44.9101
41	7.84389	32.4877
42	7.84389	26.6552
43	7.84389	23.5014
44	7.84389	9.91046
45	7.77365	130.975
46	7.77365	64.9382
47	7.77365	13.5773
48	7.70404	112.404
49	7.70404	46.1384
50	7.70404	9.73377
51	7.70404	9.73377
52	7.63506	19.6322
53	7.63506	13.4557
54	7.63506	7.5667
55	7.63506	7.16917
56	7.5667	53.2798
57	7.5667	11.7574
58	7.49894	69.7831
59	7.4318	11.04
60	7.36525	13.2158
61	7.36525	10
62	7.2993	166.977
63	7.2993	9.73377
64	7.23394	28.9026
65	7.23394	16.4
66	7.23394	11.5478
67	7.23394	5.77722
68	7.16917	72.993
69	7.16917	25.2548
70	7.16917	12.864
71	7.10497	8.89649
72	7.04136	513.97
73	7.04136	144.596
74	7.04136	62.6434
75	7.04136	56.7422
76	7.04136	17.6236
77	7.04136	14.3301
78	7.04136	12.7488
79	7.04136	7.10497
80	6.97831	54.2469
81	6.97831	43.323
82	6.97831	24.5824
83	6.97831	15.1247
84	6.91582	71.0497
85	6.91582	17.7828
86	6.91582	9.05798
87	6.8539	16.6977
88	6.79253	51.8613
89	6.7317	74.318
90	6.7317	12.079
91	6.7317	7.04136
92	6.67143	15.9634
93	6.67143	11.4444
94	6.67143	5.32798
95	6.61169	18.9384
96	6.61169	11.6522
97	6.61169	9.30572
98	6.61169	8.73788
99	6.61169	6.91582
100	6.61169	5.82942
101	6.55249	23.5014
102	6.55249	14.9893
103	6.55249	8.05842
104	6.55249	5.4737
105	6.49382	97.3377
106	6.49382	30.5053
107	6.49382	11.04
108	6.49382	8.65964
109	6.49382	7.84389
110	6.49382	5.18613
111	6.43567	254.83
112	6.43567	44.9101
113	6.43567	12.079
114	6.37804	222.667
115	6.37804	78.4389
116	6.32093	138.237
117	6.32093	46.5553
118	6.32093	44.9101
119	6.32093	26.896
120	6.32093	7.91476
121	6.26434	64.3567
122	6.26434	37.5162
123	6.26434	16.5482
124	6.26434	7.23394
125	6.20824	72.993
126	6.20824	19.4564
127	6.20824	11.7574
128	6.20824	10.7461
129	6.20824	10.1815
130	6.20824	7.36525
131	6.20824	6.91582
132	6.15265	65.5249
133	6.15265	9.91046
134	6.15265	8.27883
135	6.15265	6.97831
136	6.09756	58.2942
137	6.09756	42.1697
138	6.09756	10.7461
139	6.09756	10.0904
140	6.09756	8.35363
141	6.09756	8.27883
142	6.09756	7.5667
143	6.09756	7.4318
144	6.04296	9.56024
145	6.04296	8.50526
146	6.04296	6.67143
147	5.98885	20.908
148	5.98885	19.2822
149	5.98885	9.30572
150	5.98885	8.50526
151	5.98885	8.27883
152	5.98885	7.63506
153	5.98885	6.97831
154	5.98885	6.43567
155	5.98885	6.09756
156	5.93523	10
157	5.93523	5.82942
158	5.93523	5.1397
159	5.88208	7.98627
160	5.88208	7.91476
161	5.88208	7.5667
162	5.82942	45.7253
163	5.82942	16.2531
164	5.82942	10.6499
165	5.82942	6.91582
166	5.77722	121.881
167	5.77722	7.04136
168	5.77722	5.72549
169	5.77722	5.67422
170	5.77722	5.18613
171	5.72549	57.2549
172	5.72549	37.5162
173	5.72549	16.8485
174	5.72549	14.7221
175	5.72549	13.8237
176	5.72549	10.0904
177	5.72549	9.30572
178	5.72549	8.50526
179	5.72549	8.27883
180	5.72549	8.13123
181	5.72549	7.70404
182	5.72549	6.55249
183	5.72549	5.4737
184	5.72549	5.42469
185	5.67422	336.778
186	5.67422	100
187	5.67422	82.7883
188	5.67422	28.6438
189	5.67422	26.4165
190	5.67422	19.2822
191	5.67422	8.27883
192	5.67422	7.70404
193	5.67422	6.61169
194	5.67422	6.04296
195	5.67422	6.04296
196	5.67422	5.98885
197	5.67422	5.52316
198	5.67422	5.37612
199	5.62341	10.0904
200	5.57306	17.0008
201	5.57306	7.16917
202	5.57306	6.04296
203	5.57306	5.28027
204	5.52316	39.5964
205	5.52316	21.0969
206	5.52316	16.6977
207	5.52316	15.2614
208	5.52316	12.9802
209	5.52316	5.98885
210	5.52316	5.67422
211	5.52316	5.00286
212	5.4737	174.658
213	5.4737	67.9253
214	5.4737	28.9026
215	5.4737	23.291
216	5.4737	17.9435
217	5.4737	17.0008
218	5.4737	15.6788
219	5.4737	12.4094
220	5.4737	11.04
221	5.4737	6.32093
222	5.4737	5.62341
223	5.42469	1229.83
224	5.42469	113.419
225	5.42469	25.483
226	5.42469	8.97687
227	5.37612	56.7422
228	5.37612	28.6438
229	5.37612	18.9384
230	5.37612	14.8551
231	5.37612	13.2158
232	5.37612	9.2224
233	5.37612	8.35363
234	5.37612	6.79253
235	5.37612	5.1397
236	5.32798	283.874
237	5.32798	51.397
238	5.32798	9.64662
239	5.32798	6.49382
240	5.32798	5.77722
241	5.28027	26.6552
242	5.28027	12.2983
243	5.28027	11.4444
244	5.28027	8.5821
245	5.28027	7.91476
246	5.28027	5.37612
247	5.28027	5.18613
248	5.23299	296.931
249	5.23299	23.0824
250	5.18613	339.821
251	5.18613	8.4291
252	5.18613	6.26434
253	5.18613	5.28027
254	5.18613	5.1397
255	5.1397	259.455
256	5.1397	95.6024
257	5.1397	55.2316
258	5.1397	52.8027
259	5.1397	47.4003
260	5.1397	43.323
261	5.1397	26.4165
262	5.1397	19.1095
263	5.1397	13.9486
264	5.1397	11.8637
265	5.1397	11.3419
266	5.1397	8.97687
267	5.1397	8.5821
268	5.1397	5.23299
269	5.09368	248.045
270	5.09368	63.2093
271	5.09368	7.16917
272	5.09368	5.88208
273	5.04807	33.0774
274	5.04807	14.2018
275	5.04807	10.3663
276	5.04807	8.13123
277	5.04807	7.98627
278	5.04807	7.10497
279	5.04807	5.98885
280	5.04807	5.09368
281	0	518.613
282	0	371.803
283	0	313.396
284	0	276.316
285	0	243.623
286	0	241.442
287	0	239.28
288	0	218.697
289	0	191.095
290	0	187.688
291	0	176.236
292	0	173.094
293	0	168.485
294	0	162.531
295	0	162.531
296	0	159.634
297	0	158.204
298	0	148.551
299	0	145.902
300	0	144.596
301	0	121.881
302	0	120.79
303	0	119.709
304	0	119.709
305	0	118.637
306	0	114.444
307	0	112.404
308	0	110.4
309	0	110.4
310	0	108.432
311	0	107.461
312	0	101.815
313	0	101.815
314	0	98.2172
315	0	97.3377
316	0	96.4662
317	0	95.6024
318	0	94.7464
319	0	93.898
320	0	92.224
321	0	92.224
322	0	90.5798
323	0	89.7687
324	0	89.7687
325	0	89.7687
326	0	88.9649
327	0	87.3788
328	0	85.821
329	0	84.291
330	0	82.7883
331	0	82.047
332	0	77.0404
333	0	77.0404
334	0	76.3506
335	0	76.3506
336	0	75.667
337	0	73.6525
338	0	72.993
339	0	71.0497
340	0	70.4136
341	0	69.7831
342	0	69.1582
343	0	68.539
344	0	67.9253
345	0	67.317
346	0	67.317
347	0	66.7143
348	0	66.1169
349	0	64.3567
350	0	63.7804
351	0	63.2093
352	0	61.5265
353	0	59.8885
354	0	59.3523
355	0	58.2942
356	0	57.2549
357	0	57.2549
358	0	56.2341
359	0	56.2341
360	0	56.2341
361	0	54.737
362	0	54.737
363	0	54.737
364	0	53.2798
365	0	53.2798
366	0	50.9368
367	0	49.5807
368	0	48.6968
369	0	48.6968
370	0	48.6968
371	0	48.2607
372	0	46.5553
373	0	46.5553
374	0	44.5079
375	0	44.1094
376	0	44.1094
377	0	42.9351
378	0	42.5507
379	0	42.1697
380	0	41.7921
381	0	41.4178
382	0	41.4178
383	0	40.6794
384	0	40.3152
385	0	39.9542
386	0	39.9542
387	0	39.2419
388	0	39.2419
389	0	39.2419
390	0	38.8905
391	0	38.8905
392	0	38.1972
393	0	37.5162
394	0	37.5162
395	0	37.5162
396	0	36.1904
397	0	35.5452
398	0	34.9115
399	0	34.2891
400	0	34.2891
401	0	33.3762
402	0	33.3762
403	0	33.3762
404	0	33.0774
405	0	33.0774
406	0	32.4877
407	0	32.1968
408	0	31.6228
409	0	31.6228
410	0	30.7809
411	0	30.7809
412	0	30.7809
413	0	30.7809
414	0	30.2321
415	0	29.9614
416	0	29.9614
417	0	29.9614
418	0	29.6931
419	0	29.4273
420	0	29.4273
421	0	29.1638
422	0	28.9026
423	0	27.6316
424	0	27.139
425	0	27.139
426	0	26.896
427	0	26.896
428	0	26.896
429	0	26.6552
430	0	25.9455
431	0	25.2548
432	0	25.2548
433	0	24.5824
434	0	24.1442
435	0	24.1442
436	0	23.7137
437	0	23.5014
438	0	23.0824
439	0	22.2667
440	0	22.0673
441	0	21.8697
442	0	21.8697
443	0	21.8697
444	0	21.6739
445	0	21.6739
446	0	21.4799
447	0	20.908
448	0	20.7208
449	0	20.7208
450	0	20.3514
451	0	20.1691
452	0	19.9885
453	0	19.6322
454	0	19.6322
455	0	19.6322
456	0	19.2822
457	0	18.9384
458	0	18.9384
459	0	18.7688
460	0	17.9435
461	0	17.9435
462	0	17.9435
463	0	17.9435
464	0	17.9435
465	0	17.9435
466	0	17.4658
467	0	17.0008
468	0	17.0008
469	0	17.0008
470	0	16.8485
471	0	16.8485
472	0	16.8485
473	0	16.8485
474	0	16.6977
475	0	16.5482
476	0	16.5482
477	0	16.5482
478	0	16.2531
479	0	16.2531
480	0	16.2531
481	0	16.1076
482	0	15.8204
483	0	15.6788
484	0	15.5384
485	0	15.5384
486	0	15.3993
487	0	15.2614
488	0	15.2614
489	0	14.9893
490	0	14.9893
491	0	14.8551
492	0	14.8551
493	0	14.8551
494	0	14.5902
495	0	14.3301
496	0	14.3301
497	0	14.3301
498	0	14.2018
499	0	13.9486
500	0	13.9486
501	0	13.8237
502	0	13.8237
503	0	13.8237
504	0	13.6999
505	0	13.6999
506	0	13.6999
507	0	13.5773
508	0	13.5773
509	0	13.4557
510	0	13.4557
511	0	13.2158
512	0	13.2158
513	0	13.2158
514	0	13.2158
515	0	13.2158
516	0	13.0975
517	0	12.9802
518	0	12.9802
519	0	12.864
520	0	12.864
521	0	12.7488
522	0	12.7488
523	0	12.6346
524	0	12.6346
525	0	12.5215
526	0	12.5215
527	0	12.5215
528	0	12.5215
529	0	12.2983
530	0	12.2983
531	0	12.1881
532	0	12.079
533	0	12.079
534	0	11.9709
535	0	11.9709
536	0	11.8637
537	0	11.8637
538	0	11.7574
539	0	11.7574
540	0	11.7574
541	0	11.7574
542	0	11.6522
543	0	11.5478
544	0	11.5478
545	0	11.5478
546	0	11.5478
547	0	11.5478
548	0	11.4444
549	0	11.4444
550	0	11.4444
551	0	11.4444
552	0	11.4444
553	0	11.3419
554	0	11.3419
555	0	11.2404
556	0	11.2404
557	0	11.2404
558	0	11.04
559	0	11.04
560	0	10.9411
561	0	10.9411
562	0	10.9411
563	0	10.9411
564	0	10.8432
565	0	10.8432
566	0	10.8432
567	0	10.7461
568	0	10.7461
569	0	10.7461
570	0	10.7461
571	0	10.7461
572	0	10.7461
573	0	10.6499
574	0	10.6499
575	0	10.5545
576	0	10.5545
577	0	10.46
578	0	10.46
579	0	10.3663
580	0	10.3663
581	0	10.2735
582	0	10.2735
583	0	10.2735
584	0	10.2735
585	0	10.2735
586	0	10.1815
587	0	10.0904
588	0	10.0904
589	0	10.0904
590	0	10.0904
591	0	10.0904
592	0	10
593	0	10
594	0	9.91046
595	0	9.91046
596	0	9.91046
597	0	9.91046
598	0	9.82172
599	0	9.82172
600	0	9.82172
601	0	9.82172
602	0	9.82172
603	0	9.73377
604	0	9.73377
605	0	9.73377
606	0	9.73377
607	0	9.73377
608	0	9.73377
609	0	9.73377
610	0	9.64662
611	0	9.64662
612	0	9.64662
613	0	9.64662
614	0	9.56024
615	0	9.56024
616	0	9.47464
617	0	9.47464
618	0	9.47464
619	0	9.47464
620	0	9.3898
621	0	9.3898
622	0	9.3898
623	0	9.3898
624	0	9.3898
625	0	9.3898
626	0	9.3898
627	0	9.3898
628	0	9.30572
629	0	9.30572
630	0	9.30572
631	0	9.2224
632	0	9.2224
633	0	9.2224
634	0	9.13982
635	0	9.13982
636	0	9.05798
637	0	8.97687
638	0	8.97687
639	0	8.89649
640	0	8.89649
641	0	8.89649
642	0	8.89649
643	0	8.89649
644	0	8.89649
645	0	8.81683
646	0	8.81683
647	0	8.81683
648	0	8.73788
649	0	8.73788
650	0	8.73788
651	0	8.73788
652	0	8.73788
653	0	8.73788
654	0	8.73788
655	0	8.65964
656	0	8.65964
657	0	8.65964
658	0	8.65964
659	0	8.5821
660	0	8.5821
661	0	8.5821
662	0	8.5821
663	0	8.5821
664	0	8.5821
665	0	8.50526
666	0	8.50526
667	0	8.50526
668	0	8.4291
669	0	8.35363
670	0	8.35363
671	0	8.35363
672	0	8.27883
673	0	8.27883
674	0	8.27883
675	0	8.27883
676	0	8.27883
677	0	8.27883
678	0	8.2047
679	0	8.2047
680	0	8.2047
681	0	8.2047
682	0	8.2047
683	0	8.2047
684	0	8.13123
685	0	8.13123
686	0	8.13123
687	0	8.13123
688	0	8.13123
689	0	8.13123
690	0	8.05842
691	0	8.05842
692	0	8.05842
693	0	7.98627
694	0	7.98627
695	0	7.98627
696	0	7.98627
697	0	7.91476
698	0	7.91476
699	0	7.84389
700	0	7.84389
701	0	7.84389
702	0	7.84389
703	0	7.84389
704	0	7.84389
705	0	7.84389
706	0	7.70404
707	0	7.70404
708	0	7.70404
709	0	7.70404
710	0	7.63506
711	0	7.63506
712	0	7.63506
713	0	7.63506
714	0	7.63506
715	0	7.63506
716	0	7.5667
717	0	7.5667
718	0	7.5667
719	0	7.5667
720	0	7.49894
721	0	7.49894
722	0	7.49894
723	0	7.49894
724	0	7.49894
725	0	7.49894
726	0	7.4318
727	0	7.4318
728	0	7.4318
729	0	7.4318
730	0	7.4318
731	0	7.4318
732	0	7.4318
733	0	7.4318
734	0	7.4318
735	0	7.36525
736	0	7.36525
737	0	7.36525
738	0	7.2993
739	0	7.2993
740	0	7.2993
741	0	7.2993
742	0	7.2993
743	0	7.2993
744	0	7.23394
745	0	7.23394
746	0	7.23394
747	0	7.23394
748	0	7.23394
749	0	7.23394
750	0	7.23394
751	0	7.16917
752	0	7.16917
753	0	7.16917
754	0	7.16917
755	0	7.16917
756	0	7.16917
757	0	7.10497
758	0	7.10497
759	0	7.10497
760	0	7.10497
761	0	7.10497
762	0	7.10497
763	0	7.10497
764	0	7.10497
765	0	7.04136
766	0	7.04136
767	0	7.04136
768	0	7.04136
769	0	7.04136
770	0	7.04136
771	0	7.04136
772	0	7.04136
773	0	7.04136
774	0	6.97831
775	0	6.97831
776	0	6.97831
777	0	6.97831
778	0	6.97831
779	0	6.97831
780	0	6.97831
781	0	6.91582
782	0	6.91582
783	0	6.91582
784	0	6.91582
785	0	6.91582
786	0	6.91582
787	0	6.91582
788	0	6.8539
789	0	6.8539
790	0	6.8539
791	0	6.8539
792	0	6.8539
793	0	6.8539
794	0	6.8539
795	0	6.8539
796	0	6.8539
797	0	6.8539
798	0	6.8539
799	0	6.8539
800	0	6.8539
801	0	6.79253
802	0	6.79253
803	0	6.79253
804	0	6.79253
805	0	6.79253
806	0	6.79253
807	0	6.7317
808	0	6.7317
809	0	6.7317
810	0	6.67143
811	0	6.67143
812	0	6.67143
813	0	6.67143
814	0	6.67143
815	0	6.67143
816	0	6.67143
817	0	6.67143
818	0	6.67143
819	0	6.67143
820	0	6.67143
821	0	6.67143
822	0	6.67143
823	0	6.67143
824	0	6.67143
825	0	6.67143
826	0	6.61169
827	0	6.61169
828	0	6.61169
829	0	6.61169
830	0	6.61169
831	0	6.61169
832	0	6.61169
833	0	6.61169
834	0	6.55249
835	0	6.55249
836	0	6.55249
837	0	6.55249
838	0	6.55249
839	0	6.55249
840	0	6.55249
841	0	6.55249
842	0	6.55249
843	0	6.55249
844	0	6.49382
845	0	6.49382
846	0	6.49382
847	0	6.49382
848	0	6.49382
849	0	6.43567
850	0	6.43567
851	0	6.43567
852	0	6.43567
853	0	6.43567
854	0	6.43567
855	0	6.43567
856	0	6.43567
857	0	6.43567
858	0	6.43567
859	0	6.43567
860	0	6.43567
861	0	6.43567
862	0	6.43567
863	0	6.43567
864	0	6.37804
865	0	6.37804
866	0	6.37804
867	0	6.37804
868	0	6.37804
869	0	6.37804
870	0	6.32093
871	0	6.32093
872	0	6.32093
873	0	6.32093
874	0	6.32093
875	0	6.32093
876	0	6.32093
877	0	6.32093
878	0	6.32093
879	0	6.32093
880	0	6.32093
881	0	6.32093
882	0	6.32093
883	0	6.32093
884	0	6.32093
885	0	6.26434
886	0	6.26434
887	0	6.26434
888	0	6.26434
889	0	6.26434
890	0	6.26434
891	0	6.26434
892	0	6.26434
893	0	6.26434
894	0	6.26434
895	0	6.26434
896	0	6.26434
897	0	6.26434
898	0	6.20824
899	0	6.20824
900	0	6.20824
901	0	6.20824
902	0	6.20824
903	0	6.20824
904	0	6.20824
905	0	6.20824
906	0	6.20824
907	0	6.20824
908	0	6.15265
909	0	6.15265
910	0	6.15265
911	0	6.15265
912	0	6.15265
913	0	6.15265
914	0	6.15265
915	0	6.15265
916	0	6.15265
917	0	6.15265
918	0	6.15265
919	0	6.09756
920	0	6.09756
921	0	6.09756
922	0	6.09756
923	0	6.09756
924	0	6.09756
925	0	6.09756
926	0	6.09756
927	0	6.09756
928	0	6.09756
929	0	6.09756
930	0	6.09756
931	0	6.09756
932	0	6.09756
933	0	6.04296
934	0	6.04296
935	0	6.04296
936	0	6.04296
937	0	6.04296
938	0	6.04296
939	0	6.04296
940	0	6.04296
941	0	6.04296
942	0	6.04296
943	0	6.04296
944	0	6.04296
945	0	6.04296
946	0	6.04296
947	0	6.04296
948	0	6.04296
949	0	6.04296
950	0	5.98885
951	0	5.98885
952	0	5.98885
953	0	5.98885
954	0	5.98885
955	0	5.98885
956	0	5.98885
957	0	5.98885
958	0	5.98885
959	0	5.98885
960	0	5.98885
961	0	5.98885
962	0	5.98885
963	0	5.93523
964	0	5.93523
965	0	5.93523
966	0	5.93523
967	0	5.93523
968	0	5.93523
969	0	5.93523
970	0	5.93523
971	0	5.93523
972	0	5.93523
973	0	5.93523
974	0	5.93523
975	0	5.88208
976	0	5.88208
977	0	5.88208
978	0	5.88208
979	0	5.88208
980	0	5.88208
981	0	5.88208
982	0	5.88208
983	0	5.88208
984	0	5.88208
985	0	5.88208
986	0	5.88208
987	0	5.88208
988	0	5.88208
989	0	5.88208
990	0	5.88208
991	0	5.88208
992	0	5.88208
993	0	5.88208
994	0	5.88208
995	0	5.88208
996	0	5.88208
997	0	5.88208
998	0	5.82942
999	0	5.82942
1000	0	5.82942
1001	0	5.82942
1002	0	5.82942
1003	0	5.82942
1004	0	5.82942
1005	0	5.82942
1006	0	5.82942
1007	0	5.82942
1008	0	5.82942
1009	0	5.82942
1010	0	5.82942
1011	0	5.82942
1012	0	5.82942
1013	0	5.82942
1014	0	5.82942
1015	0	5.82942
1016	0	5.77722
1017	0	5.77722
1018	0	5.77722
1019	0	5.77722
1020	0	5.77722
1021	0	5.77722
1022	0	5.77722
1023	0	5.72549
1024	0	5.72549
1025	0	5.72549
1026	0	5.72549
1027	0	5.72549
1028	0	5.72549
1029	0	5.72549
1030	0	5.72549
1031	0	5.72549
1032	0	5.72549
1033	0	5.72549
1034	0	5.72549
1035	0	5.72549
1036	0	5.72549
1037	0	5.72549
1038	0	5.72549
1039	0	5.72549
1040	0	5.72549
1041	0	5.72549
1042	0	5.72549
1043	0	5.72549
1044	0	5.67422
1045	0	5.67422
1046	0	5.67422
1047	0	5.67422
1048	0	5.67422
1049	0	5.67422
1050	0	5.67422
1051	0	5.67422
1052	0	5.67422
1053	0	5.67422
1054	0	5.67422
1055	0	5.67422
1056	0	5.62341
1057	0	5.62341
1058	0	5.62341
1059	0	5.62341
1060	0	5.62341
1061	0	5.62341
1062	0	5.62341
1063	0	5.62341
1064	0	5.62341
1065	0	5.62341
1066	0	5.62341
1067	0	5.62341
1068	0	5.62341
1069	0	5.62341
1070	0	5.62341
1071	0	5.62341
1072	0	5.62341
1073	0	5.62341
1074	0	5.62341
1075	0	5.62341
1076	0	5.62341
1077	0	5.62341
1078	0	5.62341
1079	0	5.62341
1080	0	5.62341
1081	0	5.62341
1082	0	5.57306
1083	0	5.57306
1084	0	5.57306
1085	0	5.57306
1086	0	5.57306
1087	0	5.57306
1088	0	5.57306
1089	0	5.57306
1090	0	5.57306
1091	0	5.57306
1092	0	5.57306
1093	0	5.57306
1094	0	5.57306
1095	0	5.57306
1096	0	5.57306
1097	0	5.57306
1098	0	5.57306
1099	0	5.57306
1100	0	5.57306
1101	0	5.57306
1102	0	5.52316
1103	0	5.52316
1104	0	5.52316
1105	0	5.52316
1106	0	5.52316
1107	0	5.52316
1108	0	5.52316
1109	0	5.52316
1110	0	5.52316
1111	0	5.52316
1112	0	5.52316
1113	0	5.52316
1114	0	5.52316
1115	0	5.52316
1116	0	5.52316
1117	0	5.4737
1118	0	5.4737
1119	0	5.4737
1120	0	5.4737
1121	0	5.4737
1122	0	5.4737
1123	0	5.4737
1124	0	5.4737
1125	0	5.4737
1126	0	5.4737
1127	0	5.4737
1128	0	5.4737
1129	0	5.4737
1130	0	5.4737
1131	0	5.4737
1132	0	5.4737
1133	0	5.4737
1134	0	5.4737
1135	0	5.4737
1136	0	5.4737
1137	0	5.4737
1138	0	5.4737
1139	0	5.4737
1140	0	5.4737
1141	0	5.42469
1142	0	5.42469
1143	0	5.42469
1144	0	5.42469
1145	0	5.42469
1146	0	5.42469
1147	0	5.42469
1148	0	5.42469
1149	0	5.42469
1150	0	5.42469
1151	0	5.42469
1152	0	5.42469
1153	0	5.42469
1154	0	5.42469
1155	0	5.37612
1156	0	5.37612
1157	0	5.37612
1158	0	5.37612
1159	0	5.37612
1160	0	5.37612
1161	0	5.37612
1162	0	5.37612
1163	0	5.37612
1164	0	5.37612
1165	0	5.37612
1166	0	5.37612
1167	0	5.37612
1168	0	5.37612
1169	0	5.37612
1170	0	5.37612
1171	0	5.37612
1172	0	5.37612
1173	0	5.37612
1174	0	5.37612
1175	0	5.37612
1176	0	5.37612
1177	0	5.37612
1178	0	5.37612
1179	0	5.37612
1180	0	5.37612
1181	0	5.37612
1182	0	5.37612
1183	0	5.37612
1184	0	5.37612
1185	0	5.37612
1186	0	5.37612
1187	0	5.37612
1188	0	5.37612
1189	0	5.37612
1190	0	5.37612
1191	0	5.37612
1192	0	5.37612
1193	0	5.37612
1194	0	5.32798
1195	0	5.32798
1196	0	5.32798
1197	0	5.32798
1198	0	5.32798
1199	0	5.32798
1200	0	5.32798
1201	0	5.32798
1202	0	5.32798
1203	0	5.32798
1204	0	5.32798
1205	0	5.32798
1206	0	5.32798
1207	0	5.32798
1208	0	5.32798
1209	0	5.32798
1210	0	5.32798
1211	0	5.28027
1212	0	5.28027
1213	0	5.28027
1214	0	5.28027
1215	0	5.28027
1216	0	5.28027
1217	0	5.28027
1218	0	5.28027
1219	0	5.28027
1220	0	5.28027
1221	0	5.28027
1222	0	5.28027
1223	0	5.28027
1224	0	5.28027
1225	0	5.28027
1226	0	5.28027
1227	0	5.28027
1228	0	5.28027
1229	0	5.28027
1230	0	5.28027
1231	0	5.28027
1232	0	5.28027
1233	0	5.28027
1234	0	5.28027
1235	0	5.28027
1236	0	5.28027
1237	0	5.28027
1238	0	5.28027
1239	0	5.28027
1240	0	5.28027
1241	0	5.28027
1242	0	5.28027
1243	0	5.28027
1244	0	5.28027
1245	0	5.28027
1246	0	5.28027
1247	0	5.28027
1248	0	5.23299
1249	0	5.23299
1250	0	5.23299
1251	0	5.23299
1252	0	5.23299
1253	0	5.23299
1254	0	5.23299
1255	0	5.23299
1256	0	5.23299
1257	0	5.23299
1258	0	5.23299
1259	0	5.23299
1260	0	5.23299
1261	0	5.23299
1262	0	5.23299
1263	0	5.23299
1264	0	5.23299
1265	0	5.23299
1266	0	5.23299
1267	0	5.18613
1268	0	5.18613
1269	0	5.18613
1270	0	5.18613
1271	0	5.18613
1272	0	5.18613
1273	0	5.18613
1274	0	5.18613
1275	0	5.18613
1276	0	5.18613
1277	0	5.18613
1278	0	5.18613
1279	0	5.18613
1280	0	5.18613
1281	0	5.18613
1282	0	5.18613
1283	0	5.18613
1284	0	5.18613
1285	0	5.18613
1286	0	5.18613
1287	0	5.18613
1288	0	5.18613
1289	0	5.18613
1290	0	5.18613
1291	0	5.18613
1292	0	5.18613
1293	0	5.18613
1294	0	5.18613
1295	0	5.18613
1296	0	5.18613
1297	0	5.18613
1298	0	5.18613
1299	0	5.18613
1300	0	5.18613
1301	0	5.18613
1302	0	5.18613
1303	0	5.18613
1304	0	5.18613
1305	0	5.18613
1306	0	5.18613
1307	0	5.18613
1308	0	5.18613
1309	0	5.18613
1310	0	5.18613
1311	0	5.18613
1312	0	5.18613
1313	0	5.18613
1314	0	5.18613
1315	0	5.18613
1316	0	5.18613
1317	0	5.18613
1318	0	5.1397
1319	0	5.1397
1320	0	5.1397
1321	0	5.1397
1322	0	5.1397
1323	0	5.1397
1324	0	5.1397
1325	0	5.1397
1326	0	5.1397
1327	0	5.1397
1328	0	5.1397
1329	0	5.1397
1330	0	5.1397
1331	0	5.1397
1332	0	5.1397
1333	0	5.1397
1334	0	5.09368
1335	0	5.09368
1336	0	5.09368
1337	0	5.09368
1338	0	5.09368
1339	0	5.09368
1340	0	5.09368
1341	0	5.09368
1342	0	5.09368
1343	0	5.09368
1344	0	5.09368
1345	0	5.09368
1346	0	5.09368
1347	0	5.09368
1348	0	5.09368
1349	0	5.09368
1350	0	5.09368
1351	0	5.09368
1352	0	5.09368
1353	0	5.09368
1354	0	5.09368
1355	0	5.09368
1356	0	5.09368
1357	0	5.09368
1358	0	5.09368
1359	0	5.09368
1360	0	5.09368
1361	0	5.09368
1362	0	5.09368
1363	0	5.09368
1364	0	5.09368
1365	0	5.09368
1366	0	5.09368
1367	0	5.09368
1368	0	5.09368
1369	0	5.09368
1370	0	5.09368
1371	0	5.09368
1372	0	5.09368
1373	0	5.09368
1374	0	5.09368
1375	0	5.09368
1376	0	5.09368
1377	0	5.09368
1378	0	5.09368
1379	0	5.09368
1380	0	5.09368
1381	0	5.09368
1382	0	5.09368
1383	0	5.09368
1384	0	5.09368
1385	0	5.09368
1386	0	5.09368
1387	0	5.09368
1388	0	5.09368
1389	0	5.09368
1390	0	5.04807
1391	0	5.04807
1392	0	5.04807
1393	0	5.04807
1394	0	5.04807
1395	0	5.04807
1396	0	5.04807
1397	0	5.04807
1398	0	5.04807
1399	0	5.04807
1400	0	5.04807
1401	0	5.04807
1402	0	5.04807
1403	0	5.04807
1404	0	5.04807
1405	0	5.04807
1406	0	5.04807
1407	0	5.04807
1408	0	5.04807
1409	0	5.04807
1410	0	5.00286
1411	0	5.00286
1412	0	5.00286
1413	0	5.00286
1414	0	5.00286
1415	0	5.00286
1416	0	5.00286
1417	0	5.00286
1418	0	5.00286
1419	0	5.00286
1420	0	5.00286
1421	0	5.00286
1422	0	5.00286
1423	0	5.00286
1424	0	5.00286
1425	0	5.00286
1426	0	5.00286
1427	0	5.00286
1428	0	5.00286
1429	0	5.00286
1430	0	5.00286
1431	0	5.00286
1432	0	5.00286
1433	0	5.00286
1434	0	5.00286
1435	0	5.00286
1436	0	5.00286
sum fluorescene intensity of all cells	1805.62	33648
editing ratio for crRNA-pRNA fusion		0.0536621
editing ratio for positive		0.675625
editing ratio for negative		0.005795
normolize editing ratio for crRNA-pRNA fusion		0.0708486
Editing ratio was caculated by comparing sum fluorescence intensity of eGFP to mCherry.
Normolized editing ratio was caculated by subtracting editing ratio of negative control from editing ratio of crRNA-pRNA fusion,then was compared to the editing ratio of positive control.

## Sheet: crRNA pRNA fusion rep2
Fluorescene intensity of S. pombe with chromosome dCas13a-hADAR2d transformed with reporter and crRNA-pRNA fusion construct.
Cell counts	eGFP fluorescence intensity	mCHERYY fluorescence intensity
1	10.1815	532.798
2	0	449.101
3	5.04807	437.144
4	0	433.23
5	0	388.905
6	0	365.174
7	0	358.664
8	0	352.269
9	6.97831	342.891
10	0	336.778
11	0	327.812
12	6.91582	313.396
13	11.9709	294.273
14	5.37612	248.045
15	6.26434	241.442
16	0	232.91
17	7.84389	224.679
18	5.1397	222.667
19	0	220.673
20	0	220.673
21	7.49894	212.875
22	0	212.875
23	8.13123	210.969
24	6.43567	209.08
25	9.05798	207.208
26	0	199.885
27	0	194.564
28	0	192.822
29	0	191.095
30	8.97687	184.342
31	7.16917	184.342
32	5.57306	184.342
33	0	177.828
34	0	176.236
35	6.37804	174.658
36	0	173.094
37	8.65964	168.485
38	0	168.485
39	0	165.482
40	0	164
41	0	161.076
42	0	158.204
43	5.88208	155.384
44	5.28027	155.384
45	0	149.893
46	0	147.221
47	0	145.902
48	5.32798	142.018
49	0	140.746
50	5.88208	139.486
51	0	132.158
52	0	132.158
53	0	129.802
54	0	129.802
55	7.49894	126.346
56	0	125.215
57	5.57306	119.709
58	0	119.709
59	6.55249	117.574
60	0	115.478
61	11.04	114.444
62	0	114.444
63	0	113.419
64	5.09368	112.404
65	0	111.397
66	7.63506	110.4
67	0	109.411
68	0	109.411
69	7.98627	108.432
70	5.37612	108.432
71	0	105.545
72	0	104.6
73	5.82942	103.663
74	0	103.663
75	6.43567	101.815
76	0	100.904
77	5.23299	100
78	0	100
79	0	100
80	0	99.1046
81	0	98.2172
82	6.09756	95.6024
83	0	95.6024
84	0	94.7464
85	0	93.898
86	0	93.0572
87	7.2993	91.3982
88	0	91.3982
89	5.82942	89.7687
90	5.57306	89.7687
91	0	88.9649
92	0	87.3788
93	5.57306	86.5964
94	0	86.5964
95	0	85.821
96	0	85.0526
97	6.26434	84.291
98	8.27883	83.5363
99	0	83.5363
100	0	83.5363
101	0	83.5363
102	0	82.7883
103	5.42469	81.3123
104	5.42469	79.8627
105	5.09368	79.1476
106	0	78.4389
107	0	77.0404
108	0	77.0404
109	0	76.3506
110	8.27883	74.9894
111	0	74.9894
112	0	74.318
113	0	74.318
114	6.67143	73.6525
115	5.77722	72.993
116	6.55249	72.3394
117	0	72.3394
118	5.23299	71.0497
119	0	71.0497
120	7.23394	69.7831
121	5.77722	69.7831
122	5.23299	69.7831
123	0	69.7831
124	0	69.1582
125	0	69.1582
126	5.4737	67.317
127	5.28027	67.317
128	0	67.317
129	0	66.7143
130	5.28027	66.1169
131	0	66.1169
132	0	66.1169
133	5.82942	65.5249
134	0	65.5249
135	9.13982	64.9382
136	7.2993	64.9382
137	0	64.9382
138	0	63.7804
139	0	63.2093
140	0	62.6434
141	7.98627	62.0824
142	5.37612	62.0824
143	0	60.9756
144	0	60.4296
145	0	59.8885
146	0	57.7722
147	0	57.2549
148	0	56.7422
149	7.10497	56.2341
150	0	56.2341
151	0	56.2341
152	0	56.2341
153	0	56.2341
154	0	55.7306
155	8.27883	55.2316
156	0	54.737
157	0	54.737
158	0	54.2469
159	0	54.2469
160	5.4737	53.7612
161	0	53.7612
162	0	53.7612
163	0	52.8027
164	0	52.8027
165	7.4318	51.8613
166	0	51.397
167	0	50.4807
168	6.26434	49.1367
169	0	49.1367
170	0	49.1367
171	5.37612	48.6968
172	0	48.6968
173	0	48.6968
174	0	48.6968
175	0	48.2607
176	6.09756	47.8286
177	0	47.8286
178	0	46.9759
179	5.57306	46.1384
180	0	46.1384
181	0	45.7253
182	0	44.9101
183	5.28027	44.1094
184	0	44.1094
185	0	43.7144
186	0	43.7144
187	0	42.9351
188	0	42.1697
189	0	42.1697
190	0	41.7921
191	8.65964	41.4178
192	5.04807	40.6794
193	0	40.6794
194	0	39.5964
195	6.49382	39.2419
196	0	38.8905
197	6.37804	38.5423
198	0	38.5423
199	0	38.5423
200	0	37.8552
201	0	37.8552
202	0	37.5162
203	5.28027	37.1803
204	5.04807	37.1803
205	0	37.1803
206	0	36.5174
207	0	36.1904
208	0	35.8664
209	0	35.8664
210	8.13123	35.5452
211	0	35.5452
212	0	35.5452
213	0	34.9115
214	0	34.9115
215	0	34.5989
216	0	34.2891
217	0	34.2891
218	0	34.2891
219	0	33.0774
220	0	33.0774
221	0	32.7812
222	0	32.7812
223	0	32.4877
224	5.67422	31.9085
225	0	31.9085
226	0	31.9085
227	0	31.9085
228	0	31.3396
229	0	31.3396
230	0	31.3396
231	0	31.3396
232	6.37804	31.059
233	0	31.059
234	0	31.059
235	0	31.059
236	5.72549	30.5053
237	0	30.5053
238	0	30.5053
239	0	30.5053
240	0	30.2321
241	0	29.9614
242	0	29.9614
243	0	29.9614
244	0	29.6931
245	0	29.4273
246	0	29.4273
247	5.57306	28.9026
248	0	28.6438
249	0	28.3874
250	0	28.3874
251	6.61169	28.1332
252	5.57306	28.1332
253	0	28.1332
254	0	28.1332
255	0	27.8813
256	5.1397	27.3842
257	0	27.139
258	0	26.6552
259	5.72549	26.4165
260	0	26.4165
261	0	26.1799
262	7.5667	25.9455
263	5.42469	25.9455
264	0	25.9455
265	0	25.9455
266	0	25.9455
267	6.15265	25.7132
268	0	25.7132
269	0	25.7132
270	0	25.7132
271	5.4737	25.483
272	0	25.483
273	0	25.0287
274	0	25.0287
275	6.49382	24.5824
276	0	24.5824
277	6.20824	24.3623
278	5.4737	24.3623
279	0	24.3623
280	0	24.1442
281	0	23.928
282	5.04807	23.7137
283	0	23.7137
284	0	23.5014
285	0	23.5014
286	0	23.5014
287	0	23.291
288	0	23.291
289	0	23.291
290	5.00286	22.8757
291	0	22.8757
292	7.98627	22.6709
293	0	22.4679
294	0	22.2667
295	0	22.0673
296	5.67422	21.8697
297	0	21.8697
298	0	21.8697
299	0	21.6739
300	0	21.6739
301	6.09756	21.4799
302	0	21.2875
303	0	21.0969
304	6.61169	20.908
305	6.43567	20.908
306	0	20.7208
307	0	20.5353
308	0	20.5353
309	0	20.3514
310	0	20.1691
311	0	19.8096
312	0	19.6322
313	0	19.4564
314	0	19.4564
315	0	19.2822
316	0	19.2822
317	5.37612	19.1095
318	0	19.1095
319	0	19.1095
320	0	18.9384
321	0	18.9384
322	0	18.7688
323	0	18.7688
324	0	18.7688
325	0	18.6008
326	0	18.6008
327	0	18.4342
328	0	18.4342
329	0	18.4342
330	6.55249	18.2692
331	0	18.2692
332	5.4737	17.9435
333	0	17.9435
334	0	17.7828
335	0	17.7828
336	0	17.7828
337	0	17.6236
338	0	17.4658
339	0	17.4658
340	0	17.4658
341	0	17.4658
342	0	17.4658
343	0	17.4658
344	0	17.4658
345	0	17.4658
346	0	17.3094
347	0	17.3094
348	0	17.3094
349	7.04136	17.1544
350	6.37804	17.1544
351	0	17.1544
352	0	17.1544
353	0	17.1544
354	0	17.1544
355	0	17.0008
356	0	17.0008
357	5.1397	16.8485
358	0	16.8485
359	0	16.6977
360	0	16.6977
361	0	16.6977
362	6.79253	16.5482
363	6.37804	16.5482
364	0	16.5482
365	0	16.5482
366	0	16.5482
367	0	16.5482
368	0	16.5482
369	6.26434	16.4
370	5.4737	16.4
371	0	16.4
372	0	16.4
373	0	16.4
374	0	16.4
375	0	16.2531
376	0	16.2531
377	5.52316	16.1076
378	5.28027	16.1076
379	5.1397	16.1076
380	0	16.1076
381	0	16.1076
382	0	15.9634
383	0	15.9634
384	0	15.9634
385	0	15.9634
386	0	15.9634
387	0	15.9634
388	0	15.8204
389	0	15.8204
390	7.16917	15.5384
391	5.04807	15.5384
392	0	15.5384
393	0	15.3993
394	5.04807	15.2614
395	0	15.2614
396	0	15.2614
397	0	15.2614
398	5.98885	15.1247
399	0	15.1247
400	0	15.1247
401	5.57306	14.9893
402	5.37612	14.9893
403	0	14.9893
404	0	14.9893
405	0	14.9893
406	0	14.8551
407	5.37612	14.7221
408	0	14.7221
409	0	14.7221
410	0	14.7221
411	0	14.7221
412	0	14.5902
413	0	14.5902
414	0	14.5902
415	0	14.5902
416	0	14.5902
417	0	14.5902
418	0	14.5902
419	0	14.4596
420	0	14.4596
421	0	14.4596
422	5.98885	14.3301
423	0	14.3301
424	0	14.3301
425	5.18613	14.2018
426	0	14.2018
427	0	14.2018
428	0	14.2018
429	0	14.0746
430	0	14.0746
431	0	14.0746
432	6.8539	13.9486
433	0	13.9486
434	0	13.9486
435	0	13.9486
436	0	13.9486
437	0	13.9486
438	7.04136	13.8237
439	5.52316	13.8237
440	5.1397	13.8237
441	0	13.8237
442	6.15265	13.6999
443	0	13.6999
444	0	13.5773
445	0	13.5773
446	0	13.5773
447	0	13.5773
448	0	13.5773
449	0	13.4557
450	6.49382	13.3352
451	0	13.3352
452	6.15265	13.2158
453	0	13.2158
454	0	13.2158
455	0	13.2158
456	6.32093	13.0975
457	0	13.0975
458	0	13.0975
459	0	12.9802
460	0	12.9802
461	0	12.9802
462	0	12.9802
463	5.32798	12.864
464	0	12.864
465	0	12.864
466	0	12.864
467	0	12.7488
468	0	12.7488
469	0	12.7488
470	0	12.7488
471	0	12.7488
472	0	12.6346
473	0	12.6346
474	7.49894	12.5215
475	5.82942	12.5215
476	0	12.5215
477	0	12.5215
478	0	12.5215
479	0	12.5215
480	6.7317	12.4094
481	6.32093	12.4094
482	5.1397	12.4094
483	0	12.4094
484	0	12.4094
485	0	12.4094
486	0	12.4094
487	5.1397	12.2983
488	0	12.2983
489	5.98885	12.1881
490	0	12.1881
491	0	12.1881
492	5.00286	12.079
493	0	12.079
494	0	12.079
495	0	12.079
496	0	12.079
497	0	12.079
498	0	12.079
499	0	12.079
500	5.23299	11.9709
501	0	11.9709
502	0	11.9709
503	0	11.9709
504	6.32093	11.8637
505	6.09756	11.8637
506	0	11.8637
507	0	11.8637
508	0	11.8637
509	6.49382	11.7574
510	5.88208	11.7574
511	5.72549	11.7574
512	0	11.7574
513	0	11.7574
514	0	11.7574
515	0	11.7574
516	0	11.7574
517	0	11.7574
518	0	11.7574
519	5.82942	11.6522
520	0	11.6522
521	0	11.6522
522	0	11.5478
523	0	11.5478
524	7.5667	11.4444
525	0	11.4444
526	0	11.4444
527	0	11.4444
528	0	11.4444
529	0	11.4444
530	0	11.4444
531	7.5667	11.3419
532	5.62341	11.3419
533	5.04807	11.3419
534	0	11.3419
535	0	11.3419
536	0	11.3419
537	5.98885	11.2404
538	5.98885	11.2404
539	0	11.2404
540	0	11.2404
541	0	11.2404
542	0	11.1397
543	0	11.1397
544	0	11.1397
545	0	11.04
546	0	11.04
547	0	11.04
548	5.67422	10.9411
549	0	10.9411
550	0	10.9411
551	0	10.9411
552	0	10.9411
553	6.09756	10.8432
554	5.82942	10.8432
555	5.1397	10.8432
556	5.04807	10.8432
557	0	10.8432
558	0	10.8432
559	0	10.8432
560	0	10.8432
561	6.55249	10.7461
562	6.04296	10.7461
563	0	10.7461
564	0	10.7461
565	0	10.7461
566	0	10.7461
567	0	10.7461
568	0	10.7461
569	0	10.7461
570	0	10.6499
571	0	10.6499
572	0	10.6499
573	5.18613	10.5545
574	0	10.5545
575	0	10.5545
576	0	10.5545
577	0	10.5545
578	5.04807	10.46
579	0	10.46
580	0	10.46
581	0	10.3663
582	0	10.3663
583	0	10.3663
584	0	10.3663
585	5.82942	10.2735
586	0	10.2735
587	0	10.2735
588	0	10.2735
589	0	10.2735
590	0	10.2735
591	0	10.2735
592	0	10.2735
593	0	10.1815
594	0	10.1815
595	8.05842	10.0904
596	5.67422	10.0904
597	0	10.0904
598	0	10.0904
599	0	10.0904
600	0	10.0904
601	0	10.0904
602	0	10
603	0	10
604	0	10
605	0	10
606	0	10
607	0	10
608	0	10
609	7.4318	9.91046
610	6.55249	9.91046
611	5.72549	9.91046
612	0	9.91046
613	0	9.91046
614	0	9.91046
615	0	9.91046
616	0	9.91046
617	0	9.91046
618	0	9.91046
619	0	9.91046
620	0	9.91046
621	0	9.91046
622	6.67143	9.82172
623	5.67422	9.82172
624	0	9.82172
625	0	9.82172
626	0	9.82172
627	0	9.82172
628	0	9.82172
629	0	9.82172
630	0	9.82172
631	0	9.82172
632	0	9.82172
633	0	9.82172
634	0	9.82172
635	0	9.82172
636	5.4737	9.73377
637	0	9.73377
638	0	9.73377
639	0	9.64662
640	0	9.64662
641	0	9.64662
642	6.67143	9.56024
643	6.15265	9.56024
644	5.82942	9.56024
645	5.23299	9.56024
646	5.1397	9.56024
647	0	9.56024
648	0	9.56024
649	0	9.56024
650	0	9.56024
651	0	9.56024
652	6.32093	9.47464
653	0	9.47464
654	0	9.47464
655	0	9.47464
656	0	9.47464
657	0	9.47464
658	5.57306	9.3898
659	0	9.3898
660	0	9.3898
661	0	9.3898
662	0	9.3898
663	0	9.3898
664	0	9.30572
665	0	9.30572
666	0	9.30572
667	0	9.30572
668	0	9.30572
669	0	9.2224
670	0	9.2224
671	0	9.2224
672	0	9.2224
673	0	9.2224
674	0	9.2224
675	0	9.2224
676	0	9.2224
677	0	9.2224
678	0	9.13982
679	0	9.13982
680	0	9.13982
681	6.09756	9.05798
682	5.77722	9.05798
683	5.67422	9.05798
684	0	9.05798
685	0	9.05798
686	0	9.05798
687	0	9.05798
688	0	9.05798
689	0	9.05798
690	0	8.97687
691	0	8.97687
692	5.77722	8.89649
693	0	8.89649
694	0	8.89649
695	0	8.89649
696	0	8.89649
697	0	8.89649
698	0	8.89649
699	0	8.89649
700	5.23299	8.81683
701	5.18613	8.81683
702	0	8.81683
703	0	8.81683
704	0	8.81683
705	0	8.81683
706	0	8.81683
707	0	8.81683
708	0	8.81683
709	6.43567	8.73788
710	5.93523	8.73788
711	0	8.73788
712	0	8.73788
713	0	8.73788
714	0	8.73788
715	0	8.73788
716	0	8.73788
717	0	8.73788
718	0	8.73788
719	0	8.73788
720	0	8.73788
721	5.42469	8.65964
722	5.23299	8.65964
723	0	8.65964
724	0	8.65964
725	0	8.65964
726	0	8.65964
727	0	8.65964
728	0	8.65964
729	0	8.65964
730	0	8.65964
731	5.67422	8.5821
732	0	8.5821
733	0	8.5821
734	0	8.5821
735	0	8.5821
736	0	8.5821
737	0	8.5821
738	0	8.5821
739	0	8.5821
740	0	8.5821
741	0	8.5821
742	5.37612	8.50526
743	0	8.50526
744	0	8.50526
745	0	8.50526
746	0	8.4291
747	0	8.4291
748	0	8.4291
749	5.37612	8.35363
750	0	8.35363
751	0	8.35363
752	0	8.35363
753	0	8.35363
754	0	8.35363
755	0	8.35363
756	0	8.35363
757	0	8.35363
758	0	8.35363
759	0	8.35363
760	0	8.35363
761	0	8.35363
762	0	8.35363
763	0	8.35363
764	0	8.35363
765	5.57306	8.27883
766	0	8.27883
767	0	8.27883
768	0	8.27883
769	0	8.27883
770	0	8.27883
771	0	8.27883
772	0	8.27883
773	0	8.27883
774	5.28027	8.2047
775	0	8.2047
776	0	8.2047
777	0	8.2047
778	0	8.2047
779	0	8.2047
780	0	8.2047
781	0	8.2047
782	0	8.2047
783	0	8.2047
784	0	8.2047
785	5.28027	8.13123
786	5.1397	8.13123
787	5.04807	8.13123
788	0	8.13123
789	0	8.13123
790	0	8.13123
791	0	8.13123
792	0	8.13123
793	0	8.13123
794	0	8.13123
795	0	8.13123
796	0	8.13123
797	0	8.13123
798	0	8.13123
799	0	8.13123
800	0	8.05842
801	0	8.05842
802	0	8.05842
803	0	8.05842
804	0	8.05842
805	0	8.05842
806	0	8.05842
807	5.37612	7.98627
808	0	7.98627
809	0	7.98627
810	0	7.98627
811	0	7.98627
812	0	7.98627
813	5.67422	7.91476
814	5.37612	7.91476
815	0	7.91476
816	0	7.91476
817	0	7.91476
818	0	7.91476
819	0	7.91476
820	0	7.91476
821	5.32798	7.84389
822	0	7.84389
823	0	7.84389
824	0	7.84389
825	0	7.84389
826	0	7.84389
827	0	7.84389
828	0	7.84389
829	5.93523	7.77365
830	5.32798	7.77365
831	0	7.77365
832	0	7.77365
833	0	7.77365
834	0	7.77365
835	5.93523	7.70404
836	5.67422	7.70404
837	5.18613	7.70404
838	0	7.70404
839	0	7.70404
840	0	7.70404
841	0	7.70404
842	0	7.70404
843	0	7.70404
844	6.79253	7.63506
845	5.67422	7.63506
846	0	7.63506
847	0	7.63506
848	0	7.63506
849	0	7.63506
850	0	7.63506
851	0	7.63506
852	0	7.5667
853	0	7.5667
854	0	7.5667
855	0	7.5667
856	0	7.5667
857	0	7.5667
858	0	7.5667
859	0	7.5667
860	0	7.5667
861	0	7.5667
862	0	7.49894
863	0	7.49894
864	0	7.49894
865	0	7.49894
866	0	7.49894
867	0	7.49894
868	0	7.49894
869	0	7.49894
870	0	7.49894
871	0	7.49894
872	0	7.49894
873	0	7.49894
874	5.09368	7.4318
875	0	7.4318
876	0	7.4318
877	0	7.4318
878	0	7.4318
879	0	7.4318
880	0	7.4318
881	0	7.4318
882	0	7.4318
883	0	7.4318
884	0	7.4318
885	0	7.4318
886	0	7.4318
887	0	7.4318
888	0	7.4318
889	5.67422	7.36525
890	5.62341	7.36525
891	5.28027	7.36525
892	0	7.36525
893	0	7.36525
894	0	7.36525
895	0	7.36525
896	0	7.36525
897	0	7.36525
898	0	7.36525
899	0	7.36525
900	0	7.36525
901	0	7.36525
902	0	7.36525
903	0	7.36525
904	5.72549	7.2993
905	0	7.2993
906	0	7.2993
907	0	7.2993
908	0	7.2993
909	0	7.2993
910	0	7.2993
911	0	7.2993
912	0	7.2993
913	0	7.2993
914	0	7.2993
915	0	7.2993
916	5.09368	7.23394
917	0	7.23394
918	0	7.23394
919	0	7.23394
920	0	7.23394
921	0	7.23394
922	0	7.23394
923	0	7.23394
924	0	7.23394
925	0	7.23394
926	0	7.23394
927	0	7.23394
928	0	7.23394
929	6.04296	7.16917
930	0	7.16917
931	0	7.16917
932	0	7.16917
933	0	7.16917
934	0	7.16917
935	0	7.16917
936	0	7.16917
937	5.37612	7.10497
938	0	7.10497
939	0	7.10497
940	0	7.10497
941	0	7.10497
942	0	7.10497
943	0	7.10497
944	0	7.10497
945	0	7.04136
946	0	7.04136
947	0	7.04136
948	0	7.04136
949	0	7.04136
950	0	7.04136
951	0	7.04136
952	5.88208	6.97831
953	5.72549	6.97831
954	5.4737	6.97831
955	0	6.97831
956	0	6.97831
957	0	6.97831
958	0	6.97831
959	0	6.97831
960	0	6.97831
961	0	6.97831
962	0	6.97831
963	0	6.97831
964	0	6.97831
965	0	6.97831
966	0	6.97831
967	0	6.91582
968	0	6.91582
969	0	6.91582
970	0	6.91582
971	0	6.91582
972	0	6.91582
973	0	6.91582
974	0	6.91582
975	6.04296	6.8539
976	5.82942	6.8539
977	0	6.8539
978	0	6.8539
979	0	6.8539
980	0	6.8539
981	0	6.8539
982	0	6.8539
983	0	6.8539
984	0	6.8539
985	6.32093	6.79253
986	5.32798	6.79253
987	0	6.79253
988	0	6.79253
989	0	6.79253
990	0	6.79253
991	0	6.79253
992	0	6.79253
993	0	6.79253
994	0	6.79253
995	0	6.79253
996	0	6.79253
997	0	6.79253
998	0	6.79253
999	0	6.79253
1000	5.04807	6.7317
1001	0	6.7317
1002	0	6.7317
1003	0	6.7317
1004	0	6.7317
1005	5.93523	6.67143
1006	5.37612	6.67143
1007	5.37612	6.67143
1008	0	6.67143
1009	0	6.67143
1010	0	6.67143
1011	0	6.67143
1012	0	6.67143
1013	0	6.67143
1014	0	6.67143
1015	0	6.67143
1016	0	6.67143
1017	0	6.67143
1018	0	6.67143
1019	0	6.67143
1020	0	6.67143
1021	0	6.67143
1022	0	6.67143
1023	5.37612	6.61169
1024	0	6.61169
1025	0	6.61169
1026	0	6.61169
1027	0	6.61169
1028	0	6.61169
1029	0	6.61169
1030	0	6.61169
1031	0	6.61169
1032	0	6.61169
1033	0	6.61169
1034	0	6.61169
1035	0	6.61169
1036	0	6.61169
1037	0	6.61169
1038	5.57306	6.55249
1039	5.04807	6.55249
1040	0	6.55249
1041	0	6.55249
1042	0	6.55249
1043	0	6.55249
1044	0	6.55249
1045	0	6.55249
1046	0	6.55249
1047	0	6.55249
1048	0	6.55249
1049	0	6.55249
1050	0	6.55249
1051	0	6.55249
1052	6.26434	6.49382
1053	0	6.49382
1054	0	6.49382
1055	0	6.49382
1056	0	6.49382
1057	0	6.49382
1058	0	6.49382
1059	0	6.49382
1060	0	6.49382
1061	0	6.49382
1062	0	6.49382
1063	0	6.49382
1064	0	6.49382
1065	0	6.49382
1066	0	6.49382
1067	0	6.49382
1068	7.2993	6.43567
1069	6.8539	6.43567
1070	5.52316	6.43567
1071	5.04807	6.43567
1072	0	6.43567
1073	0	6.43567
1074	0	6.43567
1075	0	6.43567
1076	0	6.43567
1077	0	6.43567
1078	0	6.43567
1079	0	6.43567
1080	0	6.43567
1081	0	6.37804
1082	0	6.37804
1083	0	6.37804
1084	0	6.37804
1085	0	6.37804
1086	0	6.37804
1087	7.84389	6.32093
1088	6.20824	6.32093
1089	6.20824	6.32093
1090	0	6.32093
1091	0	6.32093
1092	0	6.32093
1093	0	6.32093
1094	0	6.32093
1095	0	6.32093
1096	0	6.32093
1097	0	6.32093
1098	0	6.32093
1099	0	6.32093
1100	0	6.32093
1101	0	6.32093
1102	0	6.32093
1103	0	6.32093
1104	0	6.32093
1105	0	6.32093
1106	0	6.32093
1107	0	6.32093
1108	5.23299	6.26434
1109	0	6.26434
1110	0	6.26434
1111	0	6.26434
1112	0	6.26434
1113	0	6.26434
1114	0	6.26434
1115	0	6.26434
1116	0	6.26434
1117	0	6.26434
1118	0	6.26434
1119	0	6.26434
1120	0	6.26434
1121	0	6.26434
1122	0	6.26434
1123	0	6.26434
1124	0	6.26434
1125	0	6.26434
1126	0	6.26434
1127	0	6.26434
1128	0	6.26434
1129	0	6.26434
1130	0	6.26434
1131	6.49382	6.20824
1132	5.67422	6.20824
1133	0	6.20824
1134	0	6.20824
1135	0	6.20824
1136	0	6.20824
1137	0	6.20824
1138	0	6.20824
1139	0	6.20824
1140	0	6.20824
1141	0	6.20824
1142	0	6.20824
1143	0	6.20824
1144	0	6.20824
1145	0	6.20824
1146	0	6.20824
1147	0	6.20824
1148	0	6.20824
1149	0	6.20824
1150	0	6.20824
1151	0	6.20824
1152	0	6.20824
1153	0	6.20824
1154	0	6.20824
1155	0	6.20824
1156	0	6.20824
1157	0	6.20824
1158	0	6.20824
1159	0	6.15265
1160	0	6.15265
1161	0	6.15265
1162	0	6.15265
1163	0	6.15265
1164	0	6.15265
1165	0	6.15265
1166	0	6.15265
1167	0	6.15265
1168	5.23299	6.09756
1169	0	6.09756
1170	0	6.09756
1171	0	6.09756
1172	0	6.09756
1173	0	6.09756
1174	0	6.09756
1175	0	6.09756
1176	0	6.09756
1177	0	6.09756
1178	0	6.09756
1179	0	6.09756
1180	0	6.09756
1181	0	6.09756
1182	0	6.09756
1183	0	6.09756
1184	0	6.09756
1185	0	6.09756
1186	0	6.09756
1187	0	6.09756
1188	0	6.09756
1189	0	6.09756
1190	5.4737	6.04296
1191	0	6.04296
1192	0	6.04296
1193	0	6.04296
1194	0	6.04296
1195	0	6.04296
1196	0	6.04296
1197	0	6.04296
1198	0	6.04296
1199	0	6.04296
1200	0	6.04296
1201	0	6.04296
1202	0	6.04296
1203	0	6.04296
1204	0	6.04296
1205	0	6.04296
1206	0	6.04296
1207	5.1397	5.98885
1208	0	5.98885
1209	0	5.98885
1210	0	5.98885
1211	0	5.98885
1212	0	5.98885
1213	0	5.98885
1214	0	5.98885
1215	0	5.98885
1216	0	5.98885
1217	0	5.98885
1218	0	5.98885
1219	0	5.98885
1220	0	5.98885
1221	0	5.98885
1222	0	5.98885
1223	0	5.98885
1224	0	5.98885
1225	0	5.98885
1226	0	5.98885
1227	0	5.98885
1228	0	5.98885
1229	5.88208	5.93523
1230	0	5.93523
1231	0	5.93523
1232	0	5.93523
1233	0	5.93523
1234	0	5.93523
1235	0	5.93523
1236	0	5.93523
1237	7.36525	5.88208
1238	6.26434	5.88208
1239	5.28027	5.88208
1240	5.04807	5.88208
1241	0	5.88208
1242	0	5.88208
1243	0	5.88208
1244	0	5.88208
1245	0	5.88208
1246	0	5.88208
1247	0	5.88208
1248	0	5.88208
1249	0	5.88208
1250	0	5.88208
1251	0	5.88208
1252	0	5.88208
1253	0	5.88208
1254	0	5.88208
1255	0	5.88208
1256	0	5.88208
1257	0	5.88208
1258	0	5.88208
1259	0	5.82942
1260	0	5.82942
1261	0	5.82942
1262	0	5.82942
1263	0	5.82942
1264	0	5.82942
1265	0	5.82942
1266	0	5.82942
1267	0	5.82942
1268	0	5.82942
1269	0	5.82942
1270	0	5.82942
1271	0	5.82942
1272	0	5.82942
1273	0	5.82942
1274	0	5.82942
1275	0	5.82942
1276	0	5.82942
1277	0	5.82942
1278	0	5.82942
1279	0	5.82942
1280	0	5.82942
1281	0	5.82942
1282	0	5.82942
1283	0	5.77722
1284	0	5.77722
1285	0	5.77722
1286	0	5.77722
1287	0	5.77722
1288	0	5.77722
1289	0	5.77722
1290	0	5.77722
1291	5.67422	5.72549
1292	5.28027	5.72549
1293	5.00286	5.72549
1294	0	5.72549
1295	0	5.72549
1296	0	5.72549
1297	0	5.72549
1298	0	5.72549
1299	0	5.72549
1300	0	5.72549
1301	0	5.72549
1302	0	5.72549
1303	0	5.72549
1304	0	5.72549
1305	0	5.72549
1306	0	5.72549
1307	0	5.72549
1308	0	5.72549
1309	0	5.72549
1310	0	5.72549
1311	0	5.72549
1312	0	5.72549
1313	0	5.72549
1314	0	5.72549
1315	0	5.72549
1316	0	5.72549
1317	0	5.72549
1318	5.57306	5.67422
1319	0	5.67422
1320	0	5.67422
1321	0	5.67422
1322	0	5.67422
1323	0	5.67422
1324	0	5.67422
1325	0	5.67422
1326	0	5.67422
1327	0	5.67422
1328	0	5.67422
1329	0	5.67422
1330	0	5.67422
1331	0	5.67422
1332	0	5.67422
1333	0	5.67422
1334	0	5.67422
1335	0	5.67422
1336	0	5.67422
1337	0	5.67422
1338	6.37804	5.62341
1339	0	5.62341
1340	0	5.62341
1341	0	5.62341
1342	0	5.62341
1343	0	5.62341
1344	0	5.62341
1345	0	5.62341
1346	0	5.62341
1347	0	5.62341
1348	0	5.62341
1349	0	5.62341
1350	0	5.62341
1351	0	5.62341
1352	0	5.62341
1353	0	5.62341
1354	0	5.62341
1355	0	5.62341
1356	0	5.62341
1357	0	5.62341
1358	0	5.62341
1359	0	5.62341
1360	0	5.62341
1361	0	5.62341
1362	0	5.62341
1363	0	5.62341
1364	0	5.62341
1365	0	5.62341
1366	0	5.62341
1367	0	5.62341
1368	0	5.62341
1369	0	5.62341
1370	0	5.62341
1371	0	5.62341
1372	5.72549	5.57306
1373	0	5.57306
1374	0	5.57306
1375	0	5.57306
1376	0	5.57306
1377	0	5.57306
1378	0	5.57306
1379	0	5.57306
1380	0	5.57306
1381	0	5.57306
1382	0	5.57306
1383	0	5.57306
1384	0	5.57306
1385	0	5.57306
1386	0	5.57306
1387	0	5.57306
1388	0	5.57306
1389	0	5.57306
1390	0	5.57306
1391	0	5.57306
1392	0	5.57306
1393	0	5.57306
1394	0	5.57306
1395	0	5.57306
1396	0	5.57306
1397	0	5.57306
1398	0	5.57306
1399	0	5.57306
1400	6.26434	5.52316
1401	5.1397	5.52316
1402	0	5.52316
1403	0	5.52316
1404	0	5.52316
1405	0	5.52316
1406	0	5.52316
1407	0	5.52316
1408	0	5.52316
1409	0	5.52316
1410	0	5.52316
1411	0	5.52316
1412	0	5.52316
1413	0	5.52316
1414	0	5.52316
1415	5.42469	5.4737
1416	0	5.4737
1417	0	5.4737
1418	0	5.4737
1419	0	5.4737
1420	0	5.4737
1421	0	5.4737
1422	0	5.4737
1423	0	5.4737
1424	0	5.4737
1425	0	5.4737
1426	0	5.4737
1427	0	5.4737
1428	0	5.4737
1429	0	5.4737
1430	0	5.4737
1431	0	5.4737
1432	0	5.4737
1433	0	5.4737
1434	0	5.4737
1435	0	5.4737
1436	0	5.4737
1437	0	5.4737
1438	0	5.4737
1439	0	5.4737
1440	0	5.4737
1441	0	5.4737
1442	0	5.4737
1443	0	5.4737
1444	0	5.4737
1445	0	5.4737
1446	0	5.4737
1447	0	5.4737
1448	0	5.4737
1449	0	5.4737
1450	0	5.42469
1451	0	5.42469
1452	0	5.42469
1453	0	5.42469
1454	0	5.42469
1455	0	5.42469
1456	0	5.42469
1457	0	5.42469
1458	0	5.42469
1459	0	5.42469
1460	0	5.42469
1461	0	5.42469
1462	0	5.42469
1463	6.67143	5.37612
1464	5.18613	5.37612
1465	5.04807	5.37612
1466	0	5.37612
1467	0	5.37612
1468	0	5.37612
1469	0	5.37612
1470	0	5.37612
1471	0	5.37612
1472	0	5.37612
1473	0	5.37612
1474	0	5.37612
1475	0	5.37612
1476	0	5.37612
1477	0	5.37612
1478	0	5.37612
1479	0	5.37612
1480	0	5.37612
1481	0	5.37612
1482	0	5.37612
1483	0	5.37612
1484	0	5.37612
1485	0	5.37612
1486	0	5.37612
1487	0	5.37612
1488	0	5.37612
1489	0	5.37612
1490	0	5.37612
1491	0	5.37612
1492	0	5.37612
1493	0	5.37612
1494	0	5.37612
1495	0	5.37612
1496	0	5.37612
1497	0	5.37612
1498	5.52316	5.32798
1499	5.09368	5.32798
1500	0	5.32798
1501	0	5.32798
1502	0	5.32798
1503	0	5.32798
1504	0	5.32798
1505	0	5.32798
1506	0	5.32798
1507	0	5.32798
1508	0	5.32798
1509	0	5.32798
1510	0	5.32798
1511	0	5.32798
1512	0	5.32798
1513	0	5.32798
1514	0	5.32798
1515	0	5.32798
1516	0	5.32798
1517	0	5.32798
1518	0	5.32798
1519	0	5.32798
1520	0	5.32798
1521	0	5.32798
1522	0	5.32798
1523	0	5.32798
1524	5.23299	5.28027
1525	5.23299	5.28027
1526	0	5.28027
1527	0	5.28027
1528	0	5.28027
1529	0	5.28027
1530	0	5.28027
1531	0	5.28027
1532	0	5.28027
1533	0	5.28027
1534	0	5.28027
1535	0	5.28027
1536	0	5.28027
1537	0	5.28027
1538	0	5.28027
1539	0	5.28027
1540	0	5.28027
1541	0	5.28027
1542	0	5.28027
1543	0	5.28027
1544	0	5.28027
1545	0	5.28027
1546	0	5.28027
1547	0	5.28027
1548	0	5.28027
1549	0	5.28027
1550	0	5.28027
1551	0	5.28027
1552	0	5.28027
1553	0	5.28027
1554	0	5.28027
1555	0	5.28027
1556	0	5.28027
1557	0	5.28027
1558	0	5.28027
1559	0	5.28027
1560	0	5.28027
1561	0	5.28027
1562	0	5.28027
1563	0	5.28027
1564	0	5.28027
1565	0	5.28027
1566	0	5.28027
1567	0	5.28027
1568	0	5.28027
1569	0	5.28027
1570	0	5.28027
1571	0	5.28027
1572	0	5.28027
1573	0	5.28027
1574	0	5.23299
1575	0	5.23299
1576	0	5.23299
1577	0	5.23299
1578	0	5.23299
1579	0	5.23299
1580	0	5.23299
1581	0	5.23299
1582	0	5.23299
1583	0	5.23299
1584	0	5.23299
1585	0	5.23299
1586	0	5.23299
1587	0	5.23299
1588	0	5.23299
1589	0	5.23299
1590	0	5.23299
1591	0	5.23299
1592	0	5.23299
1593	0	5.23299
1594	0	5.23299
1595	0	5.23299
1596	0	5.23299
1597	6.8539	5.18613
1598	6.15265	5.18613
1599	5.32798	5.18613
1600	5.1397	5.18613
1601	0	5.18613
1602	0	5.18613
1603	0	5.18613
1604	0	5.18613
1605	0	5.18613
1606	0	5.18613
1607	0	5.18613
1608	0	5.18613
1609	0	5.18613
1610	0	5.18613
1611	0	5.18613
1612	0	5.18613
1613	0	5.18613
1614	0	5.18613
1615	0	5.18613
1616	0	5.18613
1617	0	5.18613
1618	0	5.18613
1619	0	5.18613
1620	0	5.18613
1621	0	5.18613
1622	0	5.18613
1623	0	5.18613
1624	0	5.18613
1625	0	5.18613
1626	0	5.18613
1627	0	5.18613
1628	0	5.18613
1629	0	5.18613
1630	0	5.18613
1631	0	5.18613
1632	0	5.18613
1633	0	5.18613
1634	0	5.18613
1635	0	5.18613
1636	0	5.18613
1637	0	5.18613
1638	0	5.18613
1639	0	5.18613
1640	0	5.18613
1641	0	5.18613
1642	0	5.18613
1643	0	5.18613
1644	0	5.18613
1645	0	5.18613
1646	0	5.18613
1647	0	5.18613
1648	0	5.18613
1649	0	5.18613
1650	0	5.18613
1651	5.57306	5.1397
1652	0	5.1397
1653	0	5.1397
1654	0	5.1397
1655	0	5.1397
1656	0	5.1397
1657	0	5.1397
1658	0	5.1397
1659	0	5.1397
1660	0	5.1397
1661	0	5.1397
1662	0	5.1397
1663	0	5.1397
1664	0	5.1397
1665	0	5.1397
1666	0	5.1397
1667	0	5.1397
1668	0	5.1397
1669	0	5.1397
1670	6.67143	5.09368
1671	6.55249	5.09368
1672	5.72549	5.09368
1673	5.04807	5.09368
1674	0	5.09368
1675	0	5.09368
1676	0	5.09368
1677	0	5.09368
1678	0	5.09368
1679	0	5.09368
1680	0	5.09368
1681	0	5.09368
1682	0	5.09368
1683	0	5.09368
1684	0	5.09368
1685	0	5.09368
1686	0	5.09368
1687	0	5.09368
1688	0	5.09368
1689	0	5.09368
1690	0	5.09368
1691	0	5.09368
1692	0	5.09368
1693	0	5.09368
1694	0	5.09368
1695	0	5.09368
1696	0	5.09368
1697	0	5.09368
1698	0	5.09368
1699	0	5.09368
1700	0	5.09368
1701	0	5.09368
1702	0	5.09368
1703	0	5.09368
1704	0	5.09368
1705	0	5.09368
1706	0	5.09368
1707	0	5.09368
1708	0	5.09368
1709	0	5.09368
1710	0	5.09368
1711	0	5.09368
1712	0	5.09368
1713	0	5.09368
1714	0	5.09368
1715	0	5.09368
1716	0	5.09368
1717	0	5.09368
1718	0	5.09368
1719	0	5.09368
1720	0	5.09368
1721	0	5.09368
1722	0	5.09368
1723	0	5.09368
1724	0	5.09368
1725	0	5.09368
1726	0	5.09368
1727	0	5.09368
1728	0	5.09368
1729	0	5.09368
1730	0	5.09368
1731	0	5.09368
1732	0	5.09368
1733	0	5.09368
1734	0	5.09368
1735	0	5.09368
1736	0	5.09368
1737	0	5.09368
1738	0	5.04807
1739	0	5.04807
1740	0	5.04807
1741	0	5.04807
1742	0	5.04807
1743	0	5.04807
1744	0	5.04807
1745	0	5.04807
1746	0	5.04807
1747	0	5.04807
1748	0	5.04807
1749	0	5.04807
1750	0	5.04807
1751	0	5.04807
1752	0	5.04807
1753	0	5.04807
1754	0	5.04807
1755	0	5.04807
1756	0	5.04807
1757	0	5.04807
1758	0	5.04807
1759	0	5.04807
1760	0	5.04807
1761	0	5.04807
1762	0	5.04807
1763	0	5.04807
1764	0	5.04807
1765	0	5.04807
1766	0	5.04807
1767	0	5.04807
1768	0	5.00286
1769	0	5.00286
1770	0	5.00286
1771	0	5.00286
1772	0	5.00286
1773	0	5.00286
1774	0	5.00286
1775	0	5.00286
1776	0	5.00286
1777	0	5.00286
1778	0	5.00286
1779	0	5.00286
1780	0	5.00286
1781	0	5.00286
1782	0	5.00286
1783	0	5.00286
1784	0	5.00286
1785	0	5.00286
1786	0	5.00286
sum fluorescene intensity of all cells	1625.58	37534.7
editing ratio for crRNA-pRNA fusion		0.0433086
editing ratio for positive		0.675625
editing ratio for negative		0.005795
normolize editing ratio for crRNA-pRNA(21bp)		0.0555243
Editing ratio was caculated by comparing sum fluorescence intensity of eGFP to mCherry.
Normolized editing ratio was caculated by subtracting editing ratio of negative control from editing ratio of crRNA/pRNA seperate,then compared to the editing ratio of positive control.

## Sheet: crRNA pRNA seperate rep1
Fluorescene intensity of S. pombe with chromosome dCas13a-hADAR2d transformed with reporter and crRNA-pRNA separate construct.
Cell counts	eGFP fluorescence intensity	mCHERYY fluorescence intensity
1	6.32093	10.9411
2	6.26434	29.9614
3	6.26434	23.291
4	6.09756	31.3396
5	5.82942	218.697
6	5.82942	14.4596
7	5.77722	8.50526
8	5.72549	148.551
9	5.72549	72.993
10	5.72549	5.09368
11	5.57306	5.18613
12	5.4737	112.404
13	5.4737	44.1094
14	5.4737	25.9455
15	5.4737	7.4318
16	5.4737	6.67143
17	5.42469	107.461
18	5.42469	5.88208
19	5.37612	127.488
20	5.37612	71.0497
21	5.37612	41.7921
22	5.28027	25.0287
23	5.28027	12.864
24	5.28027	9.3898
25	5.28027	6.8539
26	5.28027	5.98885
27	5.23299	33.9821
28	5.1397	7.70404
29	5.1397	6.49382
30	5.1397	5.98885
31	5.09368	12.079
32	5.04807	24.3623
33	5.04807	20.7208
34	5.04807	10.2735
35	5.04807	7.70404
36	5.00286	5.88208
37	0	395.964
38	0	352.269
39	0	266.552
40	0	257.132
41	0	243.623
42	0	239.28
43	0	235.014
44	0	198.096
45	0	196.322
46	0	181.056
47	0	179.435
48	0	148.551
49	0	144.596
50	0	142.018
51	0	140.746
52	0	140.746
53	0	135.773
54	0	135.773
55	0	133.352
56	0	130.975
57	0	127.488
58	0	127.488
59	0	127.488
60	0	125.215
61	0	117.574
62	0	114.444
63	0	111.397
64	0	106.499
65	0	103.663
66	0	97.3377
67	0	96.4662
68	0	94.7464
69	0	88.1683
70	0	86.5964
71	0	85.0526
72	0	84.291
73	0	83.5363
74	0	81.3123
75	0	80.5842
76	0	79.8627
77	0	79.1476
78	0	77.7365
79	0	77.7365
80	0	75.667
81	0	74.318
82	0	72.3394
83	0	72.3394
84	0	70.4136
85	0	69.7831
86	0	69.1582
87	0	68.539
88	0	65.5249
89	0	63.7804
90	0	60.9756
91	0	60.4296
92	0	58.8208
93	0	58.2942
94	0	57.7722
95	0	57.7722
96	0	57.7722
97	0	57.7722
98	0	57.7722
99	0	56.7422
100	0	56.2341
101	0	55.7306
102	0	54.2469
103	0	51.8613
104	0	50.9368
105	0	50.9368
106	0	50.9368
107	0	50.9368
108	0	48.6968
109	0	48.6968
110	0	48.6968
111	0	48.6968
112	0	48.2607
113	0	47.8286
114	0	47.4003
115	0	47.4003
116	0	46.9759
117	0	46.5553
118	0	44.9101
119	0	44.9101
120	0	43.7144
121	0	43.323
122	0	43.323
123	0	43.323
124	0	42.9351
125	0	42.9351
126	0	42.5507
127	0	41.7921
128	0	40.6794
129	0	40.6794
130	0	40.6794
131	0	40.6794
132	0	39.9542
133	0	38.8905
134	0	38.5423
135	0	38.1972
136	0	37.5162
137	0	37.1803
138	0	36.8473
139	0	36.8473
140	0	36.5174
141	0	36.1904
142	0	35.8664
143	0	35.5452
144	0	35.5452
145	0	35.2269
146	0	34.9115
147	0	34.5989
148	0	34.5989
149	0	34.2891
150	0	34.2891
151	0	34.2891
152	0	33.0774
153	0	32.7812
154	0	32.1968
155	0	32.1968
156	0	31.6228
157	0	31.6228
158	0	31.6228
159	0	30.7809
160	0	30.2321
161	0	29.6931
162	0	29.4273
163	0	29.1638
164	0	28.9026
165	0	28.1332
166	0	28.1332
167	0	27.6316
168	0	27.6316
169	0	26.896
170	0	26.6552
171	0	26.4165
172	0	26.4165
173	0	26.1799
174	0	26.1799
175	0	25.9455
176	0	25.9455
177	0	25.483
178	0	25.483
179	0	25.2548
180	0	25.0287
181	0	25.0287
182	0	24.1442
183	0	24.1442
184	0	24.1442
185	0	23.291
186	0	22.8757
187	0	22.8757
188	0	22.6709
189	0	22.4679
190	0	22.2667
191	0	22.0673
192	0	22.0673
193	0	21.6739
194	0	21.4799
195	0	21.2875
196	0	21.0969
197	0	21.0969
198	0	21.0969
199	0	21.0969
200	0	20.908
201	0	20.7208
202	0	20.7208
203	0	19.9885
204	0	19.8096
205	0	19.6322
206	0	19.6322
207	0	19.4564
208	0	19.2822
209	0	19.2822
210	0	19.2822
211	0	19.1095
212	0	18.9384
213	0	18.9384
214	0	18.7688
215	0	18.7688
216	0	18.7688
217	0	18.7688
218	0	18.6008
219	0	18.6008
220	0	18.4342
221	0	18.2692
222	0	18.2692
223	0	18.2692
224	0	18.1056
225	0	18.1056
226	0	17.9435
227	0	17.9435
228	0	17.9435
229	0	17.9435
230	0	17.7828
231	0	17.6236
232	0	17.4658
233	0	17.4658
234	0	17.4658
235	0	17.0008
236	0	16.8485
237	0	16.8485
238	0	16.6977
239	0	16.6977
240	0	16.6977
241	0	16.5482
242	0	16.5482
243	0	16.5482
244	0	16.4
245	0	16.2531
246	0	16.1076
247	0	16.1076
248	0	16.1076
249	0	16.1076
250	0	16.1076
251	0	15.9634
252	0	15.9634
253	0	15.8204
254	0	15.8204
255	0	15.8204
256	0	15.6788
257	0	15.6788
258	0	15.6788
259	0	15.6788
260	0	15.6788
261	0	15.5384
262	0	15.5384
263	0	15.5384
264	0	15.5384
265	0	15.5384
266	0	15.3993
267	0	15.2614
268	0	15.1247
269	0	15.1247
270	0	15.1247
271	0	14.9893
272	0	14.9893
273	0	14.9893
274	0	14.7221
275	0	14.7221
276	0	14.4596
277	0	14.4596
278	0	14.4596
279	0	14.3301
280	0	14.3301
281	0	14.2018
282	0	14.2018
283	0	14.0746
284	0	14.0746
285	0	13.9486
286	0	13.9486
287	0	13.9486
288	0	13.8237
289	0	13.8237
290	0	13.8237
291	0	13.6999
292	0	13.6999
293	0	13.5773
294	0	13.5773
295	0	13.4557
296	0	13.4557
297	0	13.3352
298	0	13.0975
299	0	13.0975
300	0	12.9802
301	0	12.9802
302	0	12.864
303	0	12.7488
304	0	12.6346
305	0	12.5215
306	0	12.5215
307	0	12.4094
308	0	12.4094
309	0	12.2983
310	0	12.2983
311	0	12.2983
312	0	12.1881
313	0	12.1881
314	0	12.1881
315	0	12.1881
316	0	12.079
317	0	12.079
318	0	11.9709
319	0	11.9709
320	0	11.8637
321	0	11.8637
322	0	11.7574
323	0	11.6522
324	0	11.5478
325	0	11.5478
326	0	11.5478
327	0	11.4444
328	0	11.4444
329	0	11.3419
330	0	11.1397
331	0	11.1397
332	0	11.1397
333	0	11.1397
334	0	11.04
335	0	11.04
336	0	11.04
337	0	11.04
338	0	10.9411
339	0	10.9411
340	0	10.9411
341	0	10.9411
342	0	10.9411
343	0	10.8432
344	0	10.8432
345	0	10.8432
346	0	10.8432
347	0	10.8432
348	0	10.8432
349	0	10.7461
350	0	10.7461
351	0	10.7461
352	0	10.6499
353	0	10.5545
354	0	10.46
355	0	10.46
356	0	10.46
357	0	10.3663
358	0	10.2735
359	0	10.2735
360	0	10.1815
361	0	10.1815
362	0	10.1815
363	0	10.1815
364	0	10.1815
365	0	10.1815
366	0	10.0904
367	0	10.0904
368	0	10.0904
369	0	10
370	0	9.91046
371	0	9.91046
372	0	9.82172
373	0	9.82172
374	0	9.82172
375	0	9.73377
376	0	9.73377
377	0	9.64662
378	0	9.64662
379	0	9.64662
380	0	9.56024
381	0	9.56024
382	0	9.56024
383	0	9.56024
384	0	9.47464
385	0	9.47464
386	0	9.47464
387	0	9.3898
388	0	9.3898
389	0	9.3898
390	0	9.30572
391	0	9.30572
392	0	9.30572
393	0	9.30572
394	0	9.2224
395	0	9.2224
396	0	9.2224
397	0	9.2224
398	0	9.2224
399	0	9.2224
400	0	9.2224
401	0	9.13982
402	0	9.13982
403	0	9.05798
404	0	9.05798
405	0	9.05798
406	0	9.05798
407	0	9.05798
408	0	9.05798
409	0	9.05798
410	0	8.97687
411	0	8.97687
412	0	8.97687
413	0	8.97687
414	0	8.97687
415	0	8.89649
416	0	8.89649
417	0	8.81683
418	0	8.81683
419	0	8.81683
420	0	8.81683
421	0	8.73788
422	0	8.73788
423	0	8.73788
424	0	8.73788
425	0	8.65964
426	0	8.65964
427	0	8.65964
428	0	8.5821
429	0	8.5821
430	0	8.5821
431	0	8.50526
432	0	8.50526
433	0	8.50526
434	0	8.4291
435	0	8.4291
436	0	8.4291
437	0	8.4291
438	0	8.4291
439	0	8.4291
440	0	8.35363
441	0	8.35363
442	0	8.35363
443	0	8.27883
444	0	8.27883
445	0	8.2047
446	0	8.2047
447	0	8.2047
448	0	8.13123
449	0	8.13123
450	0	8.13123
451	0	8.13123
452	0	8.13123
453	0	8.13123
454	0	8.13123
455	0	8.05842
456	0	8.05842
457	0	8.05842
458	0	8.05842
459	0	8.05842
460	0	8.05842
461	0	7.98627
462	0	7.98627
463	0	7.98627
464	0	7.98627
465	0	7.98627
466	0	7.91476
467	0	7.91476
468	0	7.91476
469	0	7.91476
470	0	7.91476
471	0	7.91476
472	0	7.91476
473	0	7.91476
474	0	7.84389
475	0	7.84389
476	0	7.84389
477	0	7.84389
478	0	7.84389
479	0	7.84389
480	0	7.84389
481	0	7.84389
482	0	7.77365
483	0	7.77365
484	0	7.70404
485	0	7.70404
486	0	7.70404
487	0	7.70404
488	0	7.70404
489	0	7.70404
490	0	7.63506
491	0	7.63506
492	0	7.63506
493	0	7.63506
494	0	7.63506
495	0	7.63506
496	0	7.63506
497	0	7.5667
498	0	7.5667
499	0	7.5667
500	0	7.5667
501	0	7.5667
502	0	7.49894
503	0	7.49894
504	0	7.49894
505	0	7.4318
506	0	7.4318
507	0	7.4318
508	0	7.4318
509	0	7.4318
510	0	7.4318
511	0	7.4318
512	0	7.4318
513	0	7.4318
514	0	7.36525
515	0	7.36525
516	0	7.36525
517	0	7.36525
518	0	7.36525
519	0	7.2993
520	0	7.2993
521	0	7.2993
522	0	7.2993
523	0	7.2993
524	0	7.2993
525	0	7.2993
526	0	7.2993
527	0	7.2993
528	0	7.23394
529	0	7.23394
530	0	7.23394
531	0	7.23394
532	0	7.23394
533	0	7.23394
534	0	7.23394
535	0	7.23394
536	0	7.23394
537	0	7.16917
538	0	7.16917
539	0	7.16917
540	0	7.16917
541	0	7.16917
542	0	7.16917
543	0	7.10497
544	0	7.10497
545	0	7.10497
546	0	7.10497
547	0	7.10497
548	0	7.10497
549	0	7.10497
550	0	7.10497
551	0	7.10497
552	0	7.04136
553	0	7.04136
554	0	7.04136
555	0	7.04136
556	0	7.04136
557	0	7.04136
558	0	7.04136
559	0	7.04136
560	0	7.04136
561	0	7.04136
562	0	7.04136
563	0	6.97831
564	0	6.97831
565	0	6.97831
566	0	6.97831
567	0	6.97831
568	0	6.97831
569	0	6.97831
570	0	6.97831
571	0	6.91582
572	0	6.91582
573	0	6.91582
574	0	6.91582
575	0	6.8539
576	0	6.8539
577	0	6.8539
578	0	6.8539
579	0	6.8539
580	0	6.8539
581	0	6.8539
582	0	6.8539
583	0	6.79253
584	0	6.79253
585	0	6.79253
586	0	6.79253
587	0	6.79253
588	0	6.79253
589	0	6.79253
590	0	6.7317
591	0	6.7317
592	0	6.7317
593	0	6.7317
594	0	6.7317
595	0	6.7317
596	0	6.7317
597	0	6.67143
598	0	6.67143
599	0	6.67143
600	0	6.67143
601	0	6.67143
602	0	6.67143
603	0	6.67143
604	0	6.67143
605	0	6.67143
606	0	6.67143
607	0	6.67143
608	0	6.67143
609	0	6.61169
610	0	6.61169
611	0	6.61169
612	0	6.61169
613	0	6.61169
614	0	6.61169
615	0	6.61169
616	0	6.55249
617	0	6.55249
618	0	6.55249
619	0	6.55249
620	0	6.55249
621	0	6.55249
622	0	6.49382
623	0	6.49382
624	0	6.49382
625	0	6.49382
626	0	6.49382
627	0	6.49382
628	0	6.49382
629	0	6.49382
630	0	6.49382
631	0	6.49382
632	0	6.49382
633	0	6.49382
634	0	6.49382
635	0	6.49382
636	0	6.43567
637	0	6.43567
638	0	6.43567
639	0	6.43567
640	0	6.43567
641	0	6.43567
642	0	6.43567
643	0	6.43567
644	0	6.43567
645	0	6.43567
646	0	6.43567
647	0	6.43567
648	0	6.43567
649	0	6.37804
650	0	6.37804
651	0	6.37804
652	0	6.37804
653	0	6.37804
654	0	6.32093
655	0	6.32093
656	0	6.32093
657	0	6.32093
658	0	6.32093
659	0	6.32093
660	0	6.32093
661	0	6.32093
662	0	6.32093
663	0	6.32093
664	0	6.32093
665	0	6.32093
666	0	6.32093
667	0	6.32093
668	0	6.26434
669	0	6.26434
670	0	6.26434
671	0	6.26434
672	0	6.26434
673	0	6.26434
674	0	6.26434
675	0	6.26434
676	0	6.26434
677	0	6.26434
678	0	6.26434
679	0	6.26434
680	0	6.20824
681	0	6.20824
682	0	6.20824
683	0	6.20824
684	0	6.20824
685	0	6.20824
686	0	6.20824
687	0	6.15265
688	0	6.09756
689	0	6.09756
690	0	6.09756
691	0	6.09756
692	0	6.09756
693	0	6.09756
694	0	6.09756
695	0	6.09756
696	0	6.09756
697	0	6.09756
698	0	6.09756
699	0	6.09756
700	0	6.09756
701	0	6.09756
702	0	6.04296
703	0	6.04296
704	0	6.04296
705	0	6.04296
706	0	6.04296
707	0	6.04296
708	0	6.04296
709	0	6.04296
710	0	6.04296
711	0	6.04296
712	0	6.04296
713	0	5.98885
714	0	5.98885
715	0	5.98885
716	0	5.98885
717	0	5.98885
718	0	5.98885
719	0	5.98885
720	0	5.98885
721	0	5.98885
722	0	5.98885
723	0	5.98885
724	0	5.98885
725	0	5.98885
726	0	5.98885
727	0	5.98885
728	0	5.98885
729	0	5.98885
730	0	5.93523
731	0	5.93523
732	0	5.93523
733	0	5.93523
734	0	5.93523
735	0	5.93523
736	0	5.88208
737	0	5.88208
738	0	5.88208
739	0	5.88208
740	0	5.88208
741	0	5.88208
742	0	5.88208
743	0	5.88208
744	0	5.88208
745	0	5.88208
746	0	5.88208
747	0	5.88208
748	0	5.88208
749	0	5.88208
750	0	5.88208
751	0	5.88208
752	0	5.88208
753	0	5.88208
754	0	5.88208
755	0	5.88208
756	0	5.82942
757	0	5.82942
758	0	5.82942
759	0	5.82942
760	0	5.82942
761	0	5.82942
762	0	5.82942
763	0	5.82942
764	0	5.82942
765	0	5.82942
766	0	5.82942
767	0	5.82942
768	0	5.82942
769	0	5.82942
770	0	5.82942
771	0	5.82942
772	0	5.82942
773	0	5.82942
774	0	5.77722
775	0	5.77722
776	0	5.77722
777	0	5.77722
778	0	5.77722
779	0	5.77722
780	0	5.72549
781	0	5.72549
782	0	5.72549
783	0	5.72549
784	0	5.72549
785	0	5.72549
786	0	5.72549
787	0	5.72549
788	0	5.72549
789	0	5.72549
790	0	5.72549
791	0	5.72549
792	0	5.72549
793	0	5.72549
794	0	5.72549
795	0	5.72549
796	0	5.72549
797	0	5.72549
798	0	5.72549
799	0	5.72549
800	0	5.67422
801	0	5.67422
802	0	5.67422
803	0	5.67422
804	0	5.67422
805	0	5.67422
806	0	5.67422
807	0	5.67422
808	0	5.62341
809	0	5.62341
810	0	5.62341
811	0	5.62341
812	0	5.62341
813	0	5.62341
814	0	5.62341
815	0	5.62341
816	0	5.62341
817	0	5.62341
818	0	5.62341
819	0	5.62341
820	0	5.62341
821	0	5.62341
822	0	5.62341
823	0	5.62341
824	0	5.62341
825	0	5.62341
826	0	5.62341
827	0	5.62341
828	0	5.62341
829	0	5.62341
830	0	5.62341
831	0	5.62341
832	0	5.62341
833	0	5.57306
834	0	5.57306
835	0	5.57306
836	0	5.57306
837	0	5.57306
838	0	5.57306
839	0	5.57306
840	0	5.57306
841	0	5.57306
842	0	5.57306
843	0	5.57306
844	0	5.57306
845	0	5.57306
846	0	5.57306
847	0	5.57306
848	0	5.57306
849	0	5.57306
850	0	5.57306
851	0	5.57306
852	0	5.57306
853	0	5.57306
854	0	5.57306
855	0	5.57306
856	0	5.57306
857	0	5.57306
858	0	5.57306
859	0	5.57306
860	0	5.57306
861	0	5.57306
862	0	5.57306
863	0	5.52316
864	0	5.52316
865	0	5.52316
866	0	5.52316
867	0	5.52316
868	0	5.52316
869	0	5.52316
870	0	5.52316
871	0	5.52316
872	0	5.52316
873	0	5.52316
874	0	5.52316
875	0	5.52316
876	0	5.52316
877	0	5.52316
878	0	5.52316
879	0	5.52316
880	0	5.52316
881	0	5.52316
882	0	5.4737
883	0	5.4737
884	0	5.4737
885	0	5.4737
886	0	5.4737
887	0	5.4737
888	0	5.4737
889	0	5.4737
890	0	5.4737
891	0	5.4737
892	0	5.4737
893	0	5.4737
894	0	5.4737
895	0	5.4737
896	0	5.4737
897	0	5.4737
898	0	5.4737
899	0	5.4737
900	0	5.4737
901	0	5.4737
902	0	5.4737
903	0	5.4737
904	0	5.4737
905	0	5.4737
906	0	5.4737
907	0	5.42469
908	0	5.42469
909	0	5.42469
910	0	5.42469
911	0	5.42469
912	0	5.42469
913	0	5.42469
914	0	5.42469
915	0	5.42469
916	0	5.42469
917	0	5.42469
918	0	5.42469
919	0	5.42469
920	0	5.42469
921	0	5.42469
922	0	5.42469
923	0	5.37612
924	0	5.37612
925	0	5.37612
926	0	5.37612
927	0	5.37612
928	0	5.37612
929	0	5.37612
930	0	5.37612
931	0	5.37612
932	0	5.37612
933	0	5.37612
934	0	5.37612
935	0	5.37612
936	0	5.37612
937	0	5.37612
938	0	5.37612
939	0	5.37612
940	0	5.37612
941	0	5.37612
942	0	5.37612
943	0	5.37612
944	0	5.37612
945	0	5.37612
946	0	5.37612
947	0	5.37612
948	0	5.37612
949	0	5.37612
950	0	5.37612
951	0	5.37612
952	0	5.37612
953	0	5.37612
954	0	5.37612
955	0	5.37612
956	0	5.37612
957	0	5.37612
958	0	5.37612
959	0	5.37612
960	0	5.32798
961	0	5.32798
962	0	5.32798
963	0	5.32798
964	0	5.32798
965	0	5.32798
966	0	5.32798
967	0	5.32798
968	0	5.32798
969	0	5.32798
970	0	5.32798
971	0	5.32798
972	0	5.32798
973	0	5.32798
974	0	5.32798
975	0	5.32798
976	0	5.32798
977	0	5.32798
978	0	5.32798
979	0	5.28027
980	0	5.28027
981	0	5.28027
982	0	5.28027
983	0	5.28027
984	0	5.28027
985	0	5.28027
986	0	5.28027
987	0	5.28027
988	0	5.28027
989	0	5.28027
990	0	5.28027
991	0	5.28027
992	0	5.28027
993	0	5.28027
994	0	5.28027
995	0	5.28027
996	0	5.28027
997	0	5.28027
998	0	5.28027
999	0	5.28027
1000	0	5.28027
1001	0	5.28027
1002	0	5.28027
1003	0	5.28027
1004	0	5.28027
1005	0	5.28027
1006	0	5.28027
1007	0	5.23299
1008	0	5.23299
1009	0	5.23299
1010	0	5.23299
1011	0	5.23299
1012	0	5.23299
1013	0	5.23299
1014	0	5.23299
1015	0	5.23299
1016	0	5.23299
1017	0	5.23299
1018	0	5.23299
1019	0	5.23299
1020	0	5.23299
1021	0	5.23299
1022	0	5.23299
1023	0	5.23299
1024	0	5.23299
1025	0	5.23299
1026	0	5.23299
1027	0	5.18613
1028	0	5.18613
1029	0	5.18613
1030	0	5.18613
1031	0	5.18613
1032	0	5.18613
1033	0	5.18613
1034	0	5.18613
1035	0	5.18613
1036	0	5.18613
1037	0	5.18613
1038	0	5.18613
1039	0	5.18613
1040	0	5.18613
1041	0	5.18613
1042	0	5.18613
1043	0	5.18613
1044	0	5.18613
1045	0	5.18613
1046	0	5.18613
1047	0	5.18613
1048	0	5.18613
1049	0	5.18613
1050	0	5.18613
1051	0	5.18613
1052	0	5.18613
1053	0	5.18613
1054	0	5.18613
1055	0	5.18613
1056	0	5.18613
1057	0	5.18613
1058	0	5.18613
1059	0	5.18613
1060	0	5.18613
1061	0	5.18613
1062	0	5.18613
1063	0	5.18613
1064	0	5.18613
1065	0	5.18613
1066	0	5.18613
1067	0	5.18613
1068	0	5.18613
1069	0	5.18613
1070	0	5.1397
1071	0	5.1397
1072	0	5.1397
1073	0	5.1397
1074	0	5.1397
1075	0	5.1397
1076	0	5.1397
1077	0	5.1397
1078	0	5.1397
1079	0	5.1397
1080	0	5.1397
1081	0	5.1397
1082	0	5.1397
1083	0	5.1397
1084	0	5.1397
1085	0	5.1397
1086	0	5.1397
1087	0	5.09368
1088	0	5.09368
1089	0	5.09368
1090	0	5.09368
1091	0	5.09368
1092	0	5.09368
1093	0	5.09368
1094	0	5.09368
1095	0	5.09368
1096	0	5.09368
1097	0	5.09368
1098	0	5.09368
1099	0	5.09368
1100	0	5.09368
1101	0	5.09368
1102	0	5.09368
1103	0	5.09368
1104	0	5.09368
1105	0	5.09368
1106	0	5.09368
1107	0	5.09368
1108	0	5.09368
1109	0	5.09368
1110	0	5.09368
1111	0	5.09368
1112	0	5.09368
1113	0	5.09368
1114	0	5.09368
1115	0	5.09368
1116	0	5.09368
1117	0	5.09368
1118	0	5.09368
1119	0	5.09368
1120	0	5.09368
1121	0	5.09368
1122	0	5.09368
1123	0	5.04807
1124	0	5.04807
1125	0	5.04807
1126	0	5.04807
1127	0	5.04807
1128	0	5.04807
1129	0	5.04807
1130	0	5.04807
1131	0	5.04807
1132	0	5.04807
1133	0	5.04807
1134	0	5.04807
1135	0	5.04807
1136	0	5.04807
1137	0	5.04807
1138	0	5.04807
1139	0	5.00286
1140	0	5.00286
1141	0	5.00286
1142	0	5.00286
1143	0	5.00286
1144	0	5.00286
1145	0	5.00286
1146	0	5.00286
1147	0	5.00286
1148	0	5.00286
1149	0	5.00286
1150	0	5.00286
1151	0	5.00286
1152	0	5.00286
1153	0	5.00286
1154	0	5.00286
1155	0	5.00286
1156	0	5.00286
1157	0	5.00286
sum fluorescene intensity of all cells	196.821	19704.5
editing ratio for crRNA/pRNA seperate		0.00998865
editing ratio for positive		0.675625
editing ratio for negative		0.005795
normolize editing ratio for crRNA/pRNA seperate		0.00620707
Editing ratio was caculated by comparing sum fluorescence intensity of eGFP to mCherry.
Normolized editing ratio was caculated by subtracting editing ratio of negative control from editing ratio of crRNA/pRNA seperate,then compared to the editing ratio of positive control.

## Sheet: crRNA pRNA seperate rep2
Fluorescene intensity of S. pombe with chromosome dCas13a-hADAR2d transformed with reporter and crRNA-pRNA separate construct.
Cell counts	eGFP fluorescence intensity	mCHERYY fluorescence intensity
1	0	1207.9
2	0	704.136
3	6.20824	547.37
4	0	513.97
5	0	486.968
6	7.70404	433.23
7	0	433.23
8	5.37612	414.178
9	0	414.178
10	0	392.419
11	0	371.803
12	0	361.904
13	0	339.821
14	0	330.774
15	5.28027	327.812
16	0	321.968
17	0	321.968
18	0	307.809
19	0	307.809
20	0	305.053
21	0	302.321
22	0	283.874
23	0	278.813
24	5.28027	273.842
25	0	273.842
26	0	271.39
27	5.00286	268.96
28	0	264.165
29	0	257.132
30	0	257.132
31	0	257.132
32	0	254.83
33	0	252.548
34	6.97831	250.287
35	0	243.623
36	0	239.28
37	0	237.137
38	0	235.014
39	0	235.014
40	0	235.014
41	7.4318	232.91
42	0	226.709
43	0	222.667
44	5.93523	220.673
45	0	220.673
46	0	216.739
47	0	214.799
48	0	212.875
49	0	212.875
50	0	212.875
51	0	209.08
52	0	207.208
53	0	205.353
54	0	205.353
55	0	201.691
56	0	201.691
57	8.65964	199.885
58	0	196.322
59	0	196.322
60	0	194.564
61	0	187.688
62	0	186.008
63	0	186.008
64	0	184.342
65	0	184.342
66	0	182.692
67	0	181.056
68	0	179.435
69	0	177.828
70	0	177.828
71	0	177.828
72	0	176.236
73	0	176.236
74	0	173.094
75	0	171.544
76	0	165.482
77	0	165.482
78	0	162.531
79	0	159.634
80	0	159.634
81	0	159.634
82	0	158.204
83	0	158.204
84	0	158.204
85	0	156.788
86	0	155.384
87	0	155.384
88	0	153.993
89	0	153.993
90	0	151.247
91	0	149.893
92	0	149.893
93	0	148.551
94	0	145.902
95	0	145.902
96	0	143.301
97	5.4737	142.018
98	5.37612	140.746
99	0	140.746
100	0	139.486
101	5.93523	138.237
102	0	138.237
103	0	136.999
104	0	135.773
105	0	134.557
106	0	134.557
107	0	134.557
108	0	134.557
109	0	134.557
110	0	134.557
111	0	133.352
112	0	132.158
113	0	130.975
114	0	129.802
115	0	127.488
116	0	126.346
117	0	126.346
118	0	126.346
119	0	126.346
120	0	126.346
121	5.1397	125.215
122	0	125.215
123	0	124.094
124	5.04807	122.983
125	0	122.983
126	0	122.983
127	0	122.983
128	0	122.983
129	0	122.983
130	0	122.983
131	5.67422	121.881
132	5.1397	121.881
133	0	120.79
134	0	120.79
135	0	119.709
136	0	119.709
137	0	118.637
138	0	118.637
139	5.18613	117.574
140	0	117.574
141	0	117.574
142	0	117.574
143	5.62341	115.478
144	5.00286	115.478
145	0	114.444
146	0	114.444
147	0	113.419
148	0	113.419
149	0	113.419
150	5.32798	112.404
151	0	111.397
152	0	111.397
153	0	111.397
154	0	111.397
155	0	109.411
156	5.1397	108.432
157	0	108.432
158	0	107.461
159	0	107.461
160	0	107.461
161	0	107.461
162	0	106.499
163	0	106.499
164	0	106.499
165	0	106.499
166	0	105.545
167	0	104.6
168	0	104.6
169	0	103.663
170	0	103.663
171	0	103.663
172	0	102.735
173	0	102.735
174	0	102.735
175	0	102.735
176	0	102.735
177	0	101.815
178	0	101.815
179	0	100.904
180	0	100
181	0	99.1046
182	0	98.2172
183	0	97.3377
184	0	96.4662
185	0	96.4662
186	0	95.6024
187	0	94.7464
188	0	94.7464
189	0	94.7464
190	6.37804	93.898
191	5.09368	93.898
192	0	93.898
193	0	93.898
194	0	93.898
195	0	92.224
196	0	92.224
197	0	92.224
198	5.52316	91.3982
199	0	91.3982
200	0	91.3982
201	0	91.3982
202	0	90.5798
203	5.00286	89.7687
204	0	89.7687
205	0	89.7687
206	5.04807	88.9649
207	0	88.9649
208	0	88.1683
209	5.1397	87.3788
210	0	87.3788
211	0	87.3788
212	0	86.5964
213	0	86.5964
214	0	86.5964
215	0	86.5964
216	0	85.821
217	5.00286	85.0526
218	0	85.0526
219	0	84.291
220	0	84.291
221	5.00286	83.5363
222	0	83.5363
223	0	83.5363
224	0	83.5363
225	0	83.5363
226	0	83.5363
227	0	82.7883
228	0	82.047
229	0	81.3123
230	0	81.3123
231	0	81.3123
232	0	79.8627
233	0	79.8627
234	0	79.1476
235	0	79.1476
236	0	78.4389
237	0	78.4389
238	0	78.4389
239	0	78.4389
240	0	77.7365
241	0	77.7365
242	0	77.7365
243	0	77.7365
244	0	77.0404
245	0	76.3506
246	0	76.3506
247	0	75.667
248	0	75.667
249	5.52316	74.9894
250	0	74.9894
251	0	74.318
252	0	74.318
253	0	73.6525
254	0	73.6525
255	0	72.993
256	0	72.3394
257	0	72.3394
258	0	72.3394
259	0	71.6917
260	0	71.0497
261	0	70.4136
262	0	69.7831
263	0	69.7831
264	0	69.7831
265	0	69.7831
266	0	69.1582
267	0	68.539
268	0	67.9253
269	0	67.9253
270	0	67.9253
271	0	67.9253
272	0	67.317
273	0	67.317
274	0	67.317
275	0	67.317
276	0	66.7143
277	5.28027	66.1169
278	0	66.1169
279	0	65.5249
280	0	65.5249
281	0	64.3567
282	5.04807	63.7804
283	0	63.7804
284	0	63.7804
285	0	63.7804
286	0	63.2093
287	0	62.6434
288	0	62.6434
289	0	62.6434
290	0	62.6434
291	0	62.6434
292	6.55249	62.0824
293	0	62.0824
294	0	62.0824
295	0	61.5265
296	0	61.5265
297	0	61.5265
298	0	61.5265
299	5.28027	60.9756
300	0	60.9756
301	0	60.4296
302	5.32798	59.8885
303	6.15265	59.3523
304	0	59.3523
305	0	59.3523
306	0	58.8208
307	0	58.8208
308	0	58.8208
309	0	58.8208
310	0	58.8208
311	0	58.2942
312	0	57.7722
313	0	57.7722
314	0	57.2549
315	0	57.2549
316	0	57.2549
317	0	57.2549
318	0	57.2549
319	0	57.2549
320	0	56.7422
321	0	56.7422
322	0	56.7422
323	5.09368	56.2341
324	0	56.2341
325	0	56.2341
326	0	55.7306
327	0	55.7306
328	0	55.7306
329	0	55.7306
330	0	55.2316
331	0	55.2316
332	0	54.737
333	0	54.737
334	0	54.737
335	0	54.737
336	0	54.2469
337	6.04296	53.7612
338	0	53.2798
339	0	53.2798
340	0	52.8027
341	0	52.8027
342	0	52.3299
343	0	52.3299
344	0	51.8613
345	0	51.8613
346	0	51.8613
347	0	51.8613
348	0	51.397
349	0	51.397
350	0	51.397
351	0	50.9368
352	0	50.9368
353	0	50.9368
354	0	50.9368
355	0	50.9368
356	0	50.4807
357	0	50.4807
358	0	50.4807
359	0	50.4807
360	0	50.4807
361	0	50.4807
362	0	50.4807
363	0	50.0286
364	0	50.0286
365	0	50.0286
366	0	49.5807
367	0	49.5807
368	0	49.5807
369	0	49.1367
370	0	48.6968
371	0	48.6968
372	0	48.2607
373	0	47.8286
374	0	47.8286
375	0	47.8286
376	0	47.8286
377	0	47.8286
378	0	47.8286
379	0	47.8286
380	0	47.4003
381	0	47.4003
382	0	47.4003
383	0	46.9759
384	0	46.9759
385	0	46.9759
386	0	46.1384
387	0	46.1384
388	0	46.1384
389	0	46.1384
390	0	46.1384
391	0	45.7253
392	0	45.7253
393	0	45.7253
394	0	45.3158
395	0	45.3158
396	0	45.3158
397	0	44.9101
398	5.09368	44.5079
399	0	44.5079
400	0	44.5079
401	0	44.1094
402	0	44.1094
403	0	44.1094
404	0	43.7144
405	0	43.7144
406	0	43.7144
407	0	43.323
408	0	43.323
409	0	42.9351
410	0	42.9351
411	0	42.9351
412	0	42.5507
413	0	42.1697
414	0	42.1697
415	0	42.1697
416	5.57306	41.7921
417	0	41.7921
418	0	41.7921
419	0	41.7921
420	5.09368	41.4178
421	0	41.4178
422	0	41.4178
423	0	41.4178
424	0	41.047
425	0	41.047
426	0	40.6794
427	0	40.6794
428	0	39.9542
429	0	39.9542
430	0	39.9542
431	0	39.5964
432	0	39.5964
433	0	39.2419
434	0	39.2419
435	0	39.2419
436	0	39.2419
437	0	39.2419
438	0	38.8905
439	0	38.8905
440	0	38.8905
441	5.72549	38.5423
442	0	38.5423
443	0	38.5423
444	0	38.1972
445	0	38.1972
446	0	38.1972
447	0	37.8552
448	0	37.8552
449	0	37.5162
450	0	37.5162
451	0	37.5162
452	0	37.5162
453	0	37.1803
454	0	37.1803
455	0	37.1803
456	0	36.8473
457	0	36.8473
458	0	36.1904
459	0	36.1904
460	0	36.1904
461	0	36.1904
462	0	35.8664
463	0	35.8664
464	0	35.8664
465	0	35.8664
466	0	35.5452
467	0	35.5452
468	0	35.2269
469	0	34.9115
470	0	34.9115
471	0	34.9115
472	0	34.9115
473	0	34.9115
474	0	34.5989
475	0	34.5989
476	0	34.5989
477	0	34.2891
478	0	34.2891
479	0	34.2891
480	0	33.9821
481	0	33.9821
482	0	33.6778
483	0	33.6778
484	0	33.3762
485	0	33.3762
486	0	33.3762
487	0	33.3762
488	0	33.3762
489	0	33.0774
490	0	33.0774
491	0	32.7812
492	0	32.4877
493	0	32.1968
494	0	32.1968
495	0	32.1968
496	5.67422	31.9085
497	0	31.9085
498	0	31.9085
499	0	31.9085
500	0	31.9085
501	0	31.6228
502	0	31.3396
503	0	31.3396
504	0	31.059
505	0	31.059
506	0	31.059
507	0	31.059
508	0	31.059
509	0	30.7809
510	0	30.7809
511	0	30.7809
512	0	30.5053
513	0	30.5053
514	0	30.5053
515	0	30.5053
516	0	30.5053
517	0	30.5053
518	0	30.2321
519	0	30.2321
520	0	30.2321
521	0	30.2321
522	0	29.9614
523	5.1397	29.6931
524	0	29.6931
525	0	29.6931
526	0	29.6931
527	0	29.6931
528	0	29.4273
529	0	29.4273
530	0	29.4273
531	0	29.4273
532	5.4737	29.1638
533	0	29.1638
534	0	28.9026
535	0	28.9026
536	0	28.9026
537	0	28.6438
538	0	28.6438
539	0	28.6438
540	0	28.6438
541	0	28.6438
542	0	28.6438
543	0	28.6438
544	5.1397	28.3874
545	0	28.3874
546	0	28.3874
547	0	28.3874
548	0	28.3874
549	0	28.1332
550	0	28.1332
551	0	27.8813
552	0	27.8813
553	0	27.8813
554	0	27.6316
555	0	27.6316
556	0	27.6316
557	0	27.6316
558	0	27.139
559	0	27.139
560	0	27.139
561	0	27.139
562	0	26.896
563	0	26.896
564	0	26.6552
565	0	26.6552
566	5.1397	26.4165
567	0	26.4165
568	0	26.4165
569	0	26.4165
570	0	26.4165
571	5.62341	26.1799
572	0	26.1799
573	0	26.1799
574	0	26.1799
575	0	25.9455
576	0	25.9455
577	0	25.9455
578	0	25.7132
579	0	25.7132
580	0	25.7132
581	0	25.483
582	0	25.483
583	0	25.483
584	0	25.2548
585	0	25.2548
586	0	25.2548
587	0	25.0287
588	0	25.0287
589	0	24.8045
590	0	24.8045
591	0	24.8045
592	0	24.8045
593	6.49382	24.5824
594	0	24.5824
595	0	24.5824
596	0	24.3623
597	0	24.3623
598	0	24.3623
599	0	24.3623
600	0	24.3623
601	0	24.1442
602	0	24.1442
603	0	24.1442
604	0	24.1442
605	0	23.928
606	0	23.928
607	0	23.928
608	0	23.928
609	0	23.7137
610	0	23.7137
611	0	23.5014
612	0	23.291
613	0	23.291
614	0	23.291
615	0	23.291
616	0	23.291
617	0	23.0824
618	0	23.0824
619	0	22.8757
620	0	22.8757
621	0	22.8757
622	0	22.8757
623	0	22.6709
624	0	22.6709
625	0	22.6709
626	0	22.6709
627	0	22.4679
628	0	22.4679
629	0	22.4679
630	0	22.4679
631	0	22.4679
632	0	22.4679
633	0	22.2667
634	0	22.2667
635	0	22.0673
636	0	22.0673
637	0	22.0673
638	0	21.8697
639	0	21.8697
640	0	21.8697
641	0	21.8697
642	0	21.8697
643	5.28027	21.4799
644	0	21.4799
645	0	21.4799
646	0	21.4799
647	0	21.4799
648	0	21.4799
649	0	21.2875
650	0	21.2875
651	0	21.2875
652	5.37612	21.0969
653	5.09368	21.0969
654	0	21.0969
655	0	21.0969
656	0	21.0969
657	0	20.908
658	0	20.908
659	0	20.908
660	0	20.908
661	0	20.7208
662	0	20.7208
663	0	20.7208
664	0	20.7208
665	0	20.5353
666	0	20.5353
667	0	20.3514
668	0	20.3514
669	0	20.3514
670	0	20.3514
671	0	20.3514
672	0	20.1691
673	0	20.1691
674	0	20.1691
675	0	20.1691
676	5.98885	19.9885
677	0	19.9885
678	0	19.9885
679	0	19.9885
680	0	19.8096
681	0	19.8096
682	0	19.8096
683	0	19.6322
684	0	19.6322
685	0	19.6322
686	0	19.6322
687	0	19.6322
688	0	19.4564
689	0	19.4564
690	0	19.4564
691	0	19.2822
692	0	19.2822
693	0	19.2822
694	0	19.2822
695	0	19.2822
696	0	19.2822
697	0	19.2822
698	0	19.1095
699	0	19.1095
700	0	19.1095
701	0	19.1095
702	0	19.1095
703	0	19.1095
704	5.57306	18.9384
705	0	18.9384
706	0	18.9384
707	0	18.9384
708	0	18.9384
709	0	18.9384
710	0	18.7688
711	0	18.7688
712	0	18.6008
713	0	18.6008
714	0	18.4342
715	0	18.4342
716	0	18.2692
717	0	18.2692
718	0	18.2692
719	0	18.1056
720	0	18.1056
721	0	18.1056
722	0	18.1056
723	0	18.1056
724	0	17.9435
725	0	17.9435
726	0	17.9435
727	0	17.9435
728	0	17.9435
729	0	17.7828
730	0	17.7828
731	0	17.7828
732	0	17.7828
733	0	17.7828
734	0	17.7828
735	0	17.7828
736	5.09368	17.6236
737	0	17.6236
738	0	17.4658
739	0	17.4658
740	0	17.4658
741	0	17.4658
742	0	17.3094
743	0	17.3094
744	0	17.3094
745	0	17.3094
746	0	17.3094
747	0	17.3094
748	0	17.3094
749	0	17.1544
750	0	17.1544
751	0	17.1544
752	0	17.1544
753	0	17.1544
754	0	17.1544
755	0	17.1544
756	0	17.1544
757	0	17.0008
758	0	17.0008
759	0	17.0008
760	0	16.8485
761	0	16.8485
762	0	16.8485
763	0	16.8485
764	0	16.8485
765	0	16.8485
766	0	16.8485
767	0	16.8485
768	0	16.8485
769	0	16.8485
770	0	16.8485
771	0	16.8485
772	0	16.6977
773	0	16.6977
774	0	16.6977
775	7.70404	16.5482
776	5.1397	16.5482
777	0	16.5482
778	0	16.5482
779	0	16.5482
780	0	16.5482
781	0	16.5482
782	5.00286	16.4
783	0	16.4
784	0	16.4
785	0	16.4
786	0	16.2531
787	0	16.1076
788	0	16.1076
789	0	16.1076
790	0	16.1076
791	0	16.1076
792	0	16.1076
793	0	16.1076
794	0	16.1076
795	0	16.1076
796	0	16.1076
797	0	16.1076
798	0	15.9634
799	0	15.9634
800	0	15.9634
801	0	15.9634
802	0	15.9634
803	0	15.8204
804	0	15.8204
805	0	15.8204
806	0	15.8204
807	0	15.8204
808	0	15.8204
809	0	15.6788
810	0	15.6788
811	0	15.5384
812	0	15.5384
813	0	15.5384
814	0	15.5384
815	5.04807	15.3993
816	0	15.3993
817	0	15.3993
818	0	15.3993
819	0	15.3993
820	0	15.3993
821	0	15.2614
822	0	15.2614
823	0	15.2614
824	0	15.1247
825	0	14.9893
826	0	14.9893
827	0	14.9893
828	0	14.9893
829	0	14.9893
830	0	14.8551
831	0	14.8551
832	0	14.8551
833	0	14.8551
834	5.1397	14.7221
835	5.04807	14.7221
836	0	14.7221
837	0	14.7221
838	0	14.7221
839	0	14.7221
840	0	14.7221
841	0	14.7221
842	0	14.5902
843	0	14.5902
844	0	14.4596
845	0	14.4596
846	0	14.3301
847	0	14.2018
848	0	14.2018
849	0	14.2018
850	0	14.2018
851	0	14.2018
852	0	14.2018
853	0	14.2018
854	0	14.2018
855	0	14.2018
856	5.04807	14.0746
857	0	14.0746
858	0	14.0746
859	0	14.0746
860	0	14.0746
861	0	14.0746
862	0	13.9486
863	0	13.9486
864	0	13.9486
865	0	13.9486
866	0	13.9486
867	0	13.9486
868	0	13.8237
869	0	13.8237
870	0	13.8237
871	0	13.8237
872	0	13.8237
873	0	13.8237
874	0	13.6999
875	0	13.6999
876	0	13.6999
877	0	13.5773
878	0	13.5773
879	0	13.5773
880	0	13.5773
881	0	13.5773
882	0	13.4557
883	0	13.4557
884	0	13.4557
885	0	13.4557
886	0	13.4557
887	5.67422	13.3352
888	0	13.3352
889	0	13.3352
890	0	13.2158
891	0	13.2158
892	0	13.2158
893	0	13.2158
894	0	13.2158
895	0	13.2158
896	0	13.2158
897	0	13.2158
898	0	13.2158
899	0	13.2158
900	0	13.0975
901	0	13.0975
902	0	13.0975
903	0	13.0975
904	0	13.0975
905	0	13.0975
906	0	13.0975
907	0	12.9802
908	0	12.9802
909	0	12.9802
910	0	12.9802
911	0	12.864
912	0	12.864
913	0	12.864
914	0	12.864
915	0	12.864
916	0	12.864
917	0	12.864
918	0	12.864
919	0	12.864
920	0	12.7488
921	0	12.7488
922	0	12.7488
923	0	12.7488
924	0	12.7488
925	0	12.7488
926	0	12.7488
927	5.42469	12.6346
928	5.28027	12.6346
929	0	12.6346
930	0	12.6346
931	0	12.6346
932	0	12.6346
933	0	12.6346
934	0	12.5215
935	0	12.5215
936	0	12.5215
937	0	12.5215
938	0	12.5215
939	0	12.4094
940	0	12.4094
941	0	12.4094
942	0	12.4094
943	0	12.4094
944	0	12.4094
945	6.15265	12.2983
946	0	12.2983
947	0	12.2983
948	0	12.2983
949	0	12.2983
950	0	12.2983
951	0	12.2983
952	0	12.2983
953	0	12.2983
954	0	12.2983
955	0	12.2983
956	0	12.2983
957	0	12.1881
958	0	12.1881
959	0	12.1881
960	0	12.1881
961	0	12.1881
962	0	12.1881
963	0	12.1881
964	5.09368	12.079
965	0	12.079
966	0	12.079
967	0	12.079
968	0	12.079
969	0	12.079
970	0	12.079
971	0	12.079
972	0	12.079
973	0	12.079
974	0	12.079
975	0	12.079
976	0	12.079
977	5.67422	11.9709
978	5.04807	11.9709
979	5.04807	11.9709
980	0	11.9709
981	0	11.9709
982	0	11.9709
983	0	11.9709
984	0	11.9709
985	0	11.9709
986	0	11.9709
987	0	11.8637
988	0	11.8637
989	0	11.8637
990	0	11.8637
991	0	11.8637
992	0	11.8637
993	0	11.8637
994	0	11.8637
995	0	11.7574
996	0	11.7574
997	0	11.7574
998	0	11.7574
999	0	11.7574
1000	0	11.7574
1001	0	11.6522
1002	0	11.6522
1003	0	11.6522
1004	0	11.6522
1005	0	11.6522
1006	0	11.6522
1007	0	11.6522
1008	0	11.5478
1009	0	11.5478
1010	0	11.5478
1011	0	11.5478
1012	0	11.4444
1013	0	11.4444
1014	0	11.4444
1015	0	11.4444
1016	0	11.4444
1017	0	11.4444
1018	0	11.4444
1019	5.1397	11.3419
1020	0	11.3419
1021	0	11.3419
1022	0	11.3419
1023	0	11.3419
1024	0	11.3419
1025	0	11.3419
1026	0	11.3419
1027	0	11.3419
1028	0	11.3419
1029	0	11.3419
1030	0	11.3419
1031	0	11.3419
1032	0	11.3419
1033	0	11.2404
1034	0	11.2404
1035	0	11.2404
1036	0	11.2404
1037	0	11.2404
1038	5.67422	11.1397
1039	0	11.1397
1040	0	11.1397
1041	0	11.1397
1042	0	11.1397
1043	0	11.1397
1044	0	11.1397
1045	0	11.04
1046	0	11.04
1047	0	11.04
1048	0	11.04
1049	0	11.04
1050	0	11.04
1051	0	11.04
1052	0	11.04
1053	0	11.04
1054	0	11.04
1055	0	11.04
1056	0	10.9411
1057	0	10.9411
1058	0	10.9411
1059	0	10.9411
1060	0	10.9411
1061	0	10.9411
1062	0	10.9411
1063	0	10.9411
1064	5.57306	10.8432
1065	0	10.8432
1066	0	10.8432
1067	0	10.8432
1068	0	10.8432
1069	0	10.8432
1070	0	10.8432
1071	5.00286	10.7461
1072	0	10.7461
1073	0	10.7461
1074	0	10.7461
1075	0	10.7461
1076	0	10.7461
1077	0	10.7461
1078	0	10.7461
1079	0	10.7461
1080	0	10.7461
1081	0	10.7461
1082	0	10.7461
1083	0	10.7461
1084	0	10.7461
1085	5.77722	10.6499
1086	0	10.6499
1087	0	10.6499
1088	0	10.6499
1089	0	10.6499
1090	0	10.6499
1091	0	10.6499
1092	0	10.6499
1093	0	10.6499
1094	0	10.6499
1095	0	10.6499
1096	0	10.6499
1097	0	10.5545
1098	0	10.5545
1099	0	10.5545
1100	0	10.46
1101	0	10.46
1102	0	10.46
1103	0	10.46
1104	0	10.46
1105	0	10.46
1106	0	10.46
1107	0	10.46
1108	0	10.46
1109	5.98885	10.3663
1110	5.28027	10.3663
1111	0	10.3663
1112	0	10.3663
1113	0	10.3663
1114	0	10.3663
1115	0	10.3663
1116	0	10.3663
1117	0	10.3663
1118	0	10.3663
1119	0	10.3663
1120	0	10.3663
1121	0	10.3663
1122	5.04807	10.2735
1123	5.04807	10.2735
1124	0	10.2735
1125	0	10.2735
1126	0	10.2735
1127	0	10.2735
1128	0	10.2735
1129	0	10.2735
1130	0	10.2735
1131	0	10.2735
1132	0	10.2735
1133	0	10.2735
1134	0	10.2735
1135	0	10.1815
1136	0	10.1815
1137	0	10.1815
1138	0	10.1815
1139	0	10.1815
1140	0	10.1815
1141	0	10.0904
1142	0	10.0904
1143	0	10.0904
1144	0	10.0904
1145	0	10.0904
1146	0	10.0904
1147	0	10
1148	0	10
1149	0	10
1150	0	10
1151	0	10
1152	0	10
1153	0	10
1154	0	10
1155	0	10
1156	0	10
1157	0	9.91046
1158	0	9.91046
1159	0	9.91046
1160	0	9.91046
1161	0	9.91046
1162	0	9.91046
1163	0	9.91046
1164	0	9.91046
1165	0	9.91046
1166	0	9.91046
1167	0	9.91046
1168	0	9.91046
1169	0	9.91046
1170	0	9.82172
1171	0	9.82172
1172	0	9.82172
1173	0	9.82172
1174	0	9.82172
1175	0	9.82172
1176	0	9.82172
1177	0	9.82172
1178	0	9.82172
1179	0	9.82172
1180	0	9.73377
1181	0	9.73377
1182	0	9.73377
1183	0	9.73377
1184	0	9.73377
1185	0	9.73377
1186	0	9.73377
1187	0	9.73377
1188	0	9.73377
1189	0	9.73377
1190	0	9.64662
1191	0	9.64662
1192	0	9.64662
1193	0	9.64662
1194	0	9.64662
1195	0	9.64662
1196	0	9.64662
1197	0	9.64662
1198	0	9.64662
1199	5.72549	9.56024
1200	0	9.56024
1201	0	9.56024
1202	0	9.56024
1203	0	9.56024
1204	0	9.56024
1205	0	9.56024
1206	5.52316	9.47464
1207	0	9.47464
1208	0	9.47464
1209	0	9.47464
1210	0	9.47464
1211	0	9.47464
1212	0	9.47464
1213	0	9.47464
1214	0	9.47464
1215	0	9.3898
1216	0	9.3898
1217	0	9.3898
1218	0	9.3898
1219	0	9.3898
1220	0	9.3898
1221	0	9.3898
1222	0	9.3898
1223	0	9.3898
1224	5.28027	9.30572
1225	0	9.30572
1226	0	9.30572
1227	0	9.30572
1228	0	9.30572
1229	0	9.30572
1230	0	9.30572
1231	0	9.30572
1232	0	9.30572
1233	0	9.30572
1234	0	9.30572
1235	0	9.30572
1236	0	9.2224
1237	0	9.2224
1238	0	9.2224
1239	0	9.2224
1240	0	9.2224
1241	0	9.2224
1242	0	9.2224
1243	0	9.2224
1244	0	9.2224
1245	0	9.2224
1246	0	9.2224
1247	0	9.2224
1248	0	9.2224
1249	0	9.2224
1250	0	9.2224
1251	0	9.2224
1252	0	9.13982
1253	0	9.13982
1254	0	9.13982
1255	0	9.13982
1256	0	9.13982
1257	0	9.13982
1258	0	9.13982
1259	0	9.13982
1260	0	9.13982
1261	0	9.13982
1262	5.18613	9.05798
1263	0	9.05798
1264	0	9.05798
1265	0	9.05798
1266	0	9.05798
1267	0	8.97687
1268	0	8.97687
1269	0	8.97687
1270	0	8.97687
1271	0	8.89649
1272	0	8.89649
1273	0	8.89649
1274	0	8.89649
1275	0	8.89649
1276	0	8.89649
1277	0	8.89649
1278	0	8.89649
1279	0	8.81683
1280	0	8.81683
1281	0	8.81683
1282	0	8.81683
1283	0	8.81683
1284	0	8.81683
1285	0	8.81683
1286	0	8.73788
1287	0	8.73788
1288	0	8.73788
1289	0	8.73788
1290	0	8.73788
1291	0	8.73788
1292	0	8.73788
1293	0	8.73788
1294	0	8.73788
1295	0	8.65964
1296	0	8.65964
1297	0	8.65964
1298	0	8.65964
1299	0	8.65964
1300	0	8.65964
1301	0	8.65964
1302	0	8.65964
1303	0	8.65964
1304	5.18613	8.5821
1305	0	8.5821
1306	0	8.5821
1307	0	8.5821
1308	0	8.5821
1309	0	8.5821
1310	0	8.5821
1311	0	8.5821
1312	0	8.5821
1313	0	8.5821
1314	0	8.5821
1315	0	8.5821
1316	0	8.5821
1317	0	8.5821
1318	0	8.5821
1319	0	8.5821
1320	0	8.5821
1321	0	8.50526
1322	0	8.50526
1323	0	8.50526
1324	0	8.50526
1325	0	8.50526
1326	0	8.50526
1327	0	8.50526
1328	5.32798	8.4291
1329	5.1397	8.4291
1330	0	8.4291
1331	0	8.4291
1332	0	8.4291
1333	0	8.4291
1334	0	8.4291
1335	0	8.4291
1336	5.37612	8.35363
1337	0	8.35363
1338	0	8.35363
1339	0	8.35363
1340	0	8.35363
1341	0	8.35363
1342	0	8.35363
1343	0	8.35363
1344	0	8.35363
1345	0	8.35363
1346	0	8.35363
1347	0	8.35363
1348	0	8.35363
1349	0	8.35363
1350	0	8.35363
1351	0	8.35363
1352	0	8.35363
1353	0	8.35363
1354	0	8.35363
1355	0	8.35363
1356	5.28027	8.27883
1357	5.1397	8.27883
1358	0	8.27883
1359	0	8.27883
1360	0	8.27883
1361	0	8.27883
1362	0	8.27883
1363	0	8.27883
1364	0	8.27883
1365	0	8.27883
1366	0	8.27883
1367	0	8.27883
1368	5.1397	8.2047
1369	0	8.2047
1370	0	8.2047
1371	0	8.2047
1372	0	8.2047
1373	0	8.2047
1374	0	8.2047
1375	0	8.13123
1376	0	8.13123
1377	0	8.13123
1378	0	8.13123
1379	0	8.13123
1380	0	8.13123
1381	0	8.13123
1382	0	8.13123
1383	0	8.13123
1384	0	8.13123
1385	0	8.13123
1386	0	8.13123
1387	0	8.13123
1388	0	8.13123
1389	0	8.13123
1390	5.04807	8.05842
1391	0	8.05842
1392	0	8.05842
1393	0	8.05842
1394	0	8.05842
1395	0	8.05842
1396	0	8.05842
1397	0	8.05842
1398	0	8.05842
1399	5.57306	7.98627
1400	0	7.98627
1401	0	7.98627
1402	0	7.98627
1403	0	7.98627
1404	0	7.98627
1405	0	7.98627
1406	0	7.98627
1407	0	7.98627
1408	0	7.98627
1409	0	7.98627
1410	0	7.98627
1411	0	7.91476
1412	0	7.91476
1413	0	7.91476
1414	0	7.91476
1415	0	7.91476
1416	0	7.91476
1417	0	7.91476
1418	0	7.91476
1419	0	7.91476
1420	0	7.84389
1421	0	7.84389
1422	0	7.84389
1423	0	7.84389
1424	0	7.84389
1425	0	7.84389
1426	0	7.84389
1427	0	7.84389
1428	0	7.84389
1429	0	7.84389
1430	0	7.84389
1431	0	7.84389
1432	0	7.84389
1433	0	7.84389
1434	0	7.84389
1435	0	7.84389
1436	0	7.77365
1437	0	7.77365
1438	0	7.77365
1439	0	7.77365
1440	0	7.77365
1441	0	7.77365
1442	0	7.77365
1443	0	7.77365
1444	0	7.77365
1445	0	7.77365
1446	0	7.77365
1447	0	7.77365
1448	0	7.77365
1449	6.49382	7.70404
1450	5.18613	7.70404
1451	0	7.70404
1452	0	7.70404
1453	0	7.70404
1454	0	7.70404
1455	0	7.70404
1456	0	7.70404
1457	0	7.70404
1458	0	7.70404
1459	0	7.70404
1460	0	7.70404
1461	0	7.70404
1462	0	7.63506
1463	0	7.63506
1464	0	7.63506
1465	0	7.63506
1466	0	7.63506
1467	0	7.63506
1468	0	7.63506
1469	0	7.63506
1470	0	7.63506
1471	5.37612	7.5667
1472	0	7.5667
1473	0	7.5667
1474	0	7.5667
1475	0	7.5667
1476	0	7.5667
1477	0	7.5667
1478	0	7.5667
1479	0	7.5667
1480	0	7.5667
1481	0	7.5667
1482	0	7.49894
1483	0	7.49894
1484	0	7.49894
1485	0	7.49894
1486	0	7.49894
1487	0	7.49894
1488	0	7.49894
1489	0	7.49894
1490	0	7.49894
1491	0	7.49894
1492	0	7.49894
1493	0	7.49894
1494	0	7.4318
1495	0	7.4318
1496	0	7.4318
1497	0	7.4318
1498	0	7.4318
1499	0	7.4318
1500	0	7.4318
1501	0	7.4318
1502	0	7.4318
1503	0	7.4318
1504	0	7.4318
1505	0	7.4318
1506	0	7.4318
1507	0	7.4318
1508	0	7.36525
1509	0	7.36525
1510	0	7.36525
1511	0	7.36525
1512	0	7.36525
1513	0	7.36525
1514	0	7.36525
1515	0	7.36525
1516	0	7.36525
1517	0	7.2993
1518	0	7.2993
1519	0	7.2993
1520	0	7.2993
1521	0	7.2993
1522	0	7.2993
1523	0	7.2993
1524	0	7.2993
1525	0	7.2993
1526	0	7.2993
1527	0	7.2993
1528	5.37612	7.23394
1529	0	7.23394
1530	0	7.23394
1531	0	7.23394
1532	0	7.23394
1533	0	7.23394
1534	0	7.23394
1535	0	7.23394
1536	0	7.23394
1537	0	7.23394
1538	0	7.23394
1539	0	7.23394
1540	0	7.23394
1541	0	7.23394
1542	0	7.23394
1543	0	7.16917
1544	0	7.16917
1545	0	7.16917
1546	0	7.16917
1547	0	7.16917
1548	0	7.16917
1549	0	7.16917
1550	0	7.16917
1551	0	7.16917
1552	0	7.16917
1553	0	7.16917
1554	0	7.10497
1555	0	7.10497
1556	0	7.10497
1557	0	7.10497
1558	0	7.10497
1559	0	7.10497
1560	0	7.10497
1561	0	7.10497
1562	0	7.10497
1563	0	7.10497
1564	0	7.10497
1565	0	7.10497
1566	0	7.10497
1567	0	7.10497
1568	0	7.10497
1569	0	7.10497
1570	0	7.04136
1571	0	7.04136
1572	0	7.04136
1573	0	7.04136
1574	0	7.04136
1575	0	7.04136
1576	0	7.04136
1577	0	7.04136
1578	0	7.04136
1579	5.1397	6.97831
1580	5.09368	6.97831
1581	0	6.97831
1582	0	6.97831
1583	0	6.97831
1584	0	6.97831
1585	0	6.97831
1586	0	6.97831
1587	0	6.97831
1588	0	6.97831
1589	0	6.97831
1590	0	6.97831
1591	0	6.97831
1592	0	6.97831
1593	0	6.97831
1594	0	6.97831
1595	0	6.97831
1596	0	6.97831
1597	5.62341	6.91582
1598	0	6.91582
1599	0	6.91582
1600	0	6.91582
1601	0	6.91582
1602	0	6.91582
1603	0	6.91582
1604	0	6.91582
1605	0	6.91582
1606	0	6.91582
1607	0	6.91582
1608	0	6.91582
1609	0	6.91582
1610	0	6.91582
1611	0	6.91582
1612	0	6.91582
1613	0	6.91582
1614	0	6.8539
1615	0	6.8539
1616	0	6.8539
1617	0	6.8539
1618	0	6.8539
1619	0	6.8539
1620	0	6.8539
1621	0	6.8539
1622	0	6.8539
1623	0	6.8539
1624	0	6.8539
1625	0	6.8539
1626	0	6.8539
1627	0	6.8539
1628	0	6.8539
1629	0	6.8539
1630	5.1397	6.79253
1631	0	6.79253
1632	0	6.79253
1633	0	6.79253
1634	0	6.79253
1635	0	6.79253
1636	0	6.79253
1637	0	6.79253
1638	0	6.79253
1639	0	6.79253
1640	0	6.79253
1641	0	6.79253
1642	0	6.79253
1643	0	6.79253
1644	0	6.79253
1645	0	6.79253
1646	0	6.79253
1647	0	6.79253
1648	0	6.79253
1649	0	6.79253
1650	0	6.7317
1651	0	6.7317
1652	0	6.7317
1653	0	6.7317
1654	0	6.7317
1655	0	6.7317
1656	0	6.7317
1657	0	6.7317
1658	0	6.7317
1659	0	6.7317
1660	0	6.67143
1661	0	6.67143
1662	0	6.67143
1663	0	6.67143
1664	0	6.67143
1665	0	6.67143
1666	0	6.67143
1667	0	6.67143
1668	0	6.67143
1669	0	6.67143
1670	0	6.67143
1671	0	6.67143
1672	0	6.67143
1673	0	6.67143
1674	5.18613	6.61169
1675	0	6.61169
1676	0	6.61169
1677	0	6.61169
1678	0	6.61169
1679	0	6.61169
1680	0	6.61169
1681	0	6.61169
1682	0	6.61169
1683	0	6.61169
1684	0	6.61169
1685	0	6.61169
1686	0	6.61169
1687	0	6.61169
1688	0	6.61169
1689	0	6.61169
1690	0	6.61169
1691	0	6.61169
1692	0	6.61169
1693	0	6.55249
1694	0	6.55249
1695	0	6.55249
1696	0	6.55249
1697	0	6.55249
1698	0	6.55249
1699	0	6.55249
1700	0	6.55249
1701	0	6.55249
1702	0	6.55249
1703	0	6.55249
1704	0	6.55249
1705	5.04807	6.49382
1706	0	6.49382
1707	0	6.49382
1708	0	6.49382
1709	0	6.49382
1710	0	6.49382
1711	0	6.49382
1712	0	6.49382
1713	0	6.49382
1714	0	6.49382
1715	0	6.49382
1716	0	6.49382
1717	0	6.49382
1718	0	6.49382
1719	0	6.49382
1720	0	6.49382
1721	0	6.49382
1722	0	6.49382
1723	0	6.49382
1724	0	6.49382
1725	0	6.49382
1726	0	6.49382
1727	5.37612	6.43567
1728	5.04807	6.43567
1729	0	6.43567
1730	0	6.43567
1731	0	6.43567
1732	0	6.43567
1733	0	6.43567
1734	0	6.43567
1735	0	6.43567
1736	0	6.43567
1737	0	6.43567
1738	0	6.43567
1739	0	6.43567
1740	0	6.43567
1741	0	6.43567
1742	0	6.43567
1743	0	6.43567
1744	0	6.43567
1745	0	6.43567
1746	0	6.43567
1747	0	6.43567
1748	0	6.43567
1749	0	6.43567
1750	0	6.43567
1751	0	6.43567
1752	0	6.37804
1753	0	6.37804
1754	0	6.37804
1755	0	6.37804
1756	0	6.37804
1757	0	6.37804
1758	0	6.37804
1759	0	6.37804
1760	0	6.32093
1761	0	6.32093
1762	0	6.32093
1763	0	6.32093
1764	0	6.32093
1765	0	6.32093
1766	0	6.32093
1767	0	6.32093
1768	0	6.32093
1769	0	6.32093
1770	0	6.32093
1771	0	6.32093
1772	0	6.32093
1773	0	6.32093
1774	0	6.32093
1775	0	6.32093
1776	0	6.32093
1777	0	6.32093
1778	0	6.32093
1779	0	6.32093
1780	0	6.32093
1781	0	6.32093
1782	0	6.32093
1783	5.77722	6.26434
1784	5.00286	6.26434
1785	0	6.26434
1786	0	6.26434
1787	0	6.26434
1788	0	6.26434
1789	0	6.26434
1790	0	6.26434
1791	0	6.26434
1792	0	6.26434
1793	0	6.26434
1794	0	6.26434
1795	0	6.26434
1796	0	6.26434
1797	0	6.26434
1798	0	6.26434
1799	0	6.26434
1800	0	6.26434
1801	0	6.26434
1802	0	6.26434
1803	0	6.26434
1804	0	6.26434
1805	5.32798	6.20824
1806	0	6.20824
1807	0	6.20824
1808	0	6.20824
1809	0	6.20824
1810	0	6.20824
1811	0	6.20824
1812	0	6.20824
1813	0	6.20824
1814	0	6.20824
1815	0	6.20824
1816	0	6.20824
1817	0	6.20824
1818	0	6.20824
1819	0	6.20824
1820	0	6.20824
1821	0	6.20824
1822	0	6.20824
1823	0	6.20824
1824	0	6.20824
1825	0	6.20824
1826	0	6.20824
1827	0	6.20824
1828	0	6.20824
1829	0	6.15265
1830	0	6.15265
1831	0	6.15265
1832	0	6.15265
1833	0	6.15265
1834	0	6.15265
1835	0	6.15265
1836	0	6.15265
1837	0	6.15265
1838	0	6.15265
1839	0	6.15265
1840	0	6.15265
1841	0	6.09756
1842	0	6.09756
1843	0	6.09756
1844	0	6.09756
1845	0	6.09756
1846	0	6.09756
1847	0	6.09756
1848	0	6.09756
1849	0	6.09756
1850	0	6.09756
1851	0	6.09756
1852	0	6.09756
1853	0	6.09756
1854	0	6.09756
1855	0	6.09756
1856	0	6.09756
1857	0	6.09756
1858	0	6.09756
1859	0	6.09756
1860	0	6.09756
1861	0	6.09756
1862	0	6.09756
1863	0	6.09756
1864	0	6.09756
1865	0	6.09756
1866	0	6.09756
1867	0	6.09756
1868	0	6.09756
1869	0	6.04296
1870	0	6.04296
1871	0	6.04296
1872	0	6.04296
1873	0	6.04296
1874	0	6.04296
1875	0	6.04296
1876	0	6.04296
1877	0	6.04296
1878	0	6.04296
1879	0	6.04296
1880	0	6.04296
1881	0	6.04296
1882	0	6.04296
1883	0	6.04296
1884	0	6.04296
1885	0	6.04296
1886	0	6.04296
1887	0	6.04296
1888	0	6.04296
1889	0	6.04296
1890	0	6.04296
1891	0	6.04296
1892	0	6.04296
1893	0	6.04296
1894	0	6.04296
1895	0	6.04296
1896	0	6.04296
1897	0	6.04296
1898	0	6.04296
1899	0	5.98885
1900	0	5.98885
1901	0	5.98885
1902	0	5.98885
1903	0	5.98885
1904	0	5.98885
1905	0	5.98885
1906	0	5.98885
1907	0	5.98885
1908	0	5.98885
1909	0	5.98885
1910	0	5.98885
1911	0	5.98885
1912	0	5.98885
1913	0	5.98885
1914	0	5.98885
1915	0	5.98885
1916	0	5.98885
1917	0	5.98885
1918	0	5.93523
1919	0	5.93523
1920	0	5.93523
1921	0	5.93523
1922	0	5.93523
1923	0	5.93523
1924	0	5.93523
1925	0	5.93523
1926	0	5.93523
1927	5.00286	5.88208
1928	0	5.88208
1929	0	5.88208
1930	0	5.88208
1931	0	5.88208
1932	0	5.88208
1933	0	5.88208
1934	0	5.88208
1935	0	5.88208
1936	0	5.88208
1937	0	5.88208
1938	0	5.88208
1939	0	5.88208
1940	0	5.88208
1941	0	5.88208
1942	0	5.88208
1943	0	5.88208
1944	0	5.88208
1945	0	5.88208
1946	0	5.88208
1947	0	5.88208
1948	0	5.88208
1949	0	5.88208
1950	0	5.88208
1951	0	5.88208
1952	0	5.88208
1953	0	5.88208
1954	0	5.88208
1955	0	5.88208
1956	0	5.88208
1957	0	5.88208
1958	0	5.88208
1959	5.4737	5.82942
1960	5.09368	5.82942
1961	5.00286	5.82942
1962	0	5.82942
1963	0	5.82942
1964	0	5.82942
1965	0	5.82942
1966	0	5.82942
1967	0	5.82942
1968	0	5.82942
1969	0	5.82942
1970	0	5.82942
1971	0	5.82942
1972	0	5.82942
1973	0	5.82942
1974	0	5.82942
1975	0	5.82942
1976	0	5.82942
1977	0	5.82942
1978	0	5.82942
1979	0	5.82942
1980	0	5.82942
1981	0	5.82942
1982	0	5.82942
1983	0	5.82942
1984	0	5.82942
1985	0	5.82942
1986	0	5.82942
1987	0	5.82942
1988	0	5.77722
1989	0	5.77722
1990	0	5.77722
1991	0	5.77722
1992	0	5.77722
1993	0	5.77722
1994	0	5.77722
1995	0	5.77722
1996	0	5.77722
1997	0	5.77722
1998	0	5.77722
[truncated: 555 more rows]

## Sheet: crRNA only rep1
Fluorescene intensity of S. pombe with chromosome dCas13a-hADAR2d transformed with reporter and crRNA construct.
cell count	eGFP fluorescence intensity	mCHERYY fluorescence intensity
1	6.15265	12.2983
2	5.93523	9.30572
3	5.72549	14.9893
4	5.23299	8.73788
5	5.1397	8.4291
6	5.1397	5.04807
7	5.09368	5.82942
8	5.09368	5.52316
9	5.04807	85.821
10	5.04807	83.5363
11	5.04807	50.0286
12	5.04807	5.88208
13	5.04807	5.1397
14	5.04807	5.1397
15	5.00286	62.0824
16	5.00286	6.49382
17	0	1154.78
18	0	1113.97
19	0	567.422
20	0	441.094
21	0	421.697
22	0	381.972
23	0	375.162
24	0	352.269
25	0	333.762
26	0	330.774
27	0	296.931
28	0	259.455
29	0	245.824
30	0	230.824
31	0	230.824
32	0	224.679
33	0	220.673
34	0	216.739
35	0	214.799
36	0	209.08
37	0	203.514
38	0	201.691
39	0	198.096
40	0	196.322
41	0	196.322
42	0	191.095
43	0	189.384
44	0	187.688
45	0	182.692
46	0	182.692
47	0	177.828
48	0	176.236
49	0	168.485
50	0	168.485
51	0	168.485
52	0	161.076
53	0	159.634
54	0	153.993
55	0	147.221
56	0	143.301
57	0	142.018
58	0	138.237
59	0	138.237
60	0	136.999
61	0	136.999
62	0	135.773
63	0	135.773
64	0	134.557
65	0	134.557
66	0	132.158
67	0	130.975
68	0	128.64
69	0	125.215
70	0	125.215
71	0	124.094
72	0	119.709
73	0	119.709
74	0	118.637
75	0	116.522
76	0	116.522
77	0	115.478
78	0	115.478
79	0	114.444
80	0	114.444
81	0	113.419
82	0	112.404
83	0	112.404
84	0	111.397
85	0	111.397
86	0	110.4
87	0	106.499
88	0	105.545
89	0	104.6
90	0	103.663
91	0	103.663
92	0	103.663
93	0	103.663
94	0	103.663
95	0	101.815
96	0	101.815
97	0	100.904
98	0	99.1046
99	0	97.3377
100	0	94.7464
101	0	93.0572
102	0	91.3982
103	0	91.3982
104	0	91.3982
105	0	91.3982
106	0	90.5798
107	0	90.5798
108	0	89.7687
109	0	88.9649
110	0	88.1683
111	0	87.3788
112	0	87.3788
113	0	87.3788
114	0	86.5964
115	0	85.821
116	0	85.821
117	0	84.291
118	0	84.291
119	0	83.5363
120	0	82.047
121	0	80.5842
122	0	76.3506
123	0	76.3506
124	0	72.993
125	0	72.3394
126	0	72.3394
127	0	71.6917
128	0	71.6917
129	0	71.0497
130	0	71.0497
131	0	70.4136
132	0	69.7831
133	0	68.539
134	0	68.539
135	0	68.539
136	0	68.539
137	0	67.9253
138	0	66.7143
139	0	63.7804
140	0	63.7804
141	0	62.6434
142	0	62.6434
143	0	62.0824
144	0	62.0824
145	0	62.0824
146	0	61.5265
147	0	60.9756
148	0	60.9756
149	0	60.4296
150	0	59.8885
151	0	59.8885
152	0	59.3523
153	0	59.3523
154	0	58.8208
155	0	58.8208
156	0	58.8208
157	0	58.2942
158	0	57.7722
159	0	57.7722
160	0	57.7722
161	0	57.2549
162	0	56.7422
163	0	56.7422
164	0	56.2341
165	0	55.2316
166	0	55.2316
167	0	54.737
168	0	54.2469
169	0	54.2469
170	0	54.2469
171	0	54.2469
172	0	54.2469
173	0	54.2469
174	0	53.7612
175	0	53.7612
176	0	53.7612
177	0	53.2798
178	0	52.3299
179	0	51.8613
180	0	51.8613
181	0	51.397
182	0	51.397
183	0	50.9368
184	0	50.9368
185	0	50.4807
186	0	50.4807
187	0	50.4807
188	0	50.4807
189	0	49.5807
190	0	49.1367
191	0	48.6968
192	0	48.2607
193	0	47.4003
194	0	46.9759
195	0	46.9759
196	0	46.5553
197	0	46.5553
198	0	46.1384
199	0	45.3158
200	0	44.5079
201	0	44.5079
202	0	44.1094
203	0	43.323
204	0	42.9351
205	0	42.1697
206	0	41.7921
207	0	41.7921
208	0	41.4178
209	0	41.047
210	0	40.6794
211	0	40.6794
212	0	40.6794
213	0	40.3152
214	0	40.3152
215	0	40.3152
216	0	39.9542
217	0	39.9542
218	0	39.9542
219	0	39.5964
220	0	39.5964
221	0	39.5964
222	0	38.5423
223	0	38.5423
224	0	38.1972
225	0	38.1972
226	0	38.1972
227	0	37.8552
228	0	37.8552
229	0	37.8552
230	0	37.8552
231	0	37.5162
232	0	37.5162
233	0	36.8473
234	0	36.8473
235	0	35.8664
236	0	35.5452
237	0	35.5452
238	0	35.2269
239	0	35.2269
240	0	35.2269
241	0	34.9115
242	0	34.5989
243	0	34.2891
244	0	33.9821
245	0	33.9821
246	0	33.6778
247	0	33.6778
248	0	33.3762
249	0	33.3762
250	0	32.7812
251	0	32.1968
252	0	31.6228
253	0	31.6228
254	0	31.3396
255	0	30.5053
256	0	30.2321
257	0	30.2321
258	0	29.9614
259	0	29.9614
260	0	29.6931
261	0	29.6931
262	0	29.6931
263	0	29.6931
264	0	29.4273
265	0	29.4273
266	0	29.1638
267	0	29.1638
268	0	28.9026
269	0	28.3874
270	0	28.1332
271	0	28.1332
272	0	28.1332
273	0	28.1332
274	0	27.6316
275	0	27.6316
276	0	27.6316
277	0	27.3842
278	0	27.3842
279	0	27.139
280	0	27.139
281	0	27.139
282	0	26.896
283	0	26.896
284	0	26.4165
285	0	26.4165
286	0	26.4165
287	0	26.4165
288	0	26.1799
289	0	26.1799
290	0	25.9455
291	0	25.9455
292	0	25.7132
293	0	25.483
294	0	25.2548
295	0	25.0287
296	0	25.0287
297	0	25.0287
298	0	24.8045
299	0	24.5824
300	0	24.3623
301	0	24.3623
302	0	24.1442
303	0	23.7137
304	0	23.5014
305	0	23.5014
306	0	23.5014
307	0	23.5014
308	0	23.291
309	0	23.291
310	0	23.291
311	0	23.0824
312	0	22.8757
313	0	22.8757
314	0	22.4679
315	0	22.4679
316	0	22.2667
317	0	22.2667
318	0	22.2667
319	0	22.0673
320	0	21.8697
321	0	21.2875
322	0	21.2875
323	0	21.2875
324	0	21.0969
325	0	20.908
326	0	20.908
327	0	20.5353
328	0	20.1691
329	0	19.9885
330	0	19.9885
331	0	19.8096
332	0	19.6322
333	0	19.2822
334	0	18.6008
335	0	18.4342
336	0	18.4342
337	0	18.1056
338	0	17.6236
339	0	17.6236
340	0	17.6236
341	0	17.6236
342	0	17.4658
343	0	17.3094
344	0	17.1544
345	0	17.1544
346	0	17.1544
347	0	17.1544
348	0	17.1544
349	0	17.0008
350	0	16.8485
351	0	16.8485
352	0	16.8485
353	0	16.5482
354	0	16.5482
355	0	16.5482
356	0	16.2531
357	0	16.2531
358	0	16.1076
359	0	15.9634
360	0	15.8204
361	0	15.8204
362	0	15.8204
363	0	15.6788
364	0	15.6788
365	0	15.5384
366	0	15.5384
367	0	15.5384
368	0	15.3993
369	0	15.3993
370	0	15.3993
371	0	15.2614
372	0	15.2614
373	0	15.1247
374	0	14.8551
375	0	14.7221
376	0	14.7221
377	0	14.5902
378	0	14.5902
379	0	14.5902
380	0	14.4596
381	0	14.3301
382	0	14.2018
383	0	14.2018
384	0	14.2018
385	0	14.0746
386	0	14.0746
387	0	14.0746
388	0	13.9486
389	0	13.9486
390	0	13.9486
391	0	13.9486
392	0	13.9486
393	0	13.8237
394	0	13.8237
395	0	13.5773
396	0	13.5773
397	0	13.5773
398	0	13.5773
399	0	13.4557
400	0	13.4557
401	0	13.3352
402	0	13.3352
403	0	13.3352
404	0	13.3352
405	0	13.2158
406	0	13.2158
407	0	13.2158
408	0	13.2158
409	0	13.0975
410	0	13.0975
411	0	13.0975
412	0	12.864
413	0	12.864
414	0	12.7488
415	0	12.6346
416	0	12.5215
417	0	12.5215
418	0	12.5215
419	0	12.4094
420	0	12.4094
421	0	12.4094
422	0	12.4094
423	0	12.2983
424	0	12.1881
425	0	12.1881
426	0	12.079
427	0	12.079
428	0	12.079
429	0	11.9709
430	0	11.9709
431	0	11.8637
432	0	11.8637
433	0	11.8637
434	0	11.8637
435	0	11.7574
436	0	11.6522
437	0	11.6522
438	0	11.6522
439	0	11.6522
440	0	11.5478
441	0	11.5478
442	0	11.4444
443	0	11.4444
444	0	11.3419
445	0	11.2404
446	0	11.2404
447	0	11.2404
448	0	11.2404
449	0	11.1397
450	0	11.04
451	0	11.04
452	0	10.9411
453	0	10.9411
454	0	10.9411
455	0	10.9411
456	0	10.8432
457	0	10.8432
458	0	10.8432
459	0	10.8432
460	0	10.7461
461	0	10.7461
462	0	10.7461
463	0	10.7461
464	0	10.6499
465	0	10.6499
466	0	10.6499
467	0	10.5545
468	0	10.5545
469	0	10.46
470	0	10.46
471	0	10.46
472	0	10.46
473	0	10.3663
474	0	10.3663
475	0	10.2735
476	0	10.2735
477	0	10.1815
478	0	10.1815
479	0	10.0904
480	0	10.0904
481	0	10
482	0	10
483	0	10
484	0	9.91046
485	0	9.91046
486	0	9.82172
487	0	9.73377
488	0	9.64662
489	0	9.56024
490	0	9.56024
491	0	9.56024
492	0	9.47464
493	0	9.47464
494	0	9.47464
495	0	9.3898
496	0	9.3898
497	0	9.3898
498	0	9.3898
499	0	9.30572
500	0	9.30572
501	0	9.2224
502	0	9.2224
503	0	9.2224
504	0	9.2224
505	0	9.13982
506	0	9.13982
507	0	9.13982
508	0	9.13982
509	0	9.13982
510	0	9.13982
511	0	9.05798
512	0	9.05798
513	0	9.05798
514	0	9.05798
515	0	8.97687
516	0	8.97687
517	0	8.89649
518	0	8.89649
519	0	8.89649
520	0	8.89649
521	0	8.81683
522	0	8.81683
523	0	8.81683
524	0	8.81683
525	0	8.73788
526	0	8.73788
527	0	8.73788
528	0	8.73788
529	0	8.65964
530	0	8.65964
531	0	8.65964
532	0	8.5821
533	0	8.5821
534	0	8.5821
535	0	8.5821
536	0	8.50526
537	0	8.50526
538	0	8.50526
539	0	8.4291
540	0	8.4291
541	0	8.4291
542	0	8.4291
543	0	8.4291
544	0	8.35363
545	0	8.35363
546	0	8.35363
547	0	8.35363
548	0	8.27883
549	0	8.27883
550	0	8.27883
551	0	8.27883
552	0	8.2047
553	0	8.2047
554	0	8.13123
555	0	8.13123
556	0	8.13123
557	0	8.13123
558	0	8.13123
559	0	8.13123
560	0	8.05842
561	0	8.05842
562	0	8.05842
563	0	8.05842
564	0	7.98627
565	0	7.98627
566	0	7.98627
567	0	7.98627
568	0	7.91476
569	0	7.91476
570	0	7.84389
571	0	7.84389
572	0	7.84389
573	0	7.84389
574	0	7.84389
575	0	7.84389
576	0	7.77365
577	0	7.77365
578	0	7.77365
579	0	7.77365
580	0	7.77365
581	0	7.77365
582	0	7.70404
583	0	7.70404
584	0	7.70404
585	0	7.70404
586	0	7.70404
587	0	7.70404
588	0	7.70404
589	0	7.63506
590	0	7.63506
591	0	7.63506
592	0	7.63506
593	0	7.63506
594	0	7.63506
595	0	7.63506
596	0	7.5667
597	0	7.5667
598	0	7.5667
599	0	7.5667
600	0	7.5667
601	0	7.49894
602	0	7.49894
603	0	7.49894
604	0	7.49894
605	0	7.4318
606	0	7.4318
607	0	7.4318
608	0	7.4318
609	0	7.4318
610	0	7.4318
611	0	7.4318
612	0	7.36525
613	0	7.36525
614	0	7.36525
615	0	7.36525
616	0	7.36525
617	0	7.36525
618	0	7.36525
619	0	7.2993
620	0	7.2993
621	0	7.2993
622	0	7.2993
623	0	7.2993
624	0	7.2993
625	0	7.2993
626	0	7.23394
627	0	7.23394
628	0	7.23394
629	0	7.23394
630	0	7.16917
631	0	7.16917
632	0	7.16917
633	0	7.16917
634	0	7.16917
635	0	7.16917
636	0	7.16917
637	0	7.16917
638	0	7.16917
639	0	7.16917
640	0	7.10497
641	0	7.10497
642	0	7.10497
643	0	7.10497
644	0	7.10497
645	0	7.10497
646	0	7.10497
647	0	7.10497
648	0	7.10497
649	0	7.10497
650	0	7.10497
651	0	7.04136
652	0	7.04136
653	0	7.04136
654	0	7.04136
655	0	7.04136
656	0	7.04136
657	0	7.04136
658	0	7.04136
659	0	6.97831
660	0	6.97831
661	0	6.97831
662	0	6.97831
663	0	6.97831
664	0	6.97831
665	0	6.97831
666	0	6.97831
667	0	6.97831
668	0	6.91582
669	0	6.91582
670	0	6.91582
671	0	6.91582
672	0	6.91582
673	0	6.91582
674	0	6.91582
675	0	6.91582
676	0	6.91582
677	0	6.91582
678	0	6.91582
679	0	6.91582
680	0	6.8539
681	0	6.8539
682	0	6.8539
683	0	6.8539
684	0	6.79253
685	0	6.79253
686	0	6.79253
687	0	6.79253
688	0	6.79253
689	0	6.79253
690	0	6.79253
691	0	6.79253
692	0	6.79253
693	0	6.7317
694	0	6.7317
695	0	6.7317
696	0	6.7317
697	0	6.67143
698	0	6.67143
699	0	6.67143
700	0	6.67143
701	0	6.67143
702	0	6.67143
703	0	6.67143
704	0	6.61169
705	0	6.61169
706	0	6.61169
707	0	6.61169
708	0	6.61169
709	0	6.61169
710	0	6.55249
711	0	6.55249
712	0	6.55249
713	0	6.55249
714	0	6.55249
715	0	6.55249
716	0	6.55249
717	0	6.55249
718	0	6.49382
719	0	6.49382
720	0	6.49382
721	0	6.49382
722	0	6.49382
723	0	6.49382
724	0	6.49382
725	0	6.49382
726	0	6.49382
727	0	6.49382
728	0	6.43567
729	0	6.43567
730	0	6.43567
731	0	6.43567
732	0	6.43567
733	0	6.37804
734	0	6.37804
735	0	6.37804
736	0	6.37804
737	0	6.32093
738	0	6.32093
739	0	6.32093
740	0	6.32093
741	0	6.32093
742	0	6.32093
743	0	6.32093
744	0	6.32093
745	0	6.32093
746	0	6.26434
747	0	6.26434
748	0	6.26434
749	0	6.26434
750	0	6.26434
751	0	6.26434
752	0	6.26434
753	0	6.26434
754	0	6.26434
755	0	6.26434
756	0	6.26434
757	0	6.26434
758	0	6.20824
759	0	6.20824
760	0	6.20824
761	0	6.20824
762	0	6.20824
763	0	6.20824
764	0	6.20824
765	0	6.20824
766	0	6.20824
767	0	6.20824
768	0	6.20824
769	0	6.20824
770	0	6.20824
771	0	6.20824
772	0	6.15265
773	0	6.15265
774	0	6.15265
775	0	6.15265
776	0	6.15265
777	0	6.15265
778	0	6.09756
779	0	6.09756
780	0	6.09756
781	0	6.09756
782	0	6.09756
783	0	6.09756
784	0	6.09756
785	0	6.09756
786	0	6.04296
787	0	6.04296
788	0	6.04296
789	0	6.04296
790	0	6.04296
791	0	6.04296
792	0	6.04296
793	0	6.04296
794	0	6.04296
795	0	6.04296
796	0	6.04296
797	0	6.04296
798	0	6.04296
799	0	5.98885
800	0	5.98885
801	0	5.98885
802	0	5.98885
803	0	5.98885
804	0	5.98885
805	0	5.98885
806	0	5.98885
807	0	5.98885
808	0	5.98885
809	0	5.98885
810	0	5.98885
811	0	5.98885
812	0	5.98885
813	0	5.98885
814	0	5.98885
815	0	5.98885
816	0	5.98885
817	0	5.98885
818	0	5.98885
819	0	5.93523
820	0	5.93523
821	0	5.93523
822	0	5.93523
823	0	5.93523
824	0	5.93523
825	0	5.93523
826	0	5.88208
827	0	5.88208
828	0	5.88208
829	0	5.88208
830	0	5.88208
831	0	5.88208
832	0	5.88208
833	0	5.88208
834	0	5.88208
835	0	5.88208
836	0	5.88208
837	0	5.88208
838	0	5.82942
839	0	5.82942
840	0	5.82942
841	0	5.82942
842	0	5.82942
843	0	5.82942
844	0	5.82942
845	0	5.82942
846	0	5.82942
847	0	5.82942
848	0	5.82942
849	0	5.82942
850	0	5.82942
851	0	5.77722
852	0	5.77722
853	0	5.77722
854	0	5.77722
855	0	5.77722
856	0	5.77722
857	0	5.77722
858	0	5.77722
859	0	5.72549
860	0	5.72549
861	0	5.72549
862	0	5.72549
863	0	5.72549
864	0	5.72549
865	0	5.72549
866	0	5.72549
867	0	5.72549
868	0	5.72549
869	0	5.72549
870	0	5.72549
871	0	5.72549
872	0	5.72549
873	0	5.72549
874	0	5.72549
875	0	5.72549
876	0	5.67422
877	0	5.67422
878	0	5.67422
879	0	5.67422
880	0	5.67422
881	0	5.67422
882	0	5.67422
883	0	5.67422
884	0	5.67422
885	0	5.67422
886	0	5.62341
887	0	5.62341
888	0	5.62341
889	0	5.62341
890	0	5.62341
891	0	5.62341
892	0	5.62341
893	0	5.62341
894	0	5.62341
895	0	5.62341
896	0	5.62341
897	0	5.62341
898	0	5.62341
899	0	5.62341
900	0	5.62341
901	0	5.62341
902	0	5.62341
903	0	5.62341
904	0	5.62341
905	0	5.62341
906	0	5.62341
907	0	5.57306
908	0	5.57306
909	0	5.57306
910	0	5.57306
911	0	5.57306
912	0	5.57306
913	0	5.57306
914	0	5.57306
915	0	5.57306
916	0	5.57306
917	0	5.57306
918	0	5.57306
919	0	5.57306
920	0	5.57306
921	0	5.57306
922	0	5.57306
923	0	5.57306
924	0	5.57306
925	0	5.52316
926	0	5.52316
927	0	5.52316
928	0	5.52316
929	0	5.52316
930	0	5.52316
931	0	5.52316
932	0	5.52316
933	0	5.52316
934	0	5.52316
935	0	5.52316
936	0	5.52316
937	0	5.4737
938	0	5.4737
939	0	5.4737
940	0	5.4737
941	0	5.4737
942	0	5.4737
943	0	5.4737
944	0	5.4737
945	0	5.4737
946	0	5.4737
947	0	5.4737
948	0	5.4737
949	0	5.4737
950	0	5.4737
951	0	5.4737
952	0	5.4737
953	0	5.4737
954	0	5.4737
955	0	5.4737
956	0	5.4737
957	0	5.4737
958	0	5.4737
959	0	5.4737
960	0	5.4737
961	0	5.4737
962	0	5.4737
963	0	5.4737
964	0	5.4737
965	0	5.42469
966	0	5.42469
967	0	5.42469
968	0	5.42469
969	0	5.42469
970	0	5.42469
971	0	5.42469
972	0	5.42469
973	0	5.42469
974	0	5.42469
975	0	5.42469
976	0	5.42469
977	0	5.42469
978	0	5.42469
979	0	5.42469
980	0	5.42469
981	0	5.37612
982	0	5.37612
983	0	5.37612
984	0	5.37612
985	0	5.37612
986	0	5.37612
987	0	5.37612
988	0	5.37612
989	0	5.37612
990	0	5.37612
991	0	5.37612
992	0	5.37612
993	0	5.37612
994	0	5.37612
995	0	5.37612
996	0	5.37612
997	0	5.37612
998	0	5.37612
999	0	5.37612
1000	0	5.37612
1001	0	5.37612
1002	0	5.37612
1003	0	5.37612
1004	0	5.37612
1005	0	5.37612
1006	0	5.37612
1007	0	5.37612
1008	0	5.37612
1009	0	5.37612
1010	0	5.37612
1011	0	5.32798
1012	0	5.32798
1013	0	5.32798
1014	0	5.32798
1015	0	5.32798
1016	0	5.32798
1017	0	5.32798
1018	0	5.32798
1019	0	5.32798
1020	0	5.32798
1021	0	5.28027
1022	0	5.28027
1023	0	5.28027
1024	0	5.28027
1025	0	5.28027
1026	0	5.28027
1027	0	5.28027
1028	0	5.28027
1029	0	5.28027
1030	0	5.28027
1031	0	5.28027
1032	0	5.28027
1033	0	5.28027
1034	0	5.28027
1035	0	5.28027
1036	0	5.28027
1037	0	5.28027
1038	0	5.28027
1039	0	5.28027
1040	0	5.28027
1041	0	5.28027
1042	0	5.28027
1043	0	5.28027
1044	0	5.28027
1045	0	5.28027
1046	0	5.28027
1047	0	5.28027
1048	0	5.23299
1049	0	5.23299
1050	0	5.23299
1051	0	5.23299
1052	0	5.23299
1053	0	5.23299
1054	0	5.23299
1055	0	5.23299
1056	0	5.23299
1057	0	5.23299
1058	0	5.23299
1059	0	5.18613
1060	0	5.18613
1061	0	5.18613
1062	0	5.18613
1063	0	5.18613
1064	0	5.18613
1065	0	5.18613
1066	0	5.18613
1067	0	5.18613
1068	0	5.18613
1069	0	5.18613
1070	0	5.18613
1071	0	5.18613
1072	0	5.18613
1073	0	5.18613
1074	0	5.18613
1075	0	5.18613
1076	0	5.18613
1077	0	5.18613
1078	0	5.18613
1079	0	5.18613
1080	0	5.18613
1081	0	5.18613
1082	0	5.18613
1083	0	5.18613
1084	0	5.18613
1085	0	5.18613
1086	0	5.18613
1087	0	5.18613
1088	0	5.18613
1089	0	5.18613
1090	0	5.18613
1091	0	5.18613
1092	0	5.1397
1093	0	5.1397
1094	0	5.1397
1095	0	5.1397
1096	0	5.1397
1097	0	5.1397
1098	0	5.1397
1099	0	5.1397
1100	0	5.1397
1101	0	5.1397
1102	0	5.1397
1103	0	5.1397
1104	0	5.1397
1105	0	5.1397
1106	0	5.1397
1107	0	5.1397
1108	0	5.1397
1109	0	5.1397
1110	0	5.1397
1111	0	5.1397
1112	0	5.1397
1113	0	5.1397
1114	0	5.1397
1115	0	5.1397
1116	0	5.09368
1117	0	5.09368
1118	0	5.09368
1119	0	5.09368
1120	0	5.09368
1121	0	5.09368
1122	0	5.09368
1123	0	5.09368
1124	0	5.09368
1125	0	5.09368
1126	0	5.09368
1127	0	5.09368
1128	0	5.09368
1129	0	5.09368
1130	0	5.09368
1131	0	5.09368
1132	0	5.09368
1133	0	5.09368
1134	0	5.09368
1135	0	5.09368
1136	0	5.09368
1137	0	5.09368
1138	0	5.09368
1139	0	5.09368
1140	0	5.09368
1141	0	5.09368
1142	0	5.09368
1143	0	5.09368
1144	0	5.09368
1145	0	5.09368
1146	0	5.09368
1147	0	5.09368
1148	0	5.09368
1149	0	5.09368
1150	0	5.09368
1151	0	5.09368
1152	0	5.09368
1153	0	5.09368
1154	0	5.09368
1155	0	5.09368
1156	0	5.09368
1157	0	5.09368
1158	0	5.09368
1159	0	5.04807
1160	0	5.04807
1161	0	5.04807
1162	0	5.04807
1163	0	5.04807
1164	0	5.04807
1165	0	5.04807
1166	0	5.04807
1167	0	5.04807
1168	0	5.04807
1169	0	5.04807
1170	0	5.04807
1171	0	5.04807
1172	0	5.04807
1173	0	5.04807
1174	0	5.04807
1175	0	5.04807
1176	0	5.04807
1177	0	5.04807
1178	0	5.04807
1179	0	5.04807
1180	0	5.04807
1181	0	5.04807
1182	0	5.04807
1183	0	5.04807
1184	0	5.04807
1185	0	5.04807
1186	0	5.04807
1187	0	5.00286
1188	0	5.00286
1189	0	5.00286
1190	0	5.00286
1191	0	5.00286
1192	0	5.00286
1193	0	5.00286
1194	0	5.00286
1195	0	5.00286
1196	0	5.00286
1197	0	5.00286
1198	0	5.00286
1199	0	5.00286
1200	0	5.00286
1201	0	5.00286
1202	0	5.00286
1203	0	5.00286
1204	0	5.00286
1205	0	5.00286
1206	0	5.00286
1207	0	5.00286
1208	0	5.00286
1209	0	5.00286
1210	0	5.00286
1211	0	5.00286
1212	0	5.00286
1213	0	5.00286
sum fluorescene intensity of all cells	83.8073	33925.6
editing ratio for crRNA only		0.00247032
editing ratio for positive		0.675625
editing ratio for negative		0.005795
normolize editing ratio for crRNA only		0
Editing ratio was caculated by comparing sum fluorescence intensity of eGFP to mCherry.
Normolized editing ratio was caculated by subtracting editing ratio of negative control from editing ratio of crRNA only,then was compared to the editing ratio of positive control.

[truncated: 16 more sheets: crRNA only rep2, A-9, A-5 rep1, A-5 rep2, A-4 rep1, A-4 rep2, A+2 rep1, A+2 rep2, A+6 rep1, A+6 rep2, A+12 rep1, A+12 rep2, A+15 rep1, A+15 rep2, A+19 rep1, A+19 rep2]
