# Supplementary material for: Implementation of the CRISPR-Cas13a system in fission yeast and its repurposing for precise RNA editing
Source: Nucleic Acids Res. 2018 May 31;46(15):e90. doi: 10.1093/nar/gky433 (PMC6125684; doi:10.1093/nar/gky433)
Supplement: Supplementary Data [file gky433_supplemental_files.zip › Dataset S3-submit.xlsx]

## Sheet: annotation
Dataset S2. Fluorescence intensity of S. pombe with different plasmid constructs.
Editing efficiency of eGFP-W58X in S.pombe with crRNA-PRNA construct with variable length of pRNA.
	editing ratio(rep1)	editing ratio(rep2)	editing ratio(rep1-normorlized)	editing ratio(rep2-normolized)	average	SEM
Positive	67.632	67.493	100	100	100	0
Negative	0.528	0.631	0	0	0	0
crRMA-pRNA(0bp)	0.247	0.313	0	0	0	0
crRMA-pRNA(9bp)	0.342	0.364	0	0	0	0
crRMA-pRNA(11bp)	0.432	0.592	0	0	0	0
crRMA-pRNA(21bp)	2.792	2.775	3.274	3.249	3.2615	0.0125
crRMA-pRNA(31bp)	2.585	2.539	2.969	2.9	2.9345	0.0345
crRMA-pRNA(37bp)	5.366	4.331	7.085	5.55	6.3175	0.7675
		average
	Positive	0.675625
	Negative	0.5795
Editing ratio was caculated by comparing sum fluorescence intensity of eGFP to that of mCherry.
Normolized editing ratio was caculated by subtracting editing ratio of negative control from editing ratio of samples,then was compared to the editing ratio of positive control.
Sheet positive: Fluorescene intensity of S. pombe with chromosome dCas13a-hADAR2d construct transformed with pDUAL-HFF1-mCherry-eGFP plasmid.
Sheet negative: Fluorescene intensity of S. pombe with chromosome dCas13a-hADAR2d construct transformed with pDUAL-HFF1-mCherry-eGFP-W58X plasmid.
Sheet crRNA pRNA fusion: Fluorescene intensity of S. pombe with chromosome dCas13a-hADAR2d construct transformed with reporter and crRNA-pRNA fusion construct.
Sheet crRNA pRNA seperate: Fluorescene intensity of S. pombe with chromosome dCas13a-hADAR2d construct transformed with reporter and crRNA/pRNA seperate construct.
Sheet crRNA only: Fluorescene intensity of S. pombe with chromosome dCas13a-hADAR2d construct transformed with reporter and crRNA only construct.
Sheet crRMA pRNA(9bp): Fluorescene intensity of S. pombe with chromosome dCas13a-hADAR2d construct transformed with reporter and crRMA pRNA(9bp)construct.
Sheet crRMA pRNA(11bp): Fluorescene intensity of S. pombe with chromosome dCas13a-hADAR2d construct transformed with reporter and crRMA pRNA(11bp)construct.
Sheet crRMA pRNA(21bp): Fluorescene intensity of S. pombe with chromosome dCas13a-hADAR2d construct transformed with reporter and crRMA pRNA(21bp)construct.
Sheet crRMA pRNA(31bp): Fluorescene intensity of S. pombe with chromosome dCas13a-hADAR2d construct transformed with reporter and crRMA pRNA(31)construct.
Sheet crRMA pRNA(37bp): Fluorescene intensity of S. pombe with chromosome dCas13a-hADAR2d construct transformed with reporter and crRMA pRNA(37)construct.
Florescence intensities were obtained with flowcytomery and analyzed with Flowjo7.6 software(Materials and Methods). The fluorescence intensity value was took for caculation of editing ratio when it were over 5. When the fluorescence intensity values were below 5,they were labeled as zero in these tables.

## Sheet: positive rep1
Fluorescene intensity of S. pombe with chromosome dCas13a-hADAR2d transformed with pDUAL-HFF1-mCherry-eGFP plasmid.
Cell counts	eGFP fluorescence intensity	mCHERYY fluorescence intensity
1	593.523	1165.22
2	392.419	1055.45
3	532.798	1046
4	441.094	982.172
5	518.613	956.024
6	615.265	873.788
7	465.553	820.47
8	191.095	791.476
9	433.23	723.394
10	388.905	723.394
11	433.23	710.497
12	835.363	679.253
13	266.552	667.143
14	349.115	643.567
15	345.989	643.567
16	336.778	643.567
17	368.473	637.804
18	355.452	632.093
19	361.904	626.434
20	289.026	626.434
21	429.351	615.265
22	307.809	615.265
23	449.101	604.296
24	385.423	604.296
25	316.228	604.296
26	273.842	604.296
27	310.59	598.885
28	469.759	593.523
29	368.473	593.523
30	283.874	582.942
31	316.228	572.549
32	336.778	567.422
33	291.638	562.341
34	330.774	547.37
35	342.891	532.798
36	291.638	532.798
37	349.115	528.027
38	365.174	523.299
39	319.085	523.299
40	302.321	518.613
41	296.931	518.613
42	283.874	518.613
43	319.085	513.97
44	316.228	513.97
45	313.396	509.368
46	276.316	509.368
47	259.455	509.368
48	222.667	509.368
49	241.442	500.286
50	445.079	495.807
51	324.877	491.367
52	339.821	478.286
53	336.778	478.286
54	310.59	478.286
55	294.273	478.286
56	441.094	474.003
57	330.774	474.003
58	302.321	469.759
59	252.548	469.759
60	445.079	465.553
61	294.273	465.553
62	214.799	465.553
63	257.132	461.384
64	245.824	457.253
65	327.812	453.158
66	268.96	453.158
67	310.59	449.101
68	266.552	449.101
69	191.095	449.101
70	152.614	449.101
71	345.989	437.144
72	286.438	437.144
73	266.552	433.23
74	250.287	429.351
75	248.045	425.507
76	212.875	425.507
77	198.096	425.507
78	243.623	421.697
79	98.2172	421.697
80	310.59	410.47
81	286.438	410.47
82	264.165	406.794
83	222.667	406.794
84	239.28	403.152
85	220.673	403.152
86	230.824	399.542
87	201.691	399.542
88	165.482	399.542
89	271.39	395.964
90	85.821	395.964
91	237.137	392.419
92	216.739	392.419
93	276.316	385.423
94	237.137	385.423
95	222.667	385.423
96	266.552	381.972
97	250.287	381.972
98	222.667	381.972
99	261.799	378.552
100	252.548	378.552
101	220.673	378.552
102	214.799	375.162
103	243.623	371.803
104	182.692	371.803
105	266.552	368.473
106	237.137	368.473
107	214.799	368.473
108	184.342	368.473
109	271.39	365.174
110	250.287	365.174
111	192.822	365.174
112	241.442	361.904
113	205.353	361.904
114	187.688	361.904
115	187.688	361.904
116	187.688	361.904
117	235.014	358.664
118	220.673	358.664
119	218.697	358.664
120	214.799	358.664
121	144.596	358.664
122	252.548	355.452
123	196.322	355.452
124	187.688	355.452
125	222.667	352.269
126	218.697	352.269
127	201.691	352.269
128	324.877	349.115
129	254.83	349.115
130	226.709	349.115
131	226.709	349.115
132	226.709	349.115
133	218.697	349.115
134	216.739	349.115
135	207.208	349.115
136	310.59	345.989
137	196.322	345.989
138	179.435	345.989
139	152.614	345.989
140	152.614	345.989
141	276.316	342.891
142	237.137	342.891
143	224.679	342.891
144	218.697	342.891
145	201.691	342.891
146	182.692	342.891
147	173.094	342.891
148	224.679	339.821
149	222.667	339.821
150	210.969	339.821
151	174.658	339.821
152	165.482	339.821
153	210.969	336.778
154	191.095	336.778
155	307.809	333.762
156	210.969	333.762
157	210.969	333.762
158	203.514	333.762
159	179.435	333.762
160	121.881	333.762
161	259.455	330.774
162	239.28	330.774
163	230.824	330.774
164	230.824	330.774
165	220.673	330.774
166	210.969	330.774
167	203.514	330.774
168	184.342	330.774
169	388.905	327.812
170	352.269	327.812
171	257.132	327.812
172	245.824	327.812
173	214.799	327.812
174	212.875	327.812
175	241.442	324.877
176	237.137	324.877
177	201.691	324.877
178	191.095	324.877
179	174.658	324.877
180	144.596	324.877
181	226.709	321.968
182	224.679	321.968
183	222.667	321.968
184	203.514	321.968
185	352.269	319.085
186	321.968	319.085
187	220.673	319.085
188	198.096	319.085
189	194.564	319.085
190	194.564	319.085
191	177.828	319.085
192	159.634	319.085
193	142.018	319.085
194	276.316	316.228
195	261.799	316.228
196	235.014	316.228
197	220.673	316.228
198	201.691	316.228
199	196.322	316.228
200	191.095	316.228
201	164	316.228
202	330.774	313.396
203	245.824	313.396
204	222.667	313.396
205	209.08	313.396
206	201.691	313.396
207	196.322	313.396
208	138.237	313.396
209	133.352	313.396
210	228.757	310.59
211	181.056	310.59
212	210.969	307.809
213	199.885	307.809
214	173.094	307.809
215	156.788	307.809
216	345.989	305.053
217	248.045	305.053
218	243.623	305.053
219	191.095	305.053
220	174.658	305.053
221	171.544	305.053
222	124.094	305.053
223	64.9382	305.053
224	294.273	302.321
225	203.514	302.321
226	191.095	302.321
227	181.056	302.321
228	174.658	302.321
229	187.688	299.614
230	177.828	299.614
231	176.236	299.614
232	176.236	299.614
233	174.658	299.614
234	168.485	299.614
235	166.977	299.614
236	161.076	299.614
237	368.473	296.931
238	179.435	296.931
239	176.236	296.931
240	162.531	296.931
241	149.893	296.931
242	235.014	294.273
243	226.709	294.273
244	212.875	294.273
245	209.08	294.273
246	196.322	294.273
247	168.485	294.273
248	156.788	294.273
249	132.158	294.273
250	248.045	291.638
251	232.91	291.638
252	210.969	291.638
253	192.822	291.638
254	186.008	291.638
255	182.692	291.638
256	149.893	291.638
257	140.746	291.638
258	109.411	291.638
259	189.384	289.026
260	184.342	289.026
261	174.658	289.026
262	90.5798	289.026
263	226.709	286.438
264	199.885	286.438
265	194.564	286.438
266	192.822	286.438
267	192.822	286.438
268	187.688	286.438
269	168.485	286.438
270	168.485	286.438
271	164	286.438
272	184.342	283.874
273	166.977	283.874
274	164	283.874
275	153.993	283.874
276	153.993	283.874
277	97.3377	283.874
278	286.438	281.332
279	224.679	281.332
280	174.658	281.332
281	168.485	281.332
282	162.531	281.332
283	139.486	281.332
284	134.557	281.332
285	352.269	278.813
286	186.008	278.813
287	182.692	278.813
288	176.236	278.813
289	161.076	278.813
290	145.902	278.813
291	139.486	278.813
292	226.709	276.316
293	201.691	276.316
294	194.564	276.316
295	179.435	276.316
296	177.828	276.316
297	173.094	276.316
298	170.008	276.316
299	158.204	276.316
300	156.788	276.316
301	109.411	276.316
302	168.485	273.842
303	166.977	273.842
304	140.746	273.842
305	138.237	273.842
306	250.287	271.39
307	194.564	271.39
308	189.384	271.39
309	179.435	271.39
310	174.658	271.39
311	174.658	271.39
312	155.384	271.39
313	153.993	271.39
314	122.983	271.39
315	73.6525	271.39
316	214.799	268.96
317	201.691	268.96
318	162.531	268.96
319	155.384	268.96
320	198.096	266.552
321	198.096	266.552
322	191.095	266.552
323	191.095	266.552
324	179.435	266.552
325	174.658	266.552
326	171.544	266.552
327	168.485	266.552
328	156.788	266.552
329	149.893	266.552
330	129.802	266.552
331	84.291	266.552
332	321.968	264.165
333	170.008	264.165
334	156.788	264.165
335	130.975	264.165
336	118.637	264.165
337	192.822	261.799
338	191.095	261.799
339	184.342	261.799
340	166.977	261.799
341	140.746	261.799
342	135.773	261.799
343	129.802	261.799
344	118.637	261.799
345	182.692	259.455
346	159.634	259.455
347	144.596	259.455
348	142.018	259.455
349	173.094	257.132
350	156.788	257.132
351	132.158	257.132
352	114.444	257.132
353	99.1046	257.132
354	186.008	254.83
355	164	254.83
356	153.993	254.83
357	299.614	252.548
358	228.757	252.548
359	196.322	252.548
360	162.531	252.548
361	159.634	252.548
362	158.204	252.548
363	152.614	252.548
364	144.596	252.548
365	143.301	252.548
366	142.018	252.548
367	136.999	252.548
368	96.4662	252.548
369	94.7464	252.548
370	198.096	250.287
371	194.564	250.287
372	184.342	250.287
373	176.236	250.287
374	174.658	250.287
375	162.531	250.287
376	159.634	250.287
377	155.384	250.287
378	174.658	248.045
379	164	248.045
380	153.993	248.045
381	124.094	248.045
382	107.461	248.045
383	266.552	245.824
384	254.83	245.824
385	230.824	245.824
386	198.096	245.824
387	177.828	245.824
388	162.531	245.824
389	151.247	245.824
390	151.247	245.824
391	148.551	245.824
392	147.221	245.824
393	135.773	245.824
394	110.4	245.824
395	88.1683	245.824
396	71.0497	245.824
397	276.316	243.623
398	268.96	243.623
399	174.658	243.623
400	173.094	243.623
401	165.482	243.623
402	148.551	243.623
403	139.486	243.623
404	129.802	243.623
405	112.404	243.623
406	68.539	243.623
407	203.514	241.442
408	187.688	241.442
409	174.658	241.442
410	161.076	241.442
411	151.247	241.442
412	140.746	241.442
413	127.488	241.442
414	60.4296	241.442
415	268.96	239.28
416	243.623	239.28
417	212.875	239.28
418	198.096	239.28
419	189.384	239.28
420	182.692	239.28
421	179.435	239.28
422	168.485	239.28
423	158.204	239.28
424	149.893	239.28
425	140.746	239.28
426	138.237	239.28
427	116.522	239.28
428	283.874	237.137
429	205.353	237.137
430	161.076	237.137
431	159.634	237.137
432	156.788	237.137
433	142.018	237.137
434	140.746	237.137
435	139.486	237.137
436	132.158	237.137
437	127.488	237.137
438	122.983	237.137
439	119.709	237.137
440	94.7464	237.137
441	90.5798	237.137
442	73.6525	237.137
443	182.692	235.014
444	182.692	235.014
445	174.658	235.014
446	170.008	235.014
447	165.482	235.014
448	142.018	235.014
449	119.709	235.014
450	112.404	235.014
451	110.4	235.014
452	99.1046	235.014
453	266.552	232.91
454	199.885	232.91
455	179.435	232.91
456	153.993	232.91
457	147.221	232.91
458	135.773	232.91
459	127.488	232.91
460	126.346	232.91
461	122.983	232.91
462	119.709	232.91
463	99.1046	232.91
464	90.5798	232.91
465	264.165	230.824
466	230.824	230.824
467	196.322	230.824
468	181.056	230.824
469	161.076	230.824
470	161.076	230.824
471	147.221	230.824
472	145.902	230.824
473	140.746	230.824
474	119.709	230.824
475	91.3982	230.824
476	177.828	228.757
477	176.236	228.757
478	162.531	228.757
479	143.301	228.757
480	135.773	228.757
481	125.215	228.757
482	124.094	228.757
483	118.637	228.757
484	108.432	228.757
485	105.545	228.757
486	194.564	226.709
487	168.485	226.709
488	166.977	226.709
489	166.977	226.709
490	161.076	226.709
491	144.596	226.709
492	139.486	226.709
493	138.237	226.709
494	138.237	226.709
495	134.557	226.709
496	119.709	226.709
497	106.499	226.709
498	187.688	224.679
499	177.828	224.679
500	177.828	224.679
501	134.557	224.679
502	133.352	224.679
503	119.709	224.679
504	107.461	224.679
505	106.499	224.679
506	98.2172	224.679
507	198.096	222.667
508	181.056	222.667
509	173.094	222.667
510	156.788	222.667
511	145.902	222.667
512	142.018	222.667
513	122.983	222.667
514	121.881	222.667
515	118.637	222.667
516	77.0404	222.667
517	216.739	220.673
518	170.008	220.673
519	166.977	220.673
520	144.596	220.673
521	135.773	220.673
522	133.352	220.673
523	128.64	220.673
524	122.983	220.673
525	191.095	218.697
526	177.828	218.697
527	176.236	218.697
528	164	218.697
529	156.788	218.697
530	156.788	218.697
531	156.788	218.697
532	152.614	218.697
533	152.614	218.697
534	145.902	218.697
535	145.902	218.697
536	142.018	218.697
537	140.746	218.697
538	129.802	218.697
539	299.614	216.739
540	199.885	216.739
541	177.828	216.739
542	156.788	216.739
543	152.614	216.739
544	152.614	216.739
545	109.411	216.739
546	91.3982	216.739
547	65.5249	216.739
548	261.799	214.799
549	159.634	214.799
550	156.788	214.799
551	153.993	214.799
552	149.893	214.799
553	149.893	214.799
554	148.551	214.799
555	144.596	214.799
556	140.746	214.799
557	138.237	214.799
558	138.237	214.799
559	134.557	214.799
560	129.802	214.799
561	114.444	214.799
562	108.432	214.799
563	199.885	212.875
564	191.095	212.875
565	168.485	212.875
566	162.531	212.875
567	149.893	212.875
568	148.551	212.875
569	144.596	212.875
570	136.999	212.875
571	132.158	212.875
572	129.802	212.875
573	119.709	212.875
574	97.3377	212.875
575	71.6917	212.875
576	69.1582	212.875
577	63.2093	212.875
578	199.885	210.969
579	189.384	210.969
580	179.435	210.969
581	161.076	210.969
582	159.634	210.969
583	140.746	210.969
584	139.486	210.969
585	139.486	210.969
586	135.773	210.969
587	128.64	210.969
588	155.384	209.08
589	149.893	209.08
590	148.551	209.08
591	148.551	209.08
592	130.975	209.08
593	126.346	209.08
594	118.637	209.08
595	118.637	209.08
596	117.574	209.08
597	116.522	209.08
598	106.499	209.08
599	102.735	209.08
600	91.3982	209.08
601	205.353	207.208
602	174.658	207.208
603	168.485	207.208
604	164	207.208
605	138.237	207.208
606	129.802	207.208
607	127.488	207.208
608	122.983	207.208
609	118.637	207.208
610	111.397	207.208
611	104.6	207.208
612	92.224	207.208
613	147.221	205.353
614	142.018	205.353
615	140.746	205.353
616	140.746	205.353
617	130.975	205.353
618	120.79	205.353
619	120.79	205.353
620	118.637	205.353
621	222.667	203.514
622	148.551	203.514
623	144.596	203.514
624	139.486	203.514
625	134.557	203.514
626	125.215	203.514
627	111.397	203.514
628	107.461	203.514
629	159.634	201.691
630	151.247	201.691
631	145.902	201.691
632	132.158	201.691
633	130.975	201.691
634	130.975	201.691
635	129.802	201.691
636	128.64	201.691
637	117.574	201.691
638	115.478	201.691
639	115.478	201.691
640	114.444	201.691
641	177.828	199.885
642	176.236	199.885
643	170.008	199.885
644	155.384	199.885
645	153.993	199.885
646	139.486	199.885
647	135.773	199.885
648	132.158	199.885
649	129.802	199.885
650	129.802	199.885
651	129.802	199.885
652	127.488	199.885
653	124.094	199.885
654	118.637	199.885
655	117.574	199.885
656	111.397	199.885
657	98.2172	199.885
658	90.5798	199.885
659	210.969	198.096
660	189.384	198.096
661	138.237	198.096
662	136.999	198.096
663	135.773	198.096
664	129.802	198.096
665	126.346	198.096
666	114.444	198.096
667	114.444	198.096
668	108.432	198.096
669	99.1046	198.096
670	75.667	198.096
671	189.384	196.322
672	165.482	196.322
673	155.384	196.322
674	143.301	196.322
675	139.486	196.322
676	136.999	196.322
677	134.557	196.322
678	129.802	196.322
679	119.709	196.322
680	118.637	196.322
681	117.574	196.322
682	117.574	196.322
683	112.404	196.322
684	97.3377	196.322
685	164	194.564
686	147.221	194.564
687	134.557	194.564
688	130.975	194.564
689	114.444	194.564
690	113.419	194.564
691	110.4	194.564
692	109.411	194.564
693	187.688	192.822
694	155.384	192.822
695	147.221	192.822
696	145.902	192.822
697	144.596	192.822
698	140.746	192.822
699	126.346	192.822
700	125.215	192.822
701	125.215	192.822
702	124.094	192.822
703	122.983	192.822
704	116.522	192.822
705	114.444	192.822
706	103.663	192.822
707	90.5798	192.822
708	85.0526	192.822
709	80.5842	192.822
710	32.4877	192.822
711	10.5545	192.822
712	184.342	191.095
713	177.828	191.095
714	173.094	191.095
715	147.221	191.095
716	143.301	191.095
717	138.237	191.095
718	121.881	191.095
719	119.709	191.095
720	111.397	191.095
721	110.4	191.095
722	38.1972	191.095
723	184.342	189.384
724	162.531	189.384
725	143.301	189.384
726	140.746	189.384
727	135.773	189.384
728	133.352	189.384
729	130.975	189.384
730	129.802	189.384
731	122.983	189.384
732	117.574	189.384
733	115.478	189.384
734	113.419	189.384
735	103.663	189.384
736	102.735	189.384
737	95.6024	189.384
738	86.5964	189.384
739	48.2607	189.384
740	165.482	187.688
741	158.204	187.688
742	152.614	187.688
743	152.614	187.688
744	142.018	187.688
745	122.983	187.688
746	118.637	187.688
747	117.574	187.688
748	111.397	187.688
749	107.461	187.688
750	87.3788	187.688
751	50.9368	187.688
752	210.969	186.008
753	181.056	186.008
754	143.301	186.008
755	130.975	186.008
756	117.574	186.008
757	105.545	186.008
758	103.663	186.008
759	103.663	186.008
760	99.1046	186.008
761	60.4296	186.008
762	203.514	184.342
763	170.008	184.342
764	147.221	184.342
765	144.596	184.342
766	142.018	184.342
767	138.237	184.342
768	136.999	184.342
769	135.773	184.342
770	130.975	184.342
771	129.802	184.342
772	125.215	184.342
773	121.881	184.342
774	117.574	184.342
775	115.478	184.342
776	110.4	184.342
777	107.461	184.342
778	88.1683	184.342
779	58.8208	184.342
780	0	184.342
781	212.875	182.692
782	184.342	182.692
783	145.902	182.692
784	135.773	182.692
785	132.158	182.692
786	125.215	182.692
787	125.215	182.692
788	124.094	182.692
789	124.094	182.692
790	119.709	182.692
791	115.478	182.692
792	108.432	182.692
793	53.7612	182.692
794	191.095	181.056
795	164	181.056
796	148.551	181.056
797	133.352	181.056
798	124.094	181.056
799	122.983	181.056
800	121.881	181.056
801	119.709	181.056
802	110.4	181.056
803	109.411	181.056
804	103.663	181.056
805	101.815	181.056
806	101.815	181.056
807	86.5964	181.056
808	86.5964	181.056
809	189.384	179.435
810	168.485	179.435
811	153.993	179.435
812	152.614	179.435
813	132.158	179.435
814	122.983	179.435
815	119.709	179.435
816	119.709	179.435
817	117.574	179.435
818	117.574	179.435
819	113.419	179.435
820	112.404	179.435
821	107.461	179.435
822	101.815	179.435
823	99.1046	179.435
824	96.4662	179.435
825	89.7687	179.435
826	88.1683	179.435
827	0	179.435
828	182.692	177.828
829	173.094	177.828
830	139.486	177.828
831	130.975	177.828
832	126.346	177.828
833	120.79	177.828
834	119.709	177.828
835	109.411	177.828
836	105.545	177.828
837	93.898	177.828
838	84.291	177.828
839	84.291	177.828
840	77.0404	177.828
841	182.692	176.236
842	170.008	176.236
843	152.614	176.236
844	147.221	176.236
845	142.018	176.236
846	128.64	176.236
847	122.983	176.236
848	120.79	176.236
849	117.574	176.236
850	115.478	176.236
851	113.419	176.236
852	113.419	176.236
853	112.404	176.236
854	111.397	176.236
855	109.411	176.236
856	94.7464	176.236
857	92.224	176.236
858	86.5964	176.236
859	75.667	176.236
860	155.384	174.658
861	145.902	174.658
862	143.301	174.658
863	128.64	174.658
864	126.346	174.658
865	124.094	174.658
866	124.094	174.658
867	122.983	174.658
868	119.709	174.658
869	116.522	174.658
870	116.522	174.658
871	116.522	174.658
872	112.404	174.658
873	108.432	174.658
874	103.663	174.658
875	100	174.658
876	98.2172	174.658
877	95.6024	174.658
878	94.7464	174.658
879	93.898	174.658
880	92.224	174.658
881	88.1683	174.658
882	83.5363	174.658
883	228.757	173.094
884	158.204	173.094
885	135.773	173.094
886	134.557	173.094
887	132.158	173.094
888	129.802	173.094
889	126.346	173.094
890	124.094	173.094
891	124.094	173.094
892	121.881	173.094
893	110.4	173.094
894	102.735	173.094
895	94.7464	173.094
896	93.898	173.094
897	88.9649	173.094
898	88.1683	173.094
899	87.3788	173.094
900	85.821	173.094
901	83.5363	173.094
902	79.1476	173.094
903	73.6525	173.094
904	67.317	173.094
905	130.975	171.544
906	129.802	171.544
907	127.488	171.544
908	125.215	171.544
909	113.419	171.544
910	105.545	171.544
911	100.904	171.544
912	100.904	171.544
913	96.4662	171.544
914	94.7464	171.544
915	85.821	171.544
916	144.596	170.008
917	125.215	170.008
918	122.983	170.008
919	121.881	170.008
920	119.709	170.008
921	113.419	170.008
922	111.397	170.008
923	107.461	170.008
924	104.6	170.008
925	100	170.008
926	74.9894	170.008
927	19.2822	170.008
928	214.799	168.485
929	196.322	168.485
930	147.221	168.485
931	143.301	168.485
932	136.999	168.485
933	128.64	168.485
934	121.881	168.485
935	119.709	168.485
936	119.709	168.485
937	105.545	168.485
938	103.663	168.485
939	102.735	168.485
940	100	168.485
941	86.5964	168.485
942	71.0497	168.485
943	63.2093	168.485
944	205.353	166.977
945	143.301	166.977
946	142.018	166.977
947	133.352	166.977
948	128.64	166.977
949	126.346	166.977
950	124.094	166.977
951	120.79	166.977
952	120.79	166.977
953	107.461	166.977
954	106.499	166.977
955	105.545	166.977
956	104.6	166.977
957	101.815	166.977
958	93.898	166.977
959	69.7831	166.977
960	148.551	165.482
961	144.596	165.482
962	125.215	165.482
963	124.094	165.482
964	117.574	165.482
965	113.419	165.482
966	109.411	165.482
967	107.461	165.482
968	102.735	165.482
969	100	165.482
970	92.224	165.482
971	87.3788	165.482
972	74.9894	165.482
973	73.6525	165.482
974	130.975	164
975	127.488	164
976	122.983	164
977	113.419	164
978	106.499	164
979	104.6	164
980	103.663	164
981	102.735	164
982	97.3377	164
983	88.9649	164
984	88.1683	164
985	79.1476	164
986	70.4136	164
987	64.3567	164
988	59.3523	164
989	147.221	162.531
990	127.488	162.531
991	122.983	162.531
992	116.522	162.531
993	115.478	162.531
994	112.404	162.531
995	109.411	162.531
996	109.411	162.531
997	108.432	162.531
998	104.6	162.531
999	100.904	162.531
1000	100	162.531
1001	97.3377	162.531
1002	91.3982	162.531
1003	82.047	162.531
1004	46.5553	162.531
1005	245.824	161.076
1006	176.236	161.076
1007	149.893	161.076
1008	149.893	161.076
1009	139.486	161.076
1010	119.709	161.076
1011	118.637	161.076
1012	113.419	161.076
1013	112.404	161.076
1014	112.404	161.076
1015	111.397	161.076
1016	103.663	161.076
1017	103.663	161.076
1018	102.735	161.076
1019	99.1046	161.076
1020	99.1046	161.076
1021	96.4662	161.076
1022	93.0572	161.076
1023	92.224	161.076
1024	90.5798	161.076
1025	88.9649	161.076
1026	70.4136	161.076
1027	153.993	159.634
1028	151.247	159.634
1029	148.551	159.634
1030	121.881	159.634
1031	120.79	159.634
1032	116.522	159.634
1033	114.444	159.634
1034	111.397	159.634
1035	108.432	159.634
1036	107.461	159.634
1037	106.499	159.634
1038	106.499	159.634
1039	105.545	159.634
1040	103.663	159.634
1041	101.815	159.634
1042	101.815	159.634
1043	93.898	159.634
1044	91.3982	159.634
1045	91.3982	159.634
1046	90.5798	159.634
1047	81.3123	159.634
1048	79.8627	159.634
1049	286.438	158.204
1050	134.557	158.204
1051	130.975	158.204
1052	127.488	158.204
1053	122.983	158.204
1054	120.79	158.204
1055	114.444	158.204
1056	112.404	158.204
1057	110.4	158.204
1058	107.461	158.204
1059	105.545	158.204
1060	102.735	158.204
1061	100	158.204
1062	98.2172	158.204
1063	97.3377	158.204
1064	94.7464	158.204
1065	79.1476	158.204
1066	79.1476	158.204
1067	59.8885	158.204
1068	174.658	156.788
1069	143.301	156.788
1070	134.557	156.788
1071	126.346	156.788
1072	121.881	156.788
1073	121.881	156.788
1074	120.79	156.788
1075	114.444	156.788
1076	113.419	156.788
1077	111.397	156.788
1078	108.432	156.788
1079	105.545	156.788
1080	105.545	156.788
1081	103.663	156.788
1082	103.663	156.788
1083	99.1046	156.788
1084	90.5798	156.788
1085	89.7687	156.788
1086	81.3123	156.788
1087	69.7831	156.788
1088	191.095	155.384
1089	189.384	155.384
1090	179.435	155.384
1091	121.881	155.384
1092	121.881	155.384
1093	117.574	155.384
1094	103.663	155.384
1095	100	155.384
1096	98.2172	155.384
1097	97.3377	155.384
1098	96.4662	155.384
1099	88.9649	155.384
1100	87.3788	155.384
1101	84.291	155.384
1102	83.5363	155.384
1103	74.318	155.384
1104	53.7612	155.384
1105	49.5807	155.384
1106	18.9384	155.384
1107	125.215	153.993
1108	125.215	153.993
1109	124.094	153.993
1110	117.574	153.993
1111	113.419	153.993
1112	110.4	153.993
1113	108.432	153.993
1114	103.663	153.993
1115	100.904	153.993
1116	100.904	153.993
1117	100	153.993
1118	97.3377	153.993
1119	89.7687	153.993
1120	86.5964	153.993
1121	84.291	153.993
1122	63.2093	153.993
1123	120.79	152.614
1124	109.411	152.614
1125	103.663	152.614
1126	102.735	152.614
1127	100	152.614
1128	100	152.614
1129	93.898	152.614
1130	93.0572	152.614
1131	87.3788	152.614
1132	80.5842	152.614
1133	77.0404	152.614
1134	145.902	151.247
1135	140.746	151.247
1136	118.637	151.247
1137	118.637	151.247
1138	113.419	151.247
1139	112.404	151.247
1140	111.397	151.247
1141	110.4	151.247
1142	108.432	151.247
1143	107.461	151.247
1144	105.545	151.247
1145	104.6	151.247
1146	104.6	151.247
1147	102.735	151.247
1148	94.7464	151.247
1149	93.0572	151.247
1150	91.3982	151.247
1151	88.9649	151.247
1152	83.5363	151.247
1153	170.008	149.893
1154	136.999	149.893
1155	124.094	149.893
1156	118.637	149.893
1157	109.411	149.893
1158	109.411	149.893
1159	103.663	149.893
1160	100	149.893
1161	100	149.893
1162	99.1046	149.893
1163	99.1046	149.893
1164	97.3377	149.893
1165	94.7464	149.893
1166	91.3982	149.893
1167	91.3982	149.893
1168	88.9649	149.893
1169	85.821	149.893
1170	84.291	149.893
1171	82.047	149.893
1172	194.564	148.551
1173	182.692	148.551
1174	179.435	148.551
1175	155.384	148.551
1176	129.802	148.551
1177	129.802	148.551
1178	124.094	148.551
1179	113.419	148.551
1180	109.411	148.551
1181	108.432	148.551
1182	107.461	148.551
1183	102.735	148.551
1184	98.2172	148.551
1185	98.2172	148.551
1186	97.3377	148.551
1187	96.4662	148.551
1188	91.3982	148.551
1189	88.1683	148.551
1190	87.3788	148.551
1191	85.821	148.551
1192	80.5842	148.551
1193	77.0404	148.551
1194	74.9894	148.551
1195	73.6525	148.551
1196	64.3567	148.551
1197	44.9101	148.551
1198	161.076	147.221
1199	151.247	147.221
1200	139.486	147.221
1201	108.432	147.221
1202	106.499	147.221
1203	103.663	147.221
1204	100	147.221
1205	100	147.221
1206	93.898	147.221
1207	88.1683	147.221
1208	85.0526	147.221
1209	80.5842	147.221
1210	76.3506	147.221
1211	66.7143	147.221
1212	194.564	145.902
1213	145.902	145.902
1214	129.802	145.902
1215	124.094	145.902
1216	105.545	145.902
1217	103.663	145.902
1218	102.735	145.902
1219	99.1046	145.902
1220	98.2172	145.902
1221	98.2172	145.902
1222	96.4662	145.902
1223	94.7464	145.902
1224	93.898	145.902
1225	93.0572	145.902
1226	91.3982	145.902
1227	90.5798	145.902
1228	89.7687	145.902
1229	87.3788	145.902
1230	84.291	145.902
1231	74.318	145.902
1232	73.6525	145.902
1233	72.993	145.902
1234	62.6434	145.902
1235	51.8613	145.902
1236	144.596	144.596
1237	120.79	144.596
1238	114.444	144.596
1239	113.419	144.596
1240	104.6	144.596
1241	102.735	144.596
1242	102.735	144.596
1243	101.815	144.596
1244	99.1046	144.596
1245	96.4662	144.596
1246	93.898	144.596
1247	78.4389	144.596
1248	69.1582	144.596
1249	63.7804	144.596
1250	46.9759	144.596
1251	187.688	143.301
1252	182.692	143.301
1253	151.247	143.301
1254	126.346	143.301
1255	114.444	143.301
1256	104.6	143.301
1257	104.6	143.301
1258	101.815	143.301
1259	98.2172	143.301
1260	95.6024	143.301
1261	93.898	143.301
1262	93.0572	143.301
1263	92.224	143.301
1264	90.5798	143.301
1265	89.7687	143.301
1266	88.9649	143.301
1267	85.821	143.301
1268	82.047	143.301
1269	81.3123	143.301
1270	81.3123	143.301
1271	79.8627	143.301
1272	77.0404	143.301
1273	73.6525	143.301
1274	73.6525	143.301
1275	66.1169	143.301
1276	63.2093	143.301
1277	189.384	142.018
1278	125.215	142.018
1279	117.574	142.018
1280	116.522	142.018
1281	114.444	142.018
1282	114.444	142.018
1283	110.4	142.018
1284	104.6	142.018
1285	103.663	142.018
1286	103.663	142.018
1287	100	142.018
1288	95.6024	142.018
1289	95.6024	142.018
1290	88.1683	142.018
1291	87.3788	142.018
1292	84.291	142.018
1293	79.8627	142.018
1294	77.7365	142.018
1295	60.9756	142.018
1296	52.8027	142.018
1297	51.8613	142.018
1298	41.047	142.018
1299	156.788	140.746
1300	147.221	140.746
1301	130.975	140.746
1302	126.346	140.746
1303	125.215	140.746
1304	124.094	140.746
1305	110.4	140.746
1306	108.432	140.746
1307	102.735	140.746
1308	102.735	140.746
1309	99.1046	140.746
1310	98.2172	140.746
1311	98.2172	140.746
1312	98.2172	140.746
1313	95.6024	140.746
1314	94.7464	140.746
1315	94.7464	140.746
1316	92.224	140.746
1317	92.224	140.746
1318	91.3982	140.746
1319	87.3788	140.746
1320	85.821	140.746
1321	85.821	140.746
1322	85.821	140.746
1323	84.291	140.746
1324	79.8627	140.746
1325	79.1476	140.746
1326	79.1476	140.746
1327	77.7365	140.746
1328	69.7831	140.746
1329	65.5249	140.746
1330	56.2341	140.746
1331	47.4003	140.746
1332	0	140.746
1333	186.008	139.486
1334	142.018	139.486
1335	120.79	139.486
1336	118.637	139.486
1337	111.397	139.486
1338	108.432	139.486
1339	108.432	139.486
1340	105.545	139.486
1341	103.663	139.486
1342	103.663	139.486
1343	97.3377	139.486
1344	93.898	139.486
1345	93.898	139.486
1346	89.7687	139.486
1347	87.3788	139.486
1348	85.0526	139.486
1349	85.0526	139.486
1350	82.7883	139.486
1351	81.3123	139.486
1352	79.1476	139.486
1353	79.1476	139.486
1354	73.6525	139.486
1355	65.5249	139.486
1356	60.9756	139.486
1357	51.8613	139.486
1358	192.822	138.237
1359	138.237	138.237
1360	120.79	138.237
1361	113.419	138.237
1362	103.663	138.237
1363	101.815	138.237
1364	100.904	138.237
1365	99.1046	138.237
1366	99.1046	138.237
1367	98.2172	138.237
1368	97.3377	138.237
1369	97.3377	138.237
1370	94.7464	138.237
1371	93.0572	138.237
1372	93.0572	138.237
1373	92.224	138.237
1374	90.5798	138.237
1375	88.9649	138.237
1376	86.5964	138.237
1377	85.821	138.237
1378	85.0526	138.237
1379	77.0404	138.237
1380	74.318	138.237
1381	70.4136	138.237
1382	43.7144	138.237
1383	140.746	136.999
1384	120.79	136.999
1385	117.574	136.999
1386	105.545	136.999
1387	102.735	136.999
1388	98.2172	136.999
1389	94.7464	136.999
1390	93.0572	136.999
1391	88.9649	136.999
1392	85.821	136.999
1393	85.0526	136.999
1394	82.7883	136.999
1395	77.0404	136.999
1396	75.667	136.999
1397	72.3394	136.999
1398	67.317	136.999
1399	192.822	135.773
1400	140.746	135.773
1401	101.815	135.773
1402	99.1046	135.773
1403	98.2172	135.773
1404	95.6024	135.773
1405	95.6024	135.773
1406	93.898	135.773
1407	88.1683	135.773
1408	85.821	135.773
1409	84.291	135.773
1410	82.7883	135.773
1411	79.8627	135.773
1412	74.9894	135.773
1413	74.9894	135.773
1414	74.318	135.773
1415	72.3394	135.773
1416	70.4136	135.773
1417	70.4136	135.773
1418	68.539	135.773
1419	64.9382	135.773
1420	29.6931	135.773
1421	116.522	134.557
1422	110.4	134.557
1423	105.545	134.557
1424	104.6	134.557
1425	100	134.557
1426	100	134.557
1427	97.3377	134.557
1428	97.3377	134.557
1429	94.7464	134.557
1430	94.7464	134.557
1431	93.0572	134.557
1432	90.5798	134.557
1433	90.5798	134.557
1434	88.9649	134.557
1435	88.9649	134.557
1436	88.1683	134.557
1437	87.3788	134.557
1438	83.5363	134.557
1439	78.4389	134.557
1440	76.3506	134.557
1441	54.2469	134.557
1442	53.7612	134.557
1443	158.204	133.352
1444	140.746	133.352
1445	128.64	133.352
1446	109.411	133.352
1447	109.411	133.352
1448	102.735	133.352
1449	100.904	133.352
1450	99.1046	133.352
1451	93.0572	133.352
1452	92.224	133.352
1453	88.1683	133.352
1454	86.5964	133.352
1455	83.5363	133.352
1456	75.667	133.352
1457	75.667	133.352
1458	68.539	133.352
1459	62.6434	133.352
1460	58.8208	133.352
1461	25.483	133.352
1462	166.977	132.158
1463	111.397	132.158
1464	105.545	132.158
1465	103.663	132.158
1466	98.2172	132.158
1467	98.2172	132.158
1468	91.3982	132.158
1469	91.3982	132.158
1470	84.291	132.158
1471	84.291	132.158
1472	79.8627	132.158
1473	79.8627	132.158
1474	79.1476	132.158
1475	74.318	132.158
1476	69.7831	132.158
1477	59.3523	132.158
1478	161.076	130.975
1479	155.384	130.975
1480	133.352	130.975
1481	130.975	130.975
1482	104.6	130.975
1483	101.815	130.975
1484	101.815	130.975
1485	96.4662	130.975
1486	95.6024	130.975
1487	93.0572	130.975
1488	87.3788	130.975
1489	86.5964	130.975
1490	85.0526	130.975
1491	82.7883	130.975
1492	80.5842	130.975
1493	78.4389	130.975
1494	78.4389	130.975
1495	77.7365	130.975
1496	77.0404	130.975
1497	76.3506	130.975
1498	74.9894	130.975
1499	62.6434	130.975
1500	48.2607	130.975
1501	207.208	129.802
1502	121.881	129.802
1503	118.637	129.802
1504	117.574	129.802
1505	105.545	129.802
1506	102.735	129.802
1507	100	129.802
1508	96.4662	129.802
1509	95.6024	129.802
1510	93.898	129.802
1511	93.0572	129.802
1512	88.1683	129.802
1513	86.5964	129.802
1514	84.291	129.802
1515	82.047	129.802
1516	77.0404	129.802
1517	75.667	129.802
1518	64.9382	129.802
1519	64.9382	129.802
1520	56.2341	129.802
1521	55.2316	129.802
1522	128.64	128.64
1523	114.444	128.64
1524	112.404	128.64
1525	104.6	128.64
1526	98.2172	128.64
1527	98.2172	128.64
1528	94.7464	128.64
1529	94.7464	128.64
1530	94.7464	128.64
1531	89.7687	128.64
1532	89.7687	128.64
1533	86.5964	128.64
1534	82.047	128.64
1535	75.667	128.64
1536	74.9894	128.64
1537	71.0497	128.64
1538	54.737	128.64
1539	52.8027	128.64
1540	50.0286	128.64
1541	46.5553	128.64
1542	35.2269	128.64
1543	171.544	127.488
1544	164	127.488
1545	117.574	127.488
1546	116.522	127.488
1547	108.432	127.488
1548	99.1046	127.488
1549	95.6024	127.488
1550	92.224	127.488
1551	91.3982	127.488
1552	91.3982	127.488
1553	85.821	127.488
1554	84.291	127.488
1555	83.5363	127.488
1556	82.7883	127.488
1557	79.1476	127.488
1558	77.0404	127.488
1559	77.0404	127.488
1560	74.318	127.488
1561	67.317	127.488
1562	62.6434	127.488
1563	61.5265	127.488
1564	55.7306	127.488
1565	55.7306	127.488
1566	46.1384	127.488
1567	43.323	127.488
1568	119.709	126.346
1569	112.404	126.346
1570	100.904	126.346
1571	100.904	126.346
1572	100	126.346
1573	98.2172	126.346
1574	97.3377	126.346
1575	91.3982	126.346
1576	90.5798	126.346
1577	90.5798	126.346
1578	88.9649	126.346
1579	87.3788	126.346
1580	86.5964	126.346
1581	86.5964	126.346
1582	86.5964	126.346
1583	85.821	126.346
1584	82.7883	126.346
1585	79.1476	126.346
1586	77.7365	126.346
1587	77.0404	126.346
1588	72.993	126.346
1589	50.9368	126.346
1590	31.3396	126.346
1591	127.488	125.215
1592	112.404	125.215
1593	102.735	125.215
1594	102.735	125.215
1595	100	125.215
1596	97.3377	125.215
1597	93.0572	125.215
1598	87.3788	125.215
1599	85.0526	125.215
1600	83.5363	125.215
1601	80.5842	125.215
1602	80.5842	125.215
1603	78.4389	125.215
1604	77.0404	125.215
1605	74.318	125.215
1606	69.7831	125.215
1607	66.7143	125.215
1608	64.3567	125.215
1609	63.7804	125.215
1610	63.2093	125.215
1611	63.2093	125.215
1612	60.4296	125.215
1613	58.8208	125.215
1614	57.7722	125.215
1615	57.2549	125.215
1616	51.397	125.215
1617	46.9759	125.215
1618	14.2018	125.215
1619	142.018	124.094
1620	138.237	124.094
1621	109.411	124.094
1622	106.499	124.094
1623	99.1046	124.094
1624	96.4662	124.094
1625	94.7464	124.094
1626	90.5798	124.094
1627	88.1683	124.094
1628	88.1683	124.094
1629	87.3788	124.094
1630	87.3788	124.094
1631	85.821	124.094
1632	84.291	124.094
1633	82.047	124.094
1634	80.5842	124.094
1635	79.8627	124.094
1636	78.4389	124.094
1637	78.4389	124.094
1638	77.7365	124.094
1639	74.9894	124.094
1640	73.6525	124.094
1641	67.9253	124.094
1642	66.7143	124.094
1643	62.6434	124.094
1644	61.5265	124.094
1645	59.8885	124.094
1646	59.8885	124.094
1647	54.737	124.094
1648	34.5989	124.094
1649	165.482	122.983
1650	112.404	122.983
1651	112.404	122.983
1652	107.461	122.983
1653	106.499	122.983
1654	102.735	122.983
1655	92.224	122.983
1656	92.224	122.983
1657	87.3788	122.983
1658	86.5964	122.983
1659	85.821	122.983
1660	84.291	122.983
1661	84.291	122.983
1662	84.291	122.983
1663	83.5363	122.983
1664	82.047	122.983
1665	80.5842	122.983
1666	80.5842	122.983
1667	77.0404	122.983
1668	76.3506	122.983
1669	74.9894	122.983
1670	74.9894	122.983
1671	73.6525	122.983
1672	72.3394	122.983
1673	72.3394	122.983
1674	71.6917	122.983
1675	71.0497	122.983
1676	66.1169	122.983
1677	58.2942	122.983
1678	55.7306	122.983
1679	194.564	121.881
1680	165.482	121.881
1681	152.614	121.881
1682	102.735	121.881
1683	102.735	121.881
1684	98.2172	121.881
1685	97.3377	121.881
1686	93.0572	121.881
1687	91.3982	121.881
1688	88.1683	121.881
1689	87.3788	121.881
1690	85.821	121.881
1691	85.0526	121.881
1692	82.7883	121.881
1693	82.047	121.881
1694	79.8627	121.881
1695	78.4389	121.881
1696	76.3506	121.881
1697	74.9894	121.881
1698	74.9894	121.881
1699	72.993	121.881
1700	70.4136	121.881
1701	63.7804	121.881
1702	63.7804	121.881
1703	62.0824	121.881
1704	56.7422	121.881
1705	51.8613	121.881
1706	44.5079	121.881
1707	22.8757	121.881
1708	147.221	120.79
1709	147.221	120.79
1710	122.983	120.79
1711	102.735	120.79
1712	95.6024	120.79
1713	93.898	120.79
1714	89.7687	120.79
1715	89.7687	120.79
1716	88.1683	120.79
1717	86.5964	120.79
1718	85.821	120.79
1719	85.0526	120.79
1720	82.047	120.79
1721	81.3123	120.79
1722	79.8627	120.79
1723	77.0404	120.79
1724	76.3506	120.79
1725	75.667	120.79
1726	73.6525	120.79
1727	73.6525	120.79
1728	68.539	120.79
1729	67.9253	120.79
1730	59.3523	120.79
1731	50.0286	120.79
1732	145.902	119.709
1733	142.018	119.709
1734	94.7464	119.709
1735	93.898	119.709
1736	93.898	119.709
1737	93.898	119.709
1738	92.224	119.709
1739	89.7687	119.709
1740	85.0526	119.709
1741	85.0526	119.709
1742	84.291	119.709
1743	83.5363	119.709
1744	80.5842	119.709
1745	79.8627	119.709
1746	77.0404	119.709
1747	74.318	119.709
1748	71.6917	119.709
1749	66.7143	119.709
1750	64.3567	119.709
1751	64.3567	119.709
1752	60.9756	119.709
1753	58.8208	119.709
1754	56.7422	119.709
1755	56.2341	119.709
1756	56.2341	119.709
1757	51.8613	119.709
1758	145.902	118.637
1759	110.4	118.637
1760	107.461	118.637
1761	104.6	118.637
1762	101.815	118.637
1763	92.224	118.637
1764	90.5798	118.637
1765	88.9649	118.637
1766	86.5964	118.637
1767	86.5964	118.637
1768	85.0526	118.637
1769	84.291	118.637
1770	82.7883	118.637
1771	82.047	118.637
1772	79.8627	118.637
1773	79.8627	118.637
1774	78.4389	118.637
1775	77.7365	118.637
1776	77.0404	118.637
1777	75.667	118.637
1778	73.6525	118.637
1779	69.7831	118.637
1780	66.1169	118.637
1781	63.2093	118.637
1782	60.9756	118.637
1783	57.2549	118.637
1784	55.7306	118.637
1785	46.9759	118.637
1786	151.247	117.574
1787	118.637	117.574
1788	113.419	117.574
1789	111.397	117.574
1790	106.499	117.574
1791	106.499	117.574
1792	99.1046	117.574
1793	96.4662	117.574
1794	91.3982	117.574
1795	85.821	117.574
1796	84.291	117.574
1797	84.291	117.574
1798	79.1476	117.574
1799	77.7365	117.574
1800	77.0404	117.574
1801	76.3506	117.574
1802	75.667	117.574
1803	70.4136	117.574
1804	63.7804	117.574
1805	55.2316	117.574
1806	52.8027	117.574
1807	179.435	116.522
1808	115.478	116.522
1809	103.663	116.522
1810	101.815	116.522
1811	101.815	116.522
1812	88.9649	116.522
1813	87.3788	116.522
1814	84.291	116.522
1815	82.047	116.522
1816	78.4389	116.522
1817	78.4389	116.522
1818	68.539	116.522
1819	68.539	116.522
1820	64.3567	116.522
1821	62.0824	116.522
1822	45.7253	116.522
1823	0	116.522
1824	173.094	115.478
1825	156.788	115.478
1826	128.64	115.478
1827	104.6	115.478
1828	99.1046	115.478
1829	98.2172	115.478
1830	96.4662	115.478
1831	93.0572	115.478
1832	85.821	115.478
1833	82.7883	115.478
1834	80.5842	115.478
1835	77.7365	115.478
1836	73.6525	115.478
1837	72.993	115.478
1838	72.993	115.478
1839	72.3394	115.478
1840	71.6917	115.478
1841	71.0497	115.478
1842	71.0497	115.478
1843	70.4136	115.478
1844	68.539	115.478
1845	63.2093	115.478
1846	62.0824	115.478
1847	53.2798	115.478
1848	52.8027	115.478
1849	50.9368	115.478
1850	44.1094	115.478
1851	38.1972	115.478
1852	143.301	114.444
1853	113.419	114.444
1854	106.499	114.444
1855	101.815	114.444
1856	100.904	114.444
1857	89.7687	114.444
1858	88.9649	114.444
1859	87.3788	114.444
1860	86.5964	114.444
1861	85.821	114.444
1862	84.291	114.444
1863	82.7883	114.444
1864	82.047	114.444
1865	82.047	114.444
1866	81.3123	114.444
1867	81.3123	114.444
1868	76.3506	114.444
1869	76.3506	114.444
1870	74.9894	114.444
1871	74.9894	114.444
1872	74.318	114.444
1873	73.6525	114.444
1874	71.0497	114.444
1875	68.539	114.444
1876	67.317	114.444
1877	63.7804	114.444
1878	63.2093	114.444
1879	61.5265	114.444
1880	60.9756	114.444
1881	56.7422	114.444
1882	52.3299	114.444
1883	50.9368	114.444
1884	148.551	113.419
1885	99.1046	113.419
1886	96.4662	113.419
1887	94.7464	113.419
1888	93.0572	113.419
1889	91.3982	113.419
1890	89.7687	113.419
1891	88.1683	113.419
1892	86.5964	113.419
1893	84.291	113.419
1894	82.7883	113.419
1895	82.047	113.419
1896	81.3123	113.419
1897	81.3123	113.419
1898	79.8627	113.419
1899	79.1476	113.419
1900	78.4389	113.419
1901	77.0404	113.419
1902	75.667	113.419
1903	75.667	113.419
1904	74.318	113.419
1905	72.3394	113.419
1906	70.4136	113.419
1907	69.1582	113.419
1908	67.9253	113.419
1909	64.9382	113.419
1910	63.2093	113.419
1911	62.6434	113.419
1912	61.5265	113.419
1913	60.9756	113.419
1914	60.4296	113.419
1915	57.7722	113.419
1916	52.8027	113.419
1917	52.3299	113.419
1918	51.8613	113.419
1919	46.5553	113.419
1920	41.7921	113.419
1921	35.8664	113.419
1922	31.9085	113.419
1923	31.6228	113.419
1924	0	113.419
1925	139.486	112.404
1926	109.411	112.404
1927	95.6024	112.404
1928	86.5964	112.404
1929	84.291	112.404
1930	84.291	112.404
1931	82.7883	112.404
1932	79.1476	112.404
1933	77.7365	112.404
1934	77.7365	112.404
1935	76.3506	112.404
1936	74.9894	112.404
1937	72.993	112.404
1938	72.3394	112.404
1939	69.7831	112.404
1940	67.9253	112.404
1941	64.3567	112.404
1942	62.6434	112.404
1943	62.0824	112.404
1944	60.4296	112.404
1945	57.7722	112.404
1946	56.2341	112.404
1947	55.2316	112.404
1948	48.2607	112.404
1949	43.7144	112.404
1950	19.6322	112.404
1951	119.709	111.397
1952	95.6024	111.397
1953	91.3982	111.397
1954	91.3982	111.397
1955	86.5964	111.397
1956	82.7883	111.397
1957	80.5842	111.397
1958	78.4389	111.397
1959	78.4389	111.397
1960	76.3506	111.397
1961	74.9894	111.397
1962	72.3394	111.397
1963	71.0497	111.397
1964	69.7831	111.397
1965	63.2093	111.397
1966	60.9756	111.397
1967	56.7422	111.397
1968	52.3299	111.397
1969	43.7144	111.397
1970	181.056	110.4
1971	152.614	110.4
1972	130.975	110.4
1973	128.64	110.4
1974	116.522	110.4
1975	88.1683	110.4
1976	87.3788	110.4
1977	87.3788	110.4
1978	87.3788	110.4
1979	85.0526	110.4
1980	83.5363	110.4
1981	83.5363	110.4
1982	82.7883	110.4
1983	82.7883	110.4
1984	82.7883	110.4
1985	81.3123	110.4
1986	81.3123	110.4
1987	80.5842	110.4
1988	79.1476	110.4
1989	77.0404	110.4
1990	75.667	110.4
1991	74.318	110.4
1992	74.318	110.4
1993	73.6525	110.4
1994	73.6525	110.4
1995	73.6525	110.4
1996	72.993	110.4
1997	71.6917	110.4
1998	71.0497	110.4
[truncated: 20,105 more rows]

## Sheet: positive rep2
Fluorescene intensity of S. pombe with chromosome dCas13a-hADAR2d transformed with pDUAL-HFF1-mCherry-eGFP plasmid.
Cell counts	eGFP fluorescence intensity	mCHERYY fluorescence intensity
2	756.67	1333.52
5	593.523	1165.22
4	609.756	1124.04
7	547.37	1055.45
27	392.419	1055.45
8	537.612	1046
9	532.798	1046
17	441.094	982.172
10	518.613	956.024
25	403.152	913.982
3	615.265	873.788
11	509.368	835.363
13	465.553	820.47
298	191.095	791.476
23	421.697	784.389
6	567.422	770.404
20	433.23	723.394
28	388.905	723.394
21	433.23	710.497
1	835.363	679.253
18	441.094	673.17
41	349.115	643.567
43	345.989	643.567
49	336.778	643.567
31	368.473	637.804
24	410.47	632.093
37	355.452	632.093
36	361.904	626.434
87	289.026	626.434
22	429.351	615.265
73	307.809	615.265
14	449.101	604.296
30	385.423	604.296
62	316.228	604.296
104	273.842	604.296
63	316.228	598.885
68	310.59	598.885
12	469.759	593.523
32	368.473	593.523
92	283.874	582.942
26	395.964	572.549
47	339.821	572.549
64	316.228	572.549
50	336.778	567.422
85	291.638	562.341
52	330.774	547.37
96	278.813	537.612
46	342.891	532.798
86	291.638	532.798
42	349.115	528.027
33	368.473	523.299
35	365.174	523.299
60	319.085	523.299
75	302.321	518.613
79	296.931	518.613
93	283.874	518.613
61	319.085	513.97
65	316.228	513.97
66	313.396	509.368
98	276.316	509.368
123	259.455	509.368
186	222.667	509.368
80	296.931	504.807
150	241.442	500.286
15	445.079	495.807
97	278.813	495.807
56	324.877	491.367
94	283.874	486.968
81	296.931	482.607
48	339.821	478.286
51	336.778	478.286
69	310.59	478.286
82	294.273	478.286
19	441.094	474.003
53	330.774	474.003
76	302.321	469.759
131	252.548	469.759
16	445.079	465.553
83	294.273	465.553
208	214.799	465.553
126	257.132	461.384
142	245.824	457.253
55	327.812	453.158
67	313.396	453.158
108	268.96	453.158
70	310.59	449.101
111	266.552	449.101
128	254.83	449.101
299	191.095	449.101
552	152.614	449.101
124	259.455	445.079
44	345.989	437.144
88	286.438	437.144
112	266.552	433.23
230	209.08	433.23
134	250.287	429.351
105	271.39	425.507
138	248.045	425.507
215	212.875	425.507
262	198.096	425.507
146	243.623	421.697
1388	98.2172	421.697
119	261.799	414.178
71	310.59	410.47
89	286.438	410.47
117	264.165	406.794
187	222.667	406.794
154	239.28	403.152
174	226.709	403.152
195	220.673	403.152
165	230.824	399.542
247	201.691	399.542
459	165.482	399.542
106	271.39	395.964
467	164	395.964
1770	85.821	395.964
156	237.137	392.419
205	216.739	392.419
99	276.316	385.423
139	248.045	385.423
157	237.137	385.423
188	222.667	385.423
113	266.552	381.972
135	250.287	381.972
189	222.667	381.972
120	261.799	378.552
132	252.548	378.552
196	220.673	378.552
209	214.799	375.162
147	243.623	371.803
346	182.692	371.803
500	159.634	371.803
114	266.552	368.473
158	237.137	368.473
210	214.799	368.473
336	184.342	368.473
107	271.39	365.174
136	250.287	365.174
290	192.822	365.174
151	241.442	361.904
166	230.824	361.904
235	205.353	361.904
321	187.688	361.904
322	187.688	361.904
323	187.688	361.904
515	156.788	361.904
161	235.014	358.664
197	220.673	358.664
201	218.697	358.664
211	214.799	358.664
627	144.596	358.664
133	252.548	355.452
167	230.824	355.452
271	196.322	355.452
324	187.688	355.452
190	222.667	352.269
202	218.697	352.269
248	201.691	352.269
57	324.877	349.115
129	254.83	349.115
175	226.709	349.115
176	226.709	349.115
177	226.709	349.115
203	218.697	349.115
206	216.739	349.115
233	207.208	349.115
239	203.514	349.115
72	310.59	345.989
272	196.322	345.989
365	179.435	345.989
553	152.614	345.989
554	152.614	345.989
100	276.316	342.891
159	237.137	342.891
182	224.679	342.891
204	218.697	342.891
249	201.691	342.891
347	182.692	342.891
416	173.094	342.891
183	224.679	339.821
191	222.667	339.821
220	210.969	339.821
399	174.658	339.821
460	165.482	339.821
221	210.969	336.778
300	191.095	336.778
74	307.809	333.762
222	210.969	333.762
223	210.969	333.762
240	203.514	333.762
366	179.435	333.762
910	121.881	333.762
125	259.455	330.774
155	239.28	330.774
168	230.824	330.774
169	230.824	330.774
198	220.673	330.774
224	210.969	330.774
241	203.514	330.774
337	184.342	330.774
29	388.905	327.812
38	352.269	327.812
127	257.132	327.812
143	245.824	327.812
212	214.799	327.812
216	212.875	327.812
152	241.442	324.877
160	237.137	324.877
250	201.691	324.877
301	191.095	324.877
400	174.658	324.877
628	144.596	324.877
178	226.709	321.968
184	224.679	321.968
192	222.667	321.968
242	203.514	321.968
39	352.269	319.085
58	321.968	319.085
199	220.673	319.085
263	198.096	319.085
279	194.564	319.085
280	194.564	319.085
378	177.828	319.085
501	159.634	319.085
653	142.018	319.085
101	276.316	316.228
121	261.799	316.228
162	235.014	316.228
200	220.673	316.228
251	201.691	316.228
273	196.322	316.228
302	191.095	316.228
468	164	316.228
54	330.774	313.396
144	245.824	313.396
193	222.667	313.396
231	209.08	313.396
252	201.691	313.396
274	196.322	313.396
701	138.237	313.396
752	133.352	313.396
171	228.757	310.59
358	181.056	310.59
225	210.969	307.809
255	199.885	307.809
417	173.094	307.809
516	156.788	307.809
555	152.614	307.809
45	345.989	305.053
140	248.045	305.053
148	243.623	305.053
303	191.095	305.053
401	174.658	305.053
425	171.544	305.053
864	124.094	305.053
2683	64.9382	305.053
84	294.273	302.321
243	203.514	302.321
304	191.095	302.321
359	181.056	302.321
402	174.658	302.321
325	187.688	299.614
379	177.828	299.614
389	176.236	299.614
390	176.236	299.614
403	174.658	299.614
437	168.485	299.614
450	166.977	299.614
490	161.076	299.614
34	368.473	296.931
367	179.435	296.931
391	176.236	296.931
478	162.531	296.931
576	149.893	296.931
163	235.014	294.273
179	226.709	294.273
217	212.875	294.273
232	209.08	294.273
275	196.322	294.273
438	168.485	294.273
517	156.788	294.273
761	132.158	294.273
102	276.316	291.638
141	248.045	291.638
164	232.91	291.638
226	210.969	291.638
291	192.822	291.638
331	186.008	291.638
332	186.008	291.638
348	182.692	291.638
577	149.893	291.638
669	140.746	291.638
1119	109.411	291.638
312	189.384	289.026
338	184.342	289.026
404	174.658	289.026
1610	90.5798	289.026
180	226.709	286.438
256	199.885	286.438
281	194.564	286.438
292	192.822	286.438
293	192.822	286.438
326	187.688	286.438
392	176.236	286.438
439	168.485	286.438
440	168.485	286.438
469	164	286.438
339	184.342	283.874
451	166.977	283.874
470	164	283.874
542	153.993	283.874
543	153.993	283.874
1415	97.3377	283.874
90	286.438	281.332
185	224.679	281.332
405	174.658	281.332
441	168.485	281.332
479	162.531	281.332
687	139.486	281.332
740	134.557	281.332
1182	106.499	281.332
40	352.269	278.813
333	186.008	278.813
349	182.692	278.813
393	176.236	278.813
491	161.076	278.813
612	145.902	278.813
688	139.486	278.813
181	226.709	276.316
253	201.691	276.316
282	194.564	276.316
368	179.435	276.316
380	177.828	276.316
418	173.094	276.316
429	170.008	276.316
509	158.204	276.316
518	156.788	276.316
1120	109.411	276.316
442	168.485	273.842
452	166.977	273.842
670	140.746	273.842
702	138.237	273.842
137	250.287	271.39
283	194.564	271.39
313	189.384	271.39
369	179.435	271.39
406	174.658	271.39
407	174.658	271.39
443	168.485	271.39
480	162.531	271.39
532	155.384	271.39
544	153.993	271.39
886	122.983	271.39
2274	73.6525	271.39
213	214.799	268.96
254	201.691	268.96
481	162.531	268.96
533	155.384	268.96
264	198.096	266.552
265	198.096	266.552
305	191.095	266.552
306	191.095	266.552
370	179.435	266.552
408	174.658	266.552
426	171.544	266.552
444	168.485	266.552
519	156.788	266.552
578	149.893	266.552
789	129.802	266.552
1827	84.291	266.552
59	321.968	264.165
430	170.008	264.165
520	156.788	264.165
772	130.975	264.165
961	118.637	264.165
294	192.822	261.799
307	191.095	261.799
340	184.342	261.799
453	166.977	261.799
671	140.746	261.799
726	135.773	261.799
790	129.802	261.799
962	118.637	261.799
153	241.442	259.455
266	198.096	259.455
350	182.692	259.455
502	159.634	259.455
629	144.596	259.455
654	142.018	259.455
419	173.094	257.132
521	156.788	257.132
762	132.158	257.132
1027	114.444	257.132
1361	99.1046	257.132
334	186.008	254.83
360	181.056	254.83
471	164	254.83
545	153.993	254.83
77	299.614	252.548
172	228.757	252.548
276	196.322	252.548
482	162.531	252.548
503	159.634	252.548
510	158.204	252.548
556	152.614	252.548
630	144.596	252.548
641	143.301	252.548
655	142.018	252.548
717	136.999	252.548
1440	96.4662	252.548
1483	94.7464	252.548
267	198.096	250.287
284	194.564	250.287
341	184.342	250.287
394	176.236	250.287
409	174.658	250.287
483	162.531	250.287
504	159.634	250.287
534	155.384	250.287
410	174.658	248.045
472	164	248.045
546	153.993	248.045
865	124.094	248.045
1161	107.461	248.045
115	266.552	245.824
130	254.83	245.824
170	230.824	245.824
268	198.096	245.824
381	177.828	245.824
484	162.531	245.824
567	151.247	245.824
568	151.247	245.824
586	148.551	245.824
597	147.221	245.824
727	135.773	245.824
1102	110.4	245.824
1678	88.1683	245.824
2385	71.0497	245.824
103	276.316	243.623
109	268.96	243.623
411	174.658	243.623
420	173.094	243.623
461	165.482	243.623
587	148.551	243.623
689	139.486	243.623
791	129.802	243.623
1065	112.404	243.623
2510	68.539	243.623
244	203.514	241.442
327	187.688	241.442
412	174.658	241.442
492	161.076	241.442
569	151.247	241.442
672	140.746	241.442
823	127.488	241.442
3023	60.4296	241.442
110	268.96	239.28
149	243.623	239.28
218	212.875	239.28
269	198.096	239.28
314	189.384	239.28
351	182.692	239.28
371	179.435	239.28
445	168.485	239.28
511	158.204	239.28
579	149.893	239.28
673	140.746	239.28
703	138.237	239.28
1002	116.522	239.28
95	283.874	237.137
236	205.353	237.137
493	161.076	237.137
505	159.634	237.137
522	156.788	237.137
656	142.018	237.137
674	140.746	237.137
690	139.486	237.137
763	132.158	237.137
824	127.488	237.137
887	122.983	237.137
939	119.709	237.137
1484	94.7464	237.137
1611	90.5798	237.137
2275	73.6525	237.137
352	182.692	235.014
353	182.692	235.014
413	174.658	235.014
431	170.008	235.014
462	165.482	235.014
657	142.018	235.014
728	135.773	235.014
836	126.346	235.014
940	119.709	235.014
1066	112.404	235.014
1103	110.4	235.014
1362	99.1046	235.014
116	266.552	232.91
257	199.885	232.91
372	179.435	232.91
547	153.993	232.91
598	147.221	232.91
729	135.773	232.91
825	127.488	232.91
837	126.346	232.91
888	122.983	232.91
941	119.709	232.91
1363	99.1046	232.91
1612	90.5798	232.91
118	264.165	230.824
277	196.322	230.824
361	181.056	230.824
427	171.544	230.824
494	161.076	230.824
495	161.076	230.824
599	147.221	230.824
613	145.902	230.824
675	140.746	230.824
942	119.709	230.824
1441	96.4662	230.824
1576	91.3982	230.824
295	192.822	228.757
382	177.828	228.757
395	176.236	228.757
485	162.531	228.757
570	151.247	228.757
642	143.301	228.757
730	135.773	228.757
848	125.215	228.757
866	124.094	228.757
963	118.637	228.757
1140	108.432	228.757
1200	105.545	228.757
285	194.564	226.709
446	168.485	226.709
454	166.977	226.709
455	166.977	226.709
496	161.076	226.709
631	144.596	226.709
691	139.486	226.709
704	138.237	226.709
705	138.237	226.709
741	134.557	226.709
943	119.709	226.709
1183	106.499	226.709
328	187.688	224.679
383	177.828	224.679
384	177.828	224.679
742	134.557	224.679
753	133.352	224.679
944	119.709	224.679
1162	107.461	224.679
1184	106.499	224.679
1389	98.2172	224.679
270	198.096	222.667
362	181.056	222.667
421	173.094	222.667
523	156.788	222.667
614	145.902	222.667
658	142.018	222.667
889	122.983	222.667
911	121.881	222.667
964	118.637	222.667
2109	77.0404	222.667
207	216.739	220.673
432	170.008	220.673
456	166.977	220.673
632	144.596	220.673
731	135.773	220.673
754	133.352	220.673
811	128.64	220.673
890	122.983	220.673
308	191.095	218.697
385	177.828	218.697
396	176.236	218.697
473	164	218.697
524	156.788	218.697
525	156.788	218.697
526	156.788	218.697
557	152.614	218.697
558	152.614	218.697
615	145.902	218.697
616	145.902	218.697
659	142.018	218.697
676	140.746	218.697
792	129.802	218.697
78	299.614	216.739
258	199.885	216.739
386	177.828	216.739
527	156.788	216.739
559	152.614	216.739
560	152.614	216.739
1121	109.411	216.739
1577	91.3982	216.739
2649	65.5249	216.739
122	261.799	214.799
506	159.634	214.799
528	156.788	214.799
548	153.993	214.799
580	149.893	214.799
581	149.893	214.799
588	148.551	214.799
633	144.596	214.799
677	140.746	214.799
706	138.237	214.799
707	138.237	214.799
743	134.557	214.799
793	129.802	214.799
1028	114.444	214.799
1141	108.432	214.799
259	199.885	212.875
309	191.095	212.875
447	168.485	212.875
486	162.531	212.875
582	149.893	212.875
589	148.551	212.875
634	144.596	212.875
718	136.999	212.875
764	132.158	212.875
794	129.802	212.875
945	119.709	212.875
1416	97.3377	212.875
2362	71.6917	212.875
2487	69.1582	212.875
2809	63.2093	212.875
260	199.885	210.969
261	199.885	210.969
315	189.384	210.969
373	179.435	210.969
497	161.076	210.969
507	159.634	210.969
678	140.746	210.969
692	139.486	210.969
693	139.486	210.969
732	135.773	210.969
812	128.64	210.969
535	155.384	209.08
583	149.893	209.08
590	148.551	209.08
591	148.551	209.08
773	130.975	209.08
838	126.346	209.08
891	122.983	209.08
965	118.637	209.08
966	118.637	209.08
981	117.574	209.08
1003	116.522	209.08
1185	106.499	209.08
1275	102.735	209.08
1578	91.3982	209.08
237	205.353	207.208
414	174.658	207.208
448	168.485	207.208
474	164	207.208
708	138.237	207.208
795	129.802	207.208
826	127.488	207.208
892	122.983	207.208
967	118.637	207.208
1084	111.397	207.208
1222	104.6	207.208
1557	92.224	207.208
600	147.221	205.353
660	142.018	205.353
679	140.746	205.353
680	140.746	205.353
774	130.975	205.353
924	120.79	205.353
925	120.79	205.353
968	118.637	205.353
194	222.667	203.514
592	148.551	203.514
635	144.596	203.514
694	139.486	203.514
744	134.557	203.514
849	125.215	203.514
1085	111.397	203.514
1163	107.461	203.514
508	159.634	201.691
571	151.247	201.691
617	145.902	201.691
765	132.158	201.691
766	132.158	201.691
775	130.975	201.691
776	130.975	201.691
796	129.802	201.691
813	128.64	201.691
982	117.574	201.691
1017	115.478	201.691
1018	115.478	201.691
1029	114.444	201.691
387	177.828	199.885
397	176.236	199.885
433	170.008	199.885
536	155.384	199.885
549	153.993	199.885
695	139.486	199.885
709	138.237	199.885
733	135.773	199.885
767	132.158	199.885
797	129.802	199.885
798	129.802	199.885
799	129.802	199.885
827	127.488	199.885
867	124.094	199.885
969	118.637	199.885
983	117.574	199.885
1086	111.397	199.885
1390	98.2172	199.885
1613	90.5798	199.885
227	210.969	198.096
316	189.384	198.096
710	138.237	198.096
719	136.999	198.096
734	135.773	198.096
800	129.802	198.096
839	126.346	198.096
1030	114.444	198.096
1031	114.444	198.096
1142	108.432	198.096
1364	99.1046	198.096
2178	75.667	198.096
317	189.384	196.322
463	165.482	196.322
537	155.384	196.322
643	143.301	196.322
696	139.486	196.322
720	136.999	196.322
745	134.557	196.322
801	129.802	196.322
946	119.709	196.322
970	118.637	196.322
984	117.574	196.322
985	117.574	196.322
1067	112.404	196.322
1417	97.3377	196.322
475	164	194.564
601	147.221	194.564
746	134.557	194.564
777	130.975	194.564
1032	114.444	194.564
1045	113.419	194.564
1104	110.4	194.564
1122	109.411	194.564
329	187.688	192.822
538	155.384	192.822
602	147.221	192.822
618	145.902	192.822
636	144.596	192.822
681	140.746	192.822
840	126.346	192.822
850	125.215	192.822
851	125.215	192.822
868	124.094	192.822
893	122.983	192.822
1004	116.522	192.822
1033	114.444	192.822
1241	103.663	192.822
1614	90.5798	192.822
1799	85.0526	192.822
1963	80.5842	192.822
2386	71.0497	192.822
6510	32.4877	192.822
16130	10.5545	192.822
342	184.342	191.095
388	177.828	191.095
422	173.094	191.095
603	147.221	191.095
644	143.301	191.095
711	138.237	191.095
912	121.881	191.095
947	119.709	191.095
1087	111.397	191.095
1105	110.4	191.095
5406	38.1972	191.095
343	184.342	189.384
487	162.531	189.384
604	147.221	189.384
645	143.301	189.384
682	140.746	189.384
735	135.773	189.384
755	133.352	189.384
778	130.975	189.384
802	129.802	189.384
894	122.983	189.384
986	117.574	189.384
1019	115.478	189.384
1046	113.419	189.384
1242	103.663	189.384
1276	102.735	189.384
1463	95.6024	189.384
1736	86.5964	189.384
4087	48.2607	189.384
464	165.482	187.688
512	158.204	187.688
561	152.614	187.688
562	152.614	187.688
661	142.018	187.688
895	122.983	187.688
971	118.637	187.688
987	117.574	187.688
1005	116.522	187.688
1088	111.397	187.688
1164	107.461	187.688
1706	87.3788	187.688
3804	50.9368	187.688
228	210.969	186.008
363	181.056	186.008
646	143.301	186.008
779	130.975	186.008
988	117.574	186.008
1201	105.545	186.008
1243	103.663	186.008
1244	103.663	186.008
1365	99.1046	186.008
3024	60.4296	186.008
245	203.514	184.342
434	170.008	184.342
605	147.221	184.342
637	144.596	184.342
662	142.018	184.342
712	138.237	184.342
721	136.999	184.342
736	135.773	184.342
780	130.975	184.342
803	129.802	184.342
852	125.215	184.342
913	121.881	184.342
989	117.574	184.342
1020	115.478	184.342
1106	110.4	184.342
1165	107.461	184.342
1679	88.1683	184.342
3144	58.8208	184.342
21012	0	184.342
219	212.875	182.692
344	184.342	182.692
619	145.902	182.692
737	135.773	182.692
768	132.158	182.692
853	125.215	182.692
854	125.215	182.692
869	124.094	182.692
870	124.094	182.692
948	119.709	182.692
1021	115.478	182.692
1143	108.432	182.692
3566	53.7612	182.692
310	191.095	181.056
476	164	181.056
593	148.551	181.056
756	133.352	181.056
871	124.094	181.056
896	122.983	181.056
914	121.881	181.056
949	119.709	181.056
1107	110.4	181.056
1123	109.411	181.056
1245	103.663	181.056
1304	101.815	181.056
1305	101.815	181.056
1737	86.5964	181.056
1738	86.5964	181.056
318	189.384	179.435
449	168.485	179.435
550	153.993	179.435
563	152.614	179.435
769	132.158	179.435
897	122.983	179.435
950	119.709	179.435
951	119.709	179.435
990	117.574	179.435
991	117.574	179.435
1047	113.419	179.435
1068	112.404	179.435
1166	107.461	179.435
1306	101.815	179.435
1366	99.1046	179.435
1442	96.4662	179.435
1634	89.7687	179.435
1680	88.1683	179.435
21013	0	179.435
354	182.692	177.828
423	173.094	177.828
697	139.486	177.828
781	130.975	177.828
841	126.346	177.828
926	120.79	177.828
952	119.709	177.828
1124	109.411	177.828
1202	105.545	177.828
1511	93.898	177.828
1828	84.291	177.828
1829	84.291	177.828
2110	77.0404	177.828
355	182.692	176.236
435	170.008	176.236
564	152.614	176.236
606	147.221	176.236
663	142.018	176.236
814	128.64	176.236
898	122.983	176.236
927	120.79	176.236
992	117.574	176.236
1022	115.478	176.236
1048	113.419	176.236
1049	113.419	176.236
1069	112.404	176.236
1089	111.397	176.236
1125	109.411	176.236
1485	94.7464	176.236
1558	92.224	176.236
1739	86.5964	176.236
2179	75.667	176.236
286	194.564	174.658
345	184.342	174.658
539	155.384	174.658
620	145.902	174.658
647	143.301	174.658
815	128.64	174.658
842	126.346	174.658
872	124.094	174.658
873	124.094	174.658
899	122.983	174.658
953	119.709	174.658
1006	116.522	174.658
1007	116.522	174.658
1008	116.522	174.658
1070	112.404	174.658
1144	108.432	174.658
1246	103.663	174.658
1339	100	174.658
1391	98.2172	174.658
1464	95.6024	174.658
1486	94.7464	174.658
1512	93.898	174.658
1559	92.224	174.658
1681	88.1683	174.658
1867	83.5363	174.658
173	228.757	173.094
513	158.204	173.094
738	135.773	173.094
747	134.557	173.094
770	132.158	173.094
804	129.802	173.094
843	126.346	173.094
874	124.094	173.094
875	124.094	173.094
915	121.881	173.094
1023	115.478	173.094
1108	110.4	173.094
1277	102.735	173.094
1487	94.7464	173.094
1488	94.7464	173.094
1513	93.898	173.094
1654	88.9649	173.094
1682	88.1683	173.094
1707	87.3788	173.094
1771	85.821	173.094
1868	83.5363	173.094
2014	79.1476	173.094
2276	73.6525	173.094
2565	67.317	173.094
782	130.975	171.544
805	129.802	171.544
828	127.488	171.544
855	125.215	171.544
1050	113.419	171.544
1203	105.545	171.544
1325	100.904	171.544
1326	100.904	171.544
1443	96.4662	171.544
1489	94.7464	171.544
1772	85.821	171.544
638	144.596	170.008
856	125.215	170.008
900	122.983	170.008
916	121.881	170.008
954	119.709	170.008
1051	113.419	170.008
1090	111.397	170.008
1167	107.461	170.008
1223	104.6	170.008
1340	100	170.008
2211	74.9894	170.008
10759	19.2822	170.008
214	214.799	168.485
278	196.322	168.485
607	147.221	168.485
648	143.301	168.485
722	136.999	168.485
816	128.64	168.485
917	121.881	168.485
955	119.709	168.485
956	119.709	168.485
1204	105.545	168.485
1247	103.663	168.485
1278	102.735	168.485
1341	100	168.485
1740	86.5964	168.485
2387	71.0497	168.485
2810	63.2093	168.485
238	205.353	166.977
649	143.301	166.977
664	142.018	166.977
748	134.557	166.977
757	133.352	166.977
817	128.64	166.977
844	126.346	166.977
876	124.094	166.977
928	120.79	166.977
929	120.79	166.977
1168	107.461	166.977
1186	106.499	166.977
1205	105.545	166.977
1224	104.6	166.977
1307	101.815	166.977
1514	93.898	166.977
2445	69.7831	166.977
594	148.551	165.482
639	144.596	165.482
857	125.215	165.482
877	124.094	165.482
993	117.574	165.482
1052	113.419	165.482
1126	109.411	165.482
1169	107.461	165.482
1279	102.735	165.482
1342	100	165.482
1560	92.224	165.482
1708	87.3788	165.482
2212	74.9894	165.482
2277	73.6525	165.482
783	130.975	164
829	127.488	164
901	122.983	164
1053	113.419	164
1187	106.499	164
1225	104.6	164
1248	103.663	164
1280	102.735	164
1418	97.3377	164
1655	88.9649	164
1683	88.1683	164
2015	79.1476	164
2420	70.4136	164
2724	64.3567	164
3099	59.3523	164
608	147.221	162.531
830	127.488	162.531
902	122.983	162.531
1009	116.522	162.531
1024	115.478	162.531
1071	112.404	162.531
1127	109.411	162.531
1128	109.411	162.531
1145	108.432	162.531
1226	104.6	162.531
1327	100.904	162.531
1343	100	162.531
1419	97.3377	162.531
1579	91.3982	162.531
1911	82.047	162.531
1937	81.3123	162.531
4271	46.5553	162.531
145	245.824	161.076
398	176.236	161.076
584	149.893	161.076
585	149.893	161.076
698	139.486	161.076
957	119.709	161.076
972	118.637	161.076
1054	113.419	161.076
1072	112.404	161.076
1073	112.404	161.076
1091	111.397	161.076
1249	103.663	161.076
1250	103.663	161.076
1281	102.735	161.076
1367	99.1046	161.076
1368	99.1046	161.076
1444	96.4662	161.076
1534	93.0572	161.076
1561	92.224	161.076
1615	90.5798	161.076
1656	88.9649	161.076
2421	70.4136	161.076
551	153.993	159.634
572	151.247	159.634
595	148.551	159.634
918	121.881	159.634
930	120.79	159.634
1010	116.522	159.634
1034	114.444	159.634
1092	111.397	159.634
1146	108.432	159.634
1170	107.461	159.634
1188	106.499	159.634
1189	106.499	159.634
1206	105.545	159.634
1251	103.663	159.634
1308	101.815	159.634
1309	101.815	159.634
1515	93.898	159.634
1580	91.3982	159.634
1581	91.3982	159.634
1616	90.5798	159.634
1938	81.3123	159.634
1992	79.8627	159.634
91	286.438	158.204
488	162.531	158.204
749	134.557	158.204
784	130.975	158.204
831	127.488	158.204
903	122.983	158.204
931	120.79	158.204
1011	116.522	158.204
1035	114.444	158.204
1074	112.404	158.204
1109	110.4	158.204
1171	107.461	158.204
1207	105.545	158.204
1282	102.735	158.204
1344	100	158.204
1392	98.2172	158.204
1420	97.3377	158.204
1490	94.7464	158.204
2016	79.1476	158.204
2017	79.1476	158.204
3069	59.8885	158.204
415	174.658	156.788
650	143.301	156.788
750	134.557	156.788
845	126.346	156.788
919	121.881	156.788
920	121.881	156.788
932	120.79	156.788
933	120.79	156.788
1036	114.444	156.788
1055	113.419	156.788
1093	111.397	156.788
1147	108.432	156.788
1208	105.545	156.788
1209	105.545	156.788
1252	103.663	156.788
1253	103.663	156.788
1369	99.1046	156.788
1617	90.5798	156.788
1635	89.7687	156.788
1939	81.3123	156.788
2446	69.7831	156.788
229	210.969	155.384
311	191.095	155.384
319	189.384	155.384
374	179.435	155.384
921	121.881	155.384
922	121.881	155.384
994	117.574	155.384
1254	103.663	155.384
1345	100	155.384
1393	98.2172	155.384
1421	97.3377	155.384
1445	96.4662	155.384
1582	91.3982	155.384
1657	88.9649	155.384
1709	87.3788	155.384
1830	84.291	155.384
1869	83.5363	155.384
2244	74.318	155.384
3567	53.7612	155.384
3940	49.5807	155.384
10922	18.9384	155.384
858	125.215	153.993
859	125.215	153.993
878	124.094	153.993
995	117.574	153.993
1056	113.419	153.993
1110	110.4	153.993
1148	108.432	153.993
1255	103.663	153.993
1328	100.904	153.993
1329	100.904	153.993
1346	100	153.993
1422	97.3377	153.993
1636	89.7687	153.993
1741	86.5964	153.993
1831	84.291	153.993
2811	63.2093	153.993
934	120.79	152.614
1129	109.411	152.614
1256	103.663	152.614
1283	102.735	152.614
1347	100	152.614
1348	100	152.614
1516	93.898	152.614
1535	93.0572	152.614
1710	87.3788	152.614
1964	80.5842	152.614
2111	77.0404	152.614
529	156.788	151.247
621	145.902	151.247
683	140.746	151.247
973	118.637	151.247
974	118.637	151.247
1057	113.419	151.247
1075	112.404	151.247
1094	111.397	151.247
1111	110.4	151.247
1149	108.432	151.247
1172	107.461	151.247
1210	105.545	151.247
1227	104.6	151.247
1228	104.6	151.247
1284	102.735	151.247
1491	94.7464	151.247
1536	93.0572	151.247
1583	91.3982	151.247
1658	88.9649	151.247
1870	83.5363	151.247
436	170.008	149.893
723	136.999	149.893
879	124.094	149.893
975	118.637	149.893
1130	109.411	149.893
1131	109.411	149.893
1257	103.663	149.893
1349	100	149.893
1350	100	149.893
1370	99.1046	149.893
1371	99.1046	149.893
1423	97.3377	149.893
1492	94.7464	149.893
1584	91.3982	149.893
1585	91.3982	149.893
1659	88.9649	149.893
1773	85.821	149.893
1832	84.291	149.893
1912	82.047	149.893
287	194.564	148.551
356	182.692	148.551
375	179.435	148.551
489	162.531	148.551
540	155.384	148.551
806	129.802	148.551
807	129.802	148.551
880	124.094	148.551
1058	113.419	148.551
1095	111.397	148.551
1132	109.411	148.551
1150	108.432	148.551
1173	107.461	148.551
1285	102.735	148.551
1394	98.2172	148.551
1395	98.2172	148.551
1424	97.3377	148.551
1446	96.4662	148.551
1586	91.3982	148.551
1684	88.1683	148.551
1711	87.3788	148.551
1774	85.821	148.551
1965	80.5842	148.551
2112	77.0404	148.551
2213	74.9894	148.551
2278	73.6525	148.551
2725	64.3567	148.551
4472	44.9101	148.551
498	161.076	147.221
573	151.247	147.221
699	139.486	147.221
1151	108.432	147.221
1190	106.499	147.221
1258	103.663	147.221
1351	100	147.221
1352	100	147.221
1517	93.898	147.221
1685	88.1683	147.221
1800	85.0526	147.221
1966	80.5842	147.221
2148	76.3506	147.221
2600	66.7143	147.221
2863	62.6434	147.221
288	194.564	145.902
622	145.902	145.902
808	129.802	145.902
881	124.094	145.902
1211	105.545	145.902
1259	103.663	145.902
1286	102.735	145.902
1372	99.1046	145.902
1396	98.2172	145.902
1397	98.2172	145.902
1447	96.4662	145.902
1493	94.7464	145.902
1518	93.898	145.902
1537	93.0572	145.902
1587	91.3982	145.902
1618	90.5798	145.902
1637	89.7687	145.902
1712	87.3788	145.902
1833	84.291	145.902
2245	74.318	145.902
2279	73.6525	145.902
2308	72.993	145.902
2864	62.6434	145.902
3715	51.8613	145.902
640	144.596	144.596
935	120.79	144.596
1037	114.444	144.596
1059	113.419	144.596
1229	104.6	144.596
1287	102.735	144.596
1288	102.735	144.596
1310	101.815	144.596
1373	99.1046	144.596
1448	96.4662	144.596
1519	93.898	144.596
2051	78.4389	144.596
2488	69.1582	144.596
2764	63.7804	144.596
4225	46.9759	144.596
21014	0	144.596
330	187.688	143.301
357	182.692	143.301
376	179.435	143.301
574	151.247	143.301
846	126.346	143.301
1038	114.444	143.301
1230	104.6	143.301
1231	104.6	143.301
1311	101.815	143.301
1398	98.2172	143.301
1465	95.6024	143.301
1520	93.898	143.301
1538	93.0572	143.301
1562	92.224	143.301
1619	90.5798	143.301
1638	89.7687	143.301
1660	88.9649	143.301
1775	85.821	143.301
1913	82.047	143.301
1940	81.3123	143.301
1941	81.3123	143.301
1993	79.8627	143.301
2113	77.0404	143.301
2280	73.6525	143.301
2281	73.6525	143.301
2622	66.1169	143.301
2812	63.2093	143.301
320	189.384	142.018
860	125.215	142.018
996	117.574	142.018
1012	116.522	142.018
1039	114.444	142.018
1040	114.444	142.018
1112	110.4	142.018
1232	104.6	142.018
1260	103.663	142.018
1261	103.663	142.018
1353	100	142.018
1466	95.6024	142.018
1467	95.6024	142.018
1686	88.1683	142.018
1713	87.3788	142.018
1834	84.291	142.018
1994	79.8627	142.018
2080	77.7365	142.018
2975	60.9756	142.018
3643	52.8027	142.018
3716	51.8613	142.018
4985	41.047	142.018
530	156.788	140.746
609	147.221	140.746
785	130.975	140.746
847	126.346	140.746
861	125.215	140.746
882	124.094	140.746
1113	110.4	140.746
1152	108.432	140.746
1289	102.735	140.746
1290	102.735	140.746
1374	99.1046	140.746
1399	98.2172	140.746
1400	98.2172	140.746
1401	98.2172	140.746
1468	95.6024	140.746
1494	94.7464	140.746
1495	94.7464	140.746
1563	92.224	140.746
1564	92.224	140.746
1588	91.3982	140.746
1714	87.3788	140.746
1776	85.821	140.746
1777	85.821	140.746
1778	85.821	140.746
1835	84.291	140.746
1995	79.8627	140.746
2018	79.1476	140.746
2019	79.1476	140.746
2081	77.7365	140.746
2447	69.7831	140.746
2650	65.5249	140.746
3349	56.2341	140.746
4179	47.4003	140.746
21015	0	140.746
335	186.008	139.486
665	142.018	139.486
936	120.79	139.486
976	118.637	139.486
1096	111.397	139.486
1153	108.432	139.486
1154	108.432	139.486
1212	105.545	139.486
1262	103.663	139.486
1263	103.663	139.486
1425	97.3377	139.486
1521	93.898	139.486
1522	93.898	139.486
1639	89.7687	139.486
1715	87.3788	139.486
1801	85.0526	139.486
1802	85.0526	139.486
1884	82.7883	139.486
1942	81.3123	139.486
2020	79.1476	139.486
2021	79.1476	139.486
2282	73.6525	139.486
2651	65.5249	139.486
2976	60.9756	139.486
3717	51.8613	139.486
296	192.822	138.237
713	138.237	138.237
937	120.79	138.237
1060	113.419	138.237
1264	103.663	138.237
1312	101.815	138.237
1330	100.904	138.237
1375	99.1046	138.237
1376	99.1046	138.237
1402	98.2172	138.237
1426	97.3377	138.237
1427	97.3377	138.237
1496	94.7464	138.237
1539	93.0572	138.237
1540	93.0572	138.237
1565	92.224	138.237
1620	90.5798	138.237
1661	88.9649	138.237
1742	86.5964	138.237
1779	85.821	138.237
1803	85.0526	138.237
2114	77.0404	138.237
2246	74.318	138.237
2422	70.4136	138.237
4609	43.7144	138.237
684	140.746	136.999
938	120.79	136.999
997	117.574	136.999
1213	105.545	136.999
1291	102.735	136.999
1403	98.2172	136.999
1497	94.7464	136.999
1541	93.0572	136.999
1662	88.9649	136.999
1780	85.821	136.999
1804	85.0526	136.999
1885	82.7883	136.999
2082	77.7365	136.999
2115	77.0404	136.999
2180	75.667	136.999
2336	72.3394	136.999
297	192.822	135.773
685	140.746	135.773
1313	101.815	135.773
1377	99.1046	135.773
1404	98.2172	135.773
1469	95.6024	135.773
1470	95.6024	135.773
1523	93.898	135.773
1687	88.1683	135.773
1781	85.821	135.773
1836	84.291	135.773
1886	82.7883	135.773
1996	79.8627	135.773
2214	74.9894	135.773
2215	74.9894	135.773
2247	74.318	135.773
2337	72.3394	135.773
2423	70.4136	135.773
2424	70.4136	135.773
2511	68.539	135.773
2684	64.9382	135.773
7180	29.6931	135.773
1013	116.522	134.557
1114	110.4	134.557
1214	105.545	134.557
1233	104.6	134.557
1354	100	134.557
1355	100	134.557
1428	97.3377	134.557
1429	97.3377	134.557
1498	94.7464	134.557
1499	94.7464	134.557
1542	93.0572	134.557
1621	90.5798	134.557
1622	90.5798	134.557
1663	88.9649	134.557
1664	88.9649	134.557
1688	88.1683	134.557
1716	87.3788	134.557
1871	83.5363	134.557
2052	78.4389	134.557
2149	76.3506	134.557
3527	54.2469	134.557
3568	53.7612	134.557
514	158.204	133.352
686	140.746	133.352
818	128.64	133.352
1133	109.411	133.352
1134	109.411	133.352
1292	102.735	133.352
1331	100.904	133.352
1378	99.1046	133.352
1543	93.0572	133.352
1566	92.224	133.352
1689	88.1683	133.352
1743	86.5964	133.352
1872	83.5363	133.352
2181	75.667	133.352
2182	75.667	133.352
2512	68.539	133.352
2865	62.6434	133.352
3145	58.8208	133.352
8379	25.483	133.352
457	166.977	132.158
1097	111.397	132.158
1215	105.545	132.158
1265	103.663	132.158
1405	98.2172	132.158
1406	98.2172	132.158
1589	91.3982	132.158
1590	91.3982	132.158
1837	84.291	132.158
1838	84.291	132.158
1997	79.8627	132.158
1998	79.8627	132.158
2022	79.1476	132.158
2248	74.318	132.158
2448	69.7831	132.158
3100	59.3523	132.158
499	161.076	130.975
541	155.384	130.975
758	133.352	130.975
786	130.975	130.975
1234	104.6	130.975
1314	101.815	130.975
1315	101.815	130.975
1449	96.4662	130.975
1471	95.6024	130.975
1544	93.0572	130.975
1545	93.0572	130.975
1717	87.3788	130.975
1744	86.5964	130.975
1805	85.0526	130.975
1887	82.7883	130.975
1967	80.5842	130.975
2053	78.4389	130.975
2054	78.4389	130.975
2083	77.7365	130.975
2116	77.0404	130.975
2150	76.3506	130.975
2216	74.9894	130.975
2866	62.6434	130.975
4088	48.2607	130.975
234	207.208	129.802
923	121.881	129.802
977	118.637	129.802
998	117.574	129.802
1216	105.545	129.802
1293	102.735	129.802
1356	100	129.802
1450	96.4662	129.802
1472	95.6024	129.802
1524	93.898	129.802
1546	93.0572	129.802
1690	88.1683	129.802
1745	86.5964	129.802
1839	84.291	129.802
1914	82.047	129.802
2055	78.4389	129.802
2117	77.0404	129.802
2183	75.667	129.802
2685	64.9382	129.802
2686	64.9382	129.802
3350	56.2341	129.802
3437	55.2316	129.802
819	128.64	128.64
1041	114.444	128.64
1076	112.404	128.64
1235	104.6	128.64
1407	98.2172	128.64
1408	98.2172	128.64
1500	94.7464	128.64
1501	94.7464	128.64
1502	94.7464	128.64
1640	89.7687	128.64
1641	89.7687	128.64
1746	86.5964	128.64
1915	82.047	128.64
2184	75.667	128.64
2217	74.9894	128.64
2388	71.0497	128.64
2687	64.9382	128.64
3486	54.737	128.64
3644	52.8027	128.64
3892	50.0286	128.64
4272	46.5553	128.64
5928	35.2269	128.64
428	171.544	127.488
477	164	127.488
999	117.574	127.488
1014	116.522	127.488
1155	108.432	127.488
1379	99.1046	127.488
1473	95.6024	127.488
1567	92.224	127.488
1591	91.3982	127.488
1592	91.3982	127.488
1782	85.821	127.488
1840	84.291	127.488
1873	83.5363	127.488
1888	82.7883	127.488
2023	79.1476	127.488
2118	77.0404	127.488
2119	77.0404	127.488
2249	74.318	127.488
2566	67.317	127.488
2867	62.6434	127.488
2933	61.5265	127.488
3393	55.7306	127.488
3394	55.7306	127.488
4323	46.1384	127.488
4673	43.323	127.488
958	119.709	126.346
1077	112.404	126.346
1332	100.904	126.346
1333	100.904	126.346
1357	100	126.346
1409	98.2172	126.346
1430	97.3377	126.346
1593	91.3982	126.346
1623	90.5798	126.346
1624	90.5798	126.346
1665	88.9649	126.346
1718	87.3788	126.346
1747	86.5964	126.346
1748	86.5964	126.346
1749	86.5964	126.346
1783	85.821	126.346
1889	82.7883	126.346
2024	79.1476	126.346
2084	77.7365	126.346
2120	77.0404	126.346
2309	72.993	126.346
3805	50.9368	126.346
6801	31.3396	126.346
832	127.488	125.215
1078	112.404	125.215
1294	102.735	125.215
1295	102.735	125.215
1358	100	125.215
1431	97.3377	125.215
1547	93.0572	125.215
1719	87.3788	125.215
1806	85.0526	125.215
1874	83.5363	125.215
1968	80.5842	125.215
1969	80.5842	125.215
2056	78.4389	125.215
2121	77.0404	125.215
2151	76.3506	125.215
2250	74.318	125.215
2449	69.7831	125.215
2601	66.7143	125.215
2726	64.3567	125.215
2765	63.7804	125.215
2813	63.2093	125.215
2814	63.2093	125.215
3025	60.4296	125.215
3146	58.8208	125.215
3217	57.7722	125.215
3254	57.2549	125.215
3765	51.397	125.215
4226	46.9759	125.215
13627	14.2018	125.215
666	142.018	124.094
714	138.237	124.094
1135	109.411	124.094
1191	106.499	124.094
1380	99.1046	124.094
1451	96.4662	124.094
1503	94.7464	124.094
1625	90.5798	124.094
1691	88.1683	124.094
1692	88.1683	124.094
1720	87.3788	124.094
1721	87.3788	124.094
1784	85.821	124.094
1841	84.291	124.094
1916	82.047	124.094
1970	80.5842	124.094
1999	79.8627	124.094
2057	78.4389	124.094
2058	78.4389	124.094
2085	77.7365	124.094
2218	74.9894	124.094
2283	73.6525	124.094
2544	67.9253	124.094
2602	66.7143	124.094
2868	62.6434	124.094
2934	61.5265	124.094
3070	59.8885	124.094
3071	59.8885	124.094
3487	54.737	124.094
6048	34.5989	124.094
465	165.482	122.983
1079	112.404	122.983
1080	112.404	122.983
1174	107.461	122.983
1192	106.499	122.983
1296	102.735	122.983
1568	92.224	122.983
1569	92.224	122.983
1722	87.3788	122.983
1750	86.5964	122.983
1785	85.821	122.983
1842	84.291	122.983
1843	84.291	122.983
1844	84.291	122.983
1875	83.5363	122.983
1917	82.047	122.983
1971	80.5842	122.983
1972	80.5842	122.983
2122	77.0404	122.983
2152	76.3506	122.983
2219	74.9894	122.983
2220	74.9894	122.983
2284	73.6525	122.983
2338	72.3394	122.983
2339	72.3394	122.983
2363	71.6917	122.983
2389	71.0497	122.983
2623	66.1169	122.983
3183	58.2942	122.983
3395	55.7306	122.983
289	194.564	121.881
466	165.482	121.881
565	152.614	121.881
1297	102.735	121.881
1298	102.735	121.881
1410	98.2172	121.881
1432	97.3377	121.881
1548	93.0572	121.881
1594	91.3982	121.881
1666	88.9649	121.881
1693	88.1683	121.881
1723	87.3788	121.881
1786	85.821	121.881
1807	85.0526	121.881
1890	82.7883	121.881
1918	82.047	121.881
2000	79.8627	121.881
2059	78.4389	121.881
2153	76.3506	121.881
2221	74.9894	121.881
2222	74.9894	121.881
2310	72.993	121.881
2425	70.4136	121.881
2766	63.7804	121.881
2767	63.7804	121.881
2898	62.0824	121.881
3293	56.7422	121.881
3718	51.8613	121.881
4519	44.5079	121.881
9266	22.8757	121.881
610	147.221	120.79
611	147.221	120.79
904	122.983	120.79
1299	102.735	120.79
1474	95.6024	120.79
1525	93.898	120.79
1642	89.7687	120.79
1643	89.7687	120.79
1694	88.1683	120.79
1751	86.5964	120.79
1787	85.821	120.79
1808	85.0526	120.79
1919	82.047	120.79
1943	81.3123	120.79
2001	79.8627	120.79
2123	77.0404	120.79
2154	76.3506	120.79
2185	75.667	120.79
2285	73.6525	120.79
2286	73.6525	120.79
2311	72.993	120.79
2513	68.539	120.79
2545	67.9253	120.79
3101	59.3523	120.79
3893	50.0286	120.79
623	145.902	119.709
667	142.018	119.709
1504	94.7464	119.709
1526	93.898	119.709
1527	93.898	119.709
1528	93.898	119.709
1570	92.224	119.709
1644	89.7687	119.709
1809	85.0526	119.709
1810	85.0526	119.709
1845	84.291	119.709
1876	83.5363	119.709
1973	80.5842	119.709
2002	79.8627	119.709
2124	77.0404	119.709
2251	74.318	119.709
2364	71.6917	119.709
2603	66.7143	119.709
2727	64.3567	119.709
2728	64.3567	119.709
2977	60.9756	119.709
3147	58.8208	119.709
3294	56.7422	119.709
3351	56.2341	119.709
3352	56.2341	119.709
3719	51.8613	119.709
624	145.902	118.637
1115	110.4	118.637
1175	107.461	118.637
1236	104.6	118.637
1316	101.815	118.637
1571	92.224	118.637
1626	90.5798	118.637
1667	88.9649	118.637
1752	86.5964	118.637
1753	86.5964	118.637
1811	85.0526	118.637
1846	84.291	118.637
1891	82.7883	118.637
1920	82.047	118.637
2003	79.8627	118.637
2004	79.8627	118.637
2060	78.4389	118.637
2086	77.7365	118.637
2125	77.0404	118.637
2186	75.667	118.637
2287	73.6525	118.637
2450	69.7831	118.637
2451	69.7831	118.637
2624	66.1169	118.637
2815	63.2093	118.637
2978	60.9756	118.637
3255	57.2549	118.637
3396	55.7306	118.637
4227	46.9759	118.637
575	151.247	117.574
978	118.637	117.574
1061	113.419	117.574
1098	111.397	117.574
1193	106.499	117.574
1194	106.499	117.574
1381	99.1046	117.574
1452	96.4662	117.574
1595	91.3982	117.574
1788	85.821	117.574
1847	84.291	117.574
1848	84.291	117.574
2025	79.1476	117.574
2087	77.7365	117.574
2126	77.0404	117.574
2155	76.3506	117.574
2187	75.667	117.574
2426	70.4136	117.574
2768	63.7804	117.574
3438	55.2316	117.574
3488	54.737	117.574
3645	52.8027	117.574
3894	50.0286	117.574
377	179.435	116.522
1025	115.478	116.522
1266	103.663	116.522
1317	101.815	116.522
1318	101.815	116.522
1668	88.9649	116.522
1724	87.3788	116.522
1849	84.291	116.522
1921	82.047	116.522
2061	78.4389	116.522
2062	78.4389	116.522
2514	68.539	116.522
2515	68.539	116.522
2729	64.3567	116.522
2899	62.0824	116.522
4363	45.7253	116.522
21016	0	116.522
424	173.094	115.478
531	156.788	115.478
820	128.64	115.478
1237	104.6	115.478
1382	99.1046	115.478
1411	98.2172	115.478
1453	96.4662	115.478
1549	93.0572	115.478
1789	85.821	115.478
1892	82.7883	115.478
1974	80.5842	115.478
2088	77.7365	115.478
2288	73.6525	115.478
2312	72.993	115.478
2313	72.993	115.478
2340	72.3394	115.478
2365	71.6917	115.478
2390	71.0497	115.478
2391	71.0497	115.478
2427	70.4136	115.478
2516	68.539	115.478
2816	63.2093	115.478
2900	62.0824	115.478
3604	53.2798	115.478
3646	52.8027	115.478
3806	50.9368	115.478
4564	44.1094	115.478
5407	38.1972	115.478
651	143.301	114.444
1062	113.419	114.444
1195	106.499	114.444
1319	101.815	114.444
1334	100.904	114.444
1645	89.7687	114.444
1669	88.9649	114.444
1725	87.3788	114.444
1754	86.5964	114.444
1790	85.821	114.444
1850	84.291	114.444
1893	82.7883	114.444
1922	82.047	114.444
1923	82.047	114.444
1944	81.3123	114.444
1945	81.3123	114.444
2156	76.3506	114.444
2157	76.3506	114.444
2223	74.9894	114.444
2224	74.9894	114.444
2252	74.318	114.444
2289	73.6525	114.444
2392	71.0497	114.444
2517	68.539	114.444
2567	67.317	114.444
2769	63.7804	114.444
2817	63.2093	114.444
2935	61.5265	114.444
2979	60.9756	114.444
3295	56.7422	114.444
3673	52.3299	114.444
3807	50.9368	114.444
596	148.551	113.419
1383	99.1046	113.419
1454	96.4662	113.419
1505	94.7464	113.419
1550	93.0572	113.419
1596	91.3982	113.419
1646	89.7687	113.419
1695	88.1683	113.419
1755	86.5964	113.419
1851	84.291	113.419
1894	82.7883	113.419
1924	82.047	113.419
1946	81.3123	113.419
1947	81.3123	113.419
2005	79.8627	113.419
2026	79.1476	113.419
2063	78.4389	113.419
2127	77.0404	113.419
2188	75.667	113.419
2189	75.667	113.419
2253	74.318	113.419
2341	72.3394	113.419
2428	70.4136	113.419
2489	69.1582	113.419
2546	67.9253	113.419
2688	64.9382	113.419
2818	63.2093	113.419
2869	62.6434	113.419
2936	61.5265	113.419
2980	60.9756	113.419
3026	60.4296	113.419
3218	57.7722	113.419
3647	52.8027	113.419
3674	52.3299	113.419
3720	51.8613	113.419
[truncated: 20,603 more rows]

## Sheet: negative rep1
Fluorescene intensity of S. pombe with chromosome dCas13a-hADAR2d transformed with pDUAL-HFF1-mCherry-eGFP-W58X plasmid.
Cell counts	eGFP fluorescence intensity	mCHERYY fluorescence intensity
1	5.88208	50.4807
2	5.72549	22.2667
3	5.57306	7.63506
4	5.57306	5.82942
5	5.37612	8.4291
6	5.28027	64.9382
7	5.28027	5.1397
8	5.23299	28.6438
9	5.23299	6.32093
10	5.1397	5.32798
11	5.04807	75.667
12	5.04807	6.97831
13	0	469.759
14	0	457.253
15	0	245.824
16	0	220.673
17	0	173.094
18	0	168.485
19	0	161.076
20	0	161.076
21	0	144.596
22	0	142.018
23	0	130.975
24	0	129.802
25	0	118.637
26	0	98.2172
27	0	92.224
28	0	87.3788
29	0	85.0526
30	0	82.047
31	0	81.3123
32	0	79.8627
33	0	76.3506
34	0	70.4136
35	0	67.9253
36	0	64.9382
37	0	63.7804
38	0	63.2093
39	0	62.6434
40	0	60.4296
41	0	59.8885
42	0	58.2942
43	0	57.7722
44	0	56.2341
45	0	54.2469
46	0	53.7612
47	0	53.2798
48	0	52.3299
49	0	52.3299
50	0	51.8613
51	0	51.8613
52	0	50.9368
53	0	50.0286
54	0	49.1367
55	0	45.3158
56	0	44.1094
57	0	42.5507
58	0	41.7921
59	0	41.7921
60	0	40.3152
61	0	40.3152
62	0	39.9542
63	0	38.8905
64	0	38.8905
65	0	38.5423
66	0	38.5423
67	0	38.1972
68	0	36.5174
69	0	36.5174
70	0	36.1904
71	0	36.1904
72	0	35.8664
73	0	35.8664
74	0	35.5452
75	0	35.2269
76	0	34.9115
77	0	34.9115
78	0	34.5989
79	0	34.5989
80	0	33.3762
81	0	33.0774
82	0	32.7812
83	0	32.4877
84	0	32.4877
85	0	32.1968
86	0	31.6228
87	0	31.6228
88	0	30.7809
89	0	30.2321
90	0	29.9614
91	0	29.9614
92	0	29.6931
93	0	29.1638
94	0	28.3874
95	0	28.3874
96	0	28.3874
97	0	26.6552
98	0	25.9455
99	0	25.483
100	0	25.2548
101	0	24.8045
102	0	23.5014
103	0	23.5014
104	0	23.291
105	0	23.0824
106	0	22.8757
107	0	22.4679
108	0	22.4679
109	0	22.0673
110	0	21.8697
111	0	21.4799
112	0	21.4799
113	0	21.4799
114	0	21.0969
115	0	21.0969
116	0	20.7208
117	0	20.7208
118	0	20.7208
119	0	20.3514
120	0	20.3514
121	0	20.3514
122	0	19.9885
123	0	19.2822
124	0	18.7688
125	0	18.6008
126	0	18.4342
127	0	18.2692
128	0	18.2692
129	0	18.2692
130	0	18.1056
131	0	17.9435
132	0	17.7828
133	0	17.6236
134	0	17.0008
135	0	16.8485
136	0	16.8485
137	0	16.4
138	0	16.4
139	0	16.1076
140	0	16.1076
141	0	15.9634
142	0	15.8204
143	0	15.5384
144	0	15.3993
145	0	15.3993
146	0	15.1247
147	0	15.1247
148	0	15.1247
149	0	14.9893
150	0	14.9893
151	0	14.8551
152	0	14.8551
153	0	14.8551
154	0	14.8551
155	0	14.8551
156	0	14.7221
157	0	14.4596
158	0	14.3301
159	0	14.2018
160	0	13.9486
161	0	13.9486
162	0	13.6999
163	0	13.6999
164	0	13.4557
165	0	13.2158
166	0	13.0975
167	0	12.864
168	0	12.864
169	0	12.864
170	0	12.7488
171	0	12.7488
172	0	12.7488
173	0	12.6346
174	0	12.6346
175	0	12.5215
176	0	12.5215
177	0	12.4094
178	0	12.1881
179	0	12.079
180	0	11.8637
181	0	11.5478
182	0	11.4444
183	0	11.4444
184	0	11.4444
185	0	11.4444
186	0	11.2404
187	0	10.9411
188	0	10.9411
189	0	10.9411
190	0	10.9411
191	0	10.8432
192	0	10.8432
193	0	10.7461
194	0	10.7461
195	0	10.5545
196	0	10.46
197	0	10.46
198	0	10.3663
199	0	10.3663
200	0	10.2735
201	0	10.2735
202	0	10.2735
203	0	10.1815
204	0	10.1815
205	0	10.1815
206	0	10.0904
207	0	10
208	0	10
209	0	10
210	0	9.82172
211	0	9.82172
212	0	9.82172
213	0	9.73377
214	0	9.73377
215	0	9.64662
216	0	9.56024
217	0	9.56024
218	0	9.56024
219	0	9.56024
220	0	9.3898
221	0	9.3898
222	0	9.30572
223	0	9.30572
224	0	9.30572
225	0	9.2224
226	0	9.2224
227	0	9.13982
228	0	9.13982
229	0	9.05798
230	0	9.05798
231	0	9.05798
232	0	8.97687
233	0	8.97687
234	0	8.89649
235	0	8.89649
236	0	8.89649
237	0	8.89649
238	0	8.81683
239	0	8.81683
240	0	8.73788
241	0	8.73788
242	0	8.73788
243	0	8.65964
244	0	8.65964
245	0	8.65964
246	0	8.5821
247	0	8.5821
248	0	8.5821
249	0	8.5821
250	0	8.50526
251	0	8.50526
252	0	8.50526
253	0	8.50526
254	0	8.50526
255	0	8.4291
256	0	8.35363
257	0	8.35363
258	0	8.35363
259	0	8.35363
260	0	8.35363
261	0	8.35363
262	0	8.35363
263	0	8.27883
264	0	8.27883
265	0	8.27883
266	0	8.2047
267	0	8.13123
268	0	8.13123
269	0	8.13123
270	0	8.05842
271	0	8.05842
272	0	8.05842
273	0	8.05842
274	0	8.05842
275	0	8.05842
276	0	8.05842
277	0	8.05842
278	0	7.98627
279	0	7.98627
280	0	7.91476
281	0	7.91476
282	0	7.91476
283	0	7.91476
284	0	7.84389
285	0	7.84389
286	0	7.84389
287	0	7.84389
288	0	7.84389
289	0	7.77365
290	0	7.77365
291	0	7.77365
292	0	7.77365
293	0	7.70404
294	0	7.70404
295	0	7.70404
296	0	7.70404
297	0	7.70404
298	0	7.63506
299	0	7.63506
300	0	7.63506
301	0	7.5667
302	0	7.5667
303	0	7.5667
304	0	7.5667
305	0	7.5667
306	0	7.49894
307	0	7.49894
308	0	7.49894
309	0	7.49894
310	0	7.4318
311	0	7.4318
312	0	7.4318
313	0	7.4318
314	0	7.4318
315	0	7.4318
316	0	7.36525
317	0	7.36525
318	0	7.2993
319	0	7.2993
320	0	7.2993
321	0	7.2993
322	0	7.2993
323	0	7.2993
324	0	7.23394
325	0	7.23394
326	0	7.23394
327	0	7.23394
328	0	7.23394
329	0	7.23394
330	0	7.16917
331	0	7.16917
332	0	7.16917
333	0	7.16917
334	0	7.10497
335	0	7.10497
336	0	7.10497
337	0	7.10497
338	0	7.10497
339	0	7.04136
340	0	7.04136
341	0	7.04136
342	0	7.04136
343	0	6.97831
344	0	6.97831
345	0	6.97831
346	0	6.97831
347	0	6.91582
348	0	6.91582
349	0	6.8539
350	0	6.8539
351	0	6.8539
352	0	6.8539
353	0	6.8539
354	0	6.79253
355	0	6.79253
356	0	6.79253
357	0	6.79253
358	0	6.79253
359	0	6.7317
360	0	6.7317
361	0	6.7317
362	0	6.7317
363	0	6.7317
364	0	6.67143
365	0	6.67143
366	0	6.67143
367	0	6.67143
368	0	6.67143
369	0	6.67143
370	0	6.67143
371	0	6.61169
372	0	6.61169
373	0	6.61169
374	0	6.61169
375	0	6.61169
376	0	6.61169
377	0	6.55249
378	0	6.55249
379	0	6.55249
380	0	6.55249
381	0	6.49382
382	0	6.49382
383	0	6.49382
384	0	6.43567
385	0	6.43567
386	0	6.43567
387	0	6.43567
388	0	6.43567
389	0	6.37804
390	0	6.37804
391	0	6.37804
392	0	6.37804
393	0	6.37804
394	0	6.37804
395	0	6.32093
396	0	6.32093
397	0	6.32093
398	0	6.32093
399	0	6.32093
400	0	6.32093
401	0	6.32093
402	0	6.32093
403	0	6.32093
404	0	6.26434
405	0	6.26434
406	0	6.26434
407	0	6.26434
408	0	6.26434
409	0	6.26434
410	0	6.26434
411	0	6.26434
412	0	6.20824
413	0	6.20824
414	0	6.20824
415	0	6.20824
416	0	6.20824
417	0	6.20824
418	0	6.20824
419	0	6.20824
420	0	6.20824
421	0	6.20824
422	0	6.20824
423	0	6.20824
424	0	6.15265
425	0	6.15265
426	0	6.15265
427	0	6.09756
428	0	6.09756
429	0	6.09756
430	0	6.09756
431	0	6.09756
432	0	6.09756
433	0	6.09756
434	0	6.09756
435	0	6.09756
436	0	6.09756
437	0	6.09756
438	0	6.09756
439	0	6.09756
440	0	6.09756
441	0	6.04296
442	0	6.04296
443	0	6.04296
444	0	6.04296
445	0	6.04296
446	0	6.04296
447	0	6.04296
448	0	6.04296
449	0	6.04296
450	0	6.04296
451	0	6.04296
452	0	5.98885
453	0	5.98885
454	0	5.98885
455	0	5.98885
456	0	5.98885
457	0	5.98885
458	0	5.98885
459	0	5.98885
460	0	5.98885
461	0	5.98885
462	0	5.98885
463	0	5.98885
464	0	5.98885
465	0	5.98885
466	0	5.93523
467	0	5.93523
468	0	5.93523
469	0	5.93523
470	0	5.93523
471	0	5.88208
472	0	5.88208
473	0	5.88208
474	0	5.88208
475	0	5.88208
476	0	5.88208
477	0	5.88208
478	0	5.88208
479	0	5.88208
480	0	5.88208
481	0	5.88208
482	0	5.82942
483	0	5.82942
484	0	5.82942
485	0	5.82942
486	0	5.82942
487	0	5.82942
488	0	5.82942
489	0	5.82942
490	0	5.82942
491	0	5.82942
492	0	5.82942
493	0	5.82942
494	0	5.82942
495	0	5.82942
496	0	5.82942
497	0	5.77722
498	0	5.77722
499	0	5.77722
500	0	5.77722
501	0	5.77722
502	0	5.77722
503	0	5.77722
504	0	5.77722
505	0	5.77722
506	0	5.77722
507	0	5.77722
508	0	5.77722
509	0	5.72549
510	0	5.72549
511	0	5.72549
512	0	5.72549
513	0	5.72549
514	0	5.72549
515	0	5.72549
516	0	5.72549
517	0	5.72549
518	0	5.72549
519	0	5.72549
520	0	5.72549
521	0	5.72549
522	0	5.72549
523	0	5.72549
524	0	5.72549
525	0	5.72549
526	0	5.67422
527	0	5.67422
528	0	5.67422
529	0	5.67422
530	0	5.67422
531	0	5.67422
532	0	5.67422
533	0	5.67422
534	0	5.67422
535	0	5.67422
536	0	5.67422
537	0	5.67422
538	0	5.62341
539	0	5.62341
540	0	5.62341
541	0	5.62341
542	0	5.62341
543	0	5.62341
544	0	5.62341
545	0	5.62341
546	0	5.62341
547	0	5.62341
548	0	5.62341
549	0	5.62341
550	0	5.62341
551	0	5.62341
552	0	5.62341
553	0	5.62341
554	0	5.62341
555	0	5.62341
556	0	5.62341
557	0	5.62341
558	0	5.62341
559	0	5.62341
560	0	5.62341
561	0	5.62341
562	0	5.62341
563	0	5.62341
564	0	5.57306
565	0	5.57306
566	0	5.57306
567	0	5.57306
568	0	5.57306
569	0	5.57306
570	0	5.57306
571	0	5.57306
572	0	5.57306
573	0	5.57306
574	0	5.57306
575	0	5.57306
576	0	5.57306
577	0	5.57306
578	0	5.57306
579	0	5.57306
580	0	5.57306
581	0	5.57306
582	0	5.57306
583	0	5.57306
584	0	5.57306
585	0	5.57306
586	0	5.57306
587	0	5.52316
588	0	5.52316
589	0	5.52316
590	0	5.52316
591	0	5.52316
592	0	5.52316
593	0	5.4737
594	0	5.4737
595	0	5.4737
596	0	5.4737
597	0	5.4737
598	0	5.4737
599	0	5.4737
600	0	5.4737
601	0	5.4737
602	0	5.4737
603	0	5.4737
604	0	5.4737
605	0	5.4737
606	0	5.4737
607	0	5.4737
608	0	5.4737
609	0	5.4737
610	0	5.4737
611	0	5.4737
612	0	5.4737
613	0	5.4737
614	0	5.4737
615	0	5.4737
616	0	5.4737
617	0	5.4737
618	0	5.4737
619	0	5.4737
620	0	5.42469
621	0	5.42469
622	0	5.42469
623	0	5.42469
624	0	5.42469
625	0	5.42469
626	0	5.42469
627	0	5.42469
628	0	5.42469
629	0	5.37612
630	0	5.37612
631	0	5.37612
632	0	5.37612
633	0	5.37612
634	0	5.37612
635	0	5.37612
636	0	5.37612
637	0	5.37612
638	0	5.37612
639	0	5.37612
640	0	5.37612
641	0	5.37612
642	0	5.37612
643	0	5.37612
644	0	5.37612
645	0	5.37612
646	0	5.37612
647	0	5.37612
648	0	5.37612
649	0	5.37612
650	0	5.37612
651	0	5.37612
652	0	5.37612
653	0	5.37612
654	0	5.37612
655	0	5.37612
656	0	5.37612
657	0	5.37612
658	0	5.37612
659	0	5.37612
660	0	5.37612
661	0	5.37612
662	0	5.37612
663	0	5.37612
664	0	5.37612
665	0	5.37612
666	0	5.37612
667	0	5.32798
668	0	5.32798
669	0	5.32798
670	0	5.32798
671	0	5.32798
672	0	5.32798
673	0	5.32798
674	0	5.32798
675	0	5.32798
676	0	5.32798
677	0	5.28027
678	0	5.28027
679	0	5.28027
680	0	5.28027
681	0	5.28027
682	0	5.28027
683	0	5.28027
684	0	5.28027
685	0	5.28027
686	0	5.28027
687	0	5.28027
688	0	5.28027
689	0	5.28027
690	0	5.28027
691	0	5.28027
692	0	5.28027
693	0	5.28027
694	0	5.28027
695	0	5.28027
696	0	5.28027
697	0	5.28027
698	0	5.28027
699	0	5.28027
700	0	5.28027
701	0	5.28027
702	0	5.28027
703	0	5.28027
704	0	5.28027
705	0	5.28027
706	0	5.23299
707	0	5.23299
708	0	5.23299
709	0	5.23299
710	0	5.23299
711	0	5.23299
712	0	5.23299
713	0	5.23299
714	0	5.23299
715	0	5.23299
716	0	5.23299
717	0	5.23299
718	0	5.23299
719	0	5.23299
720	0	5.23299
721	0	5.23299
722	0	5.18613
723	0	5.18613
724	0	5.18613
725	0	5.18613
726	0	5.18613
727	0	5.18613
728	0	5.18613
729	0	5.18613
730	0	5.18613
731	0	5.18613
732	0	5.18613
733	0	5.18613
734	0	5.18613
735	0	5.18613
736	0	5.18613
737	0	5.18613
738	0	5.18613
739	0	5.18613
740	0	5.18613
741	0	5.18613
742	0	5.18613
743	0	5.18613
744	0	5.18613
745	0	5.18613
746	0	5.18613
747	0	5.18613
748	0	5.18613
749	0	5.18613
750	0	5.18613
751	0	5.18613
752	0	5.18613
753	0	5.18613
754	0	5.18613
755	0	5.18613
756	0	5.18613
757	0	5.18613
758	0	5.18613
759	0	5.18613
760	0	5.18613
761	0	5.18613
762	0	5.18613
763	0	5.18613
764	0	5.18613
765	0	5.1397
766	0	5.1397
767	0	5.1397
768	0	5.1397
769	0	5.1397
770	0	5.1397
771	0	5.1397
772	0	5.1397
773	0	5.1397
774	0	5.1397
775	0	5.1397
776	0	5.1397
777	0	5.09368
778	0	5.09368
779	0	5.09368
780	0	5.09368
781	0	5.09368
782	0	5.09368
783	0	5.09368
784	0	5.09368
785	0	5.09368
786	0	5.09368
787	0	5.09368
788	0	5.09368
789	0	5.09368
790	0	5.09368
791	0	5.09368
792	0	5.09368
793	0	5.09368
794	0	5.09368
795	0	5.09368
796	0	5.09368
797	0	5.09368
798	0	5.09368
799	0	5.09368
800	0	5.09368
801	0	5.09368
802	0	5.09368
803	0	5.09368
804	0	5.09368
805	0	5.09368
806	0	5.09368
807	0	5.09368
808	0	5.09368
809	0	5.09368
810	0	5.09368
811	0	5.09368
812	0	5.09368
813	0	5.09368
814	0	5.09368
815	0	5.09368
816	0	5.09368
817	0	5.09368
818	0	5.09368
819	0	5.09368
820	0	5.09368
821	0	5.09368
822	0	5.04807
823	0	5.04807
824	0	5.04807
825	0	5.04807
826	0	5.04807
827	0	5.04807
828	0	5.04807
829	0	5.04807
830	0	5.04807
831	0	5.04807
832	0	5.04807
833	0	5.04807
834	0	5.04807
835	0	5.04807
836	0	5.04807
837	0	5.04807
838	0	5.04807
839	0	5.04807
840	0	5.04807
841	0	5.04807
842	0	5.04807
843	0	5.04807
844	0	5.04807
845	0	5.04807
846	0	5.00286
847	0	5.00286
848	0	5.00286
849	0	5.00286
850	0	5.00286
851	0	5.00286
852	0	5.00286
853	0	5.00286
854	0	5.00286
855	0	5.00286
856	0	5.00286
857	0	5.00286
858	0	5.00286
859	0	5.00286
860	0	5.00286
861	0	5.00286
862	0	5.00286
863	0	5.00286
864	0	5.00286
865	0	5.00286
866	0	5.00286
867	0	5.00286
868	0	5.00286
869	0	5.00286
870	0	5.00286
871	0	5.00286
sum fluorescene intensity of all cells	64.3922	12189.6
editing ratio for negative		0.00528256
normolized editing ratio		0
Editing ratio was caculated by comparing sum fluorescence intensity of eGFP to mCherry.

## Sheet: negative rep2
Fluorescene intensity of S. pombe with chromosome dCas13a-hADAR2d transformed with pDUAL-HFF1-mCherry-eGFP-W58X plasmid.
Cell counts	eGFP fluorescence intensity	mCHERYY fluorescence intensity
	0	469.759
	0	457.253
	0	245.824
	0	220.673
	0	173.094
	0	168.485
	0	161.076
	0	161.076
	0	144.596
	0	142.018
	0	130.975
	0	129.802
	0	118.637
	5.67422	101.815
	0	98.2172
	0	92.224
	0	87.3788
	0	85.0526
	0	82.047
	0	81.3123
	0	79.8627
	0	76.3506
	5.04807	75.667
	0	70.4136
	0	67.9253
	5.28027	64.9382
	0	64.9382
	0	63.7804
	0	63.2093
	0	62.6434
	0	60.4296
	0	59.8885
	0	58.2942
	0	57.7722
	0	56.2341
	0	54.2469
	0	53.7612
	0	53.2798
	0	52.3299
	0	52.3299
	0	51.8613
	0	51.8613
	0	50.9368
	5.88208	50.4807
	0	50.4807
	0	50.0286
	0	49.1367
	0	45.7253
	0	45.3158
	0	44.1094
	0	42.5507
	0	41.7921
	0	41.7921
	0	40.3152
	0	40.3152
	0	39.9542
	0	38.8905
	0	38.8905
	0	38.5423
	0	38.5423
	0	38.1972
	0	36.5174
	0	36.5174
	0	36.1904
	0	36.1904
	0	35.8664
	0	35.8664
	0	35.5452
	0	35.2269
	0	34.9115
	0	34.9115
	0	34.5989
	0	34.5989
	0	33.3762
	0	33.0774
	0	32.7812
	0	32.4877
	0	32.4877
	0	32.1968
	0	31.6228
	0	31.6228
	0	30.7809
	0	30.2321
	0	29.9614
	0	29.9614
	0	29.6931
	0	29.1638
	5.23299	28.6438
	0	28.3874
	0	28.3874
	0	28.3874
	0	26.6552
	0	25.9455
	0	25.483
	0	25.2548
	0	23.5014
	0	23.5014
	0	23.5014
	5.18613	23.291
	0	23.291
	0	23.0824
	0	22.8757
	0	22.4679
	0	22.4679
	5.72549	22.2667
	0	22.2667
	0	22.0673
	0	21.8697
	0	21.6739
	0	21.4799
	0	21.4799
	0	21.4799
	0	21.2875
	0	21.0969
	0	21.0969
	0	20.7208
	0	20.7208
	0	20.7208
	0	20.3514
	0	20.3514
	0	20.3514
	0	19.9885
	0	19.4564
	0	19.2822
	0	18.7688
	0	18.6008
	0	18.4342
	0	18.4342
	0	18.2692
	0	18.2692
	0	18.2692
	0	18.1056
	0	17.9435
	0	17.7828
	0	17.6236
	0	17.4658
	0	17.1544
	0	17.0008
	0	16.8485
	0	16.8485
	0	16.4
	0	16.4
	0	16.1076
	0	16.1076
	0	15.9634
	0	15.8204
	0	15.5384
	0	15.3993
	0	15.3993
	0	15.1247
	0	15.1247
	0	15.1247
	0	14.9893
	0	14.9893
	0	14.8551
	0	14.8551
	0	14.8551
	0	14.8551
	0	14.8551
	0	14.7221
	0	14.4596
	0	14.3301
	0	14.2018
	0	13.9486
	0	13.9486
	0	13.6999
	0	13.6999
	0	13.4557
	0	13.2158
	0	13.2158
	0	13.0975
	0	12.864
	0	12.864
	0	12.864
	0	12.864
	0	12.7488
	0	12.7488
	0	12.7488
	0	12.6346
	0	12.6346
	0	12.5215
	0	12.5215
	0	12.4094
	0	12.1881
	0	12.079
	0	11.8637
	0	11.5478
	0	11.4444
	0	11.4444
	0	11.4444
	0	11.4444
	0	11.2404
	0	11.1397
	0	10.9411
	0	10.9411
	0	10.9411
	0	10.9411
	0	10.8432
	0	10.8432
	0	10.7461
	0	10.7461
	0	10.7461
	0	10.6499
	0	10.5545
	0	10.5545
	0	10.46
	0	10.46
	0	10.3663
	0	10.3663
	0	10.2735
	0	10.2735
	0	10.2735
	0	10.1815
	0	10.1815
	0	10.1815
	0	10.0904
	0	10
	0	10
	0	10
	0	9.91046
	0	9.82172
	0	9.82172
	0	9.82172
	0	9.73377
	0	9.73377
	0	9.64662
	0	9.56024
	0	9.56024
	0	9.56024
	0	9.56024
	0	9.3898
	0	9.3898
	0	9.30572
	0	9.30572
	0	9.30572
	0	9.2224
	0	9.2224
	0	9.13982
	0	9.13982
	0	9.13982
	0	9.05798
	0	9.05798
	0	9.05798
	0	8.97687
	0	8.97687
	0	8.89649
	0	8.89649
	0	8.89649
	0	8.89649
	0	8.81683
	0	8.81683
	0	8.73788
	0	8.73788
	0	8.73788
	0	8.65964
	0	8.65964
	0	8.65964
	0	8.65964
	0	8.5821
	0	8.5821
	0	8.5821
	0	8.5821
	0	8.50526
	0	8.50526
	0	8.50526
	0	8.50526
	0	8.50526
	5.37612	8.4291
	0	8.4291
	0	8.35363
	0	8.35363
	0	8.35363
	0	8.35363
	0	8.35363
	0	8.35363
	0	8.35363
	0	8.27883
	0	8.27883
	0	8.27883
	0	8.2047
	0	8.13123
	0	8.13123
	0	8.13123
	0	8.13123
	0	8.05842
	0	8.05842
	0	8.05842
	0	8.05842
	0	8.05842
	0	8.05842
	0	8.05842
	0	8.05842
	0	7.98627
	0	7.98627
	0	7.91476
	0	7.91476
	0	7.91476
	0	7.91476
	0	7.84389
	0	7.84389
	0	7.84389
	0	7.84389
	0	7.84389
	0	7.77365
	0	7.77365
	0	7.77365
	0	7.77365
	0	7.70404
	0	7.70404
	0	7.70404
	0	7.70404
	0	7.70404
	5.57306	7.63506
	0	7.63506
	0	7.63506
	0	7.63506
	0	7.5667
	0	7.5667
	0	7.5667
	0	7.5667
	0	7.5667
	0	7.49894
	0	7.49894
	0	7.49894
	0	7.49894
	0	7.49894
	0	7.4318
	0	7.4318
	0	7.4318
	0	7.4318
	0	7.4318
	0	7.4318
	0	7.36525
	0	7.36525
	0	7.2993
	0	7.2993
	0	7.2993
	0	7.2993
	0	7.2993
	0	7.2993
	0	7.23394
	0	7.23394
	0	7.23394
	0	7.23394
	0	7.23394
	0	7.23394
	0	7.23394
	0	7.16917
	0	7.16917
	0	7.16917
	0	7.16917
	0	7.16917
	0	7.10497
	0	7.10497
	0	7.10497
	0	7.10497
	0	7.10497
	0	7.04136
	0	7.04136
	0	7.04136
	0	7.04136
	5.04807	6.97831
	0	6.97831
	0	6.97831
	0	6.97831
	0	6.97831
	0	6.91582
	0	6.91582
	0	6.8539
	0	6.8539
	0	6.8539
	0	6.8539
	0	6.8539
	0	6.79253
	0	6.79253
	0	6.79253
	0	6.79253
	0	6.79253
	0	6.79253
	0	6.7317
	0	6.7317
	0	6.7317
	0	6.7317
	0	6.7317
	0	6.67143
	0	6.67143
	0	6.67143
	0	6.67143
	0	6.67143
	0	6.67143
	0	6.67143
	0	6.61169
	0	6.61169
	0	6.61169
	0	6.61169
	0	6.61169
	0	6.61169
	5.37612	6.55249
	0	6.55249
	0	6.55249
	0	6.55249
	0	6.55249
	0	6.49382
	0	6.49382
	0	6.49382
	0	6.43567
	0	6.43567
	0	6.43567
	0	6.43567
	0	6.43567
	0	6.43567
	0	6.43567
	0	6.37804
	0	6.37804
	0	6.37804
	0	6.37804
	0	6.37804
	0	6.37804
	0	6.37804
	5.23299	6.32093
	0	6.32093
	0	6.32093
	0	6.32093
	0	6.32093
	0	6.32093
	0	6.32093
	0	6.32093
	0	6.32093
	0	6.32093
	0	6.26434
	0	6.26434
	0	6.26434
	0	6.26434
	0	6.26434
	0	6.26434
	0	6.26434
	0	6.26434
	0	6.20824
	0	6.20824
	0	6.20824
	0	6.20824
	0	6.20824
	0	6.20824
	0	6.20824
	0	6.20824
	0	6.20824
	0	6.20824
	0	6.20824
	0	6.20824
	0	6.15265
	0	6.15265
	0	6.15265
	0	6.09756
	0	6.09756
	0	6.09756
	0	6.09756
	0	6.09756
	0	6.09756
	0	6.09756
	0	6.09756
	0	6.09756
	0	6.09756
	0	6.09756
	0	6.09756
	0	6.09756
	0	6.09756
	0	6.09756
	0	6.09756
	0	6.04296
	0	6.04296
	0	6.04296
	0	6.04296
	0	6.04296
	0	6.04296
	0	6.04296
	0	6.04296
	0	6.04296
	0	6.04296
	0	6.04296
	0	5.98885
	0	5.98885
	0	5.98885
	0	5.98885
	0	5.98885
	0	5.98885
	0	5.98885
	0	5.98885
	0	5.98885
	0	5.98885
	0	5.98885
	0	5.98885
	0	5.98885
	0	5.93523
	0	5.93523
	0	5.93523
	0	5.93523
	0	5.93523
	0	5.88208
	0	5.88208
	0	5.88208
	0	5.88208
	0	5.88208
	0	5.88208
	0	5.88208
	0	5.88208
	0	5.88208
	0	5.88208
	0	5.88208
	0	5.88208
	0	5.88208
	5.57306	5.82942
	0	5.82942
	0	5.82942
	0	5.82942
	0	5.82942
	0	5.82942
	0	5.82942
	0	5.82942
	0	5.82942
	0	5.82942
	0	5.82942
	0	5.82942
	0	5.82942
	0	5.82942
	0	5.82942
	0	5.82942
	0	5.77722
	0	5.77722
	0	5.77722
	0	5.77722
	0	5.77722
	0	5.77722
	0	5.77722
	0	5.77722
	0	5.77722
	0	5.77722
	0	5.77722
	0	5.77722
	0	5.72549
	0	5.72549
	0	5.72549
	0	5.72549
	0	5.72549
	0	5.72549
	0	5.72549
	0	5.72549
	0	5.72549
	0	5.72549
	0	5.72549
	0	5.72549
	0	5.72549
	0	5.72549
	0	5.72549
	0	5.72549
	0	5.72549
	0	5.67422
	0	5.67422
	0	5.67422
	0	5.67422
	0	5.67422
	0	5.67422
	0	5.67422
	0	5.67422
	0	5.67422
	0	5.67422
	0	5.67422
	0	5.67422
	0	5.62341
	0	5.62341
	0	5.62341
	0	5.62341
	0	5.62341
	0	5.62341
	0	5.62341
	0	5.62341
	0	5.62341
	0	5.62341
	0	5.62341
	0	5.62341
	0	5.62341
	0	5.62341
	0	5.62341
	0	5.62341
	0	5.62341
	0	5.62341
	0	5.62341
	0	5.62341
	0	5.62341
	0	5.62341
	0	5.62341
	0	5.62341
	0	5.62341
	0	5.57306
	0	5.57306
	0	5.57306
	0	5.57306
	0	5.57306
	0	5.57306
	0	5.57306
	0	5.57306
	0	5.57306
	0	5.57306
	0	5.57306
	0	5.57306
	0	5.57306
	0	5.57306
	0	5.57306
	0	5.57306
	0	5.57306
	0	5.57306
	0	5.57306
	0	5.57306
	0	5.57306
	0	5.57306
	0	5.57306
	0	5.57306
	0	5.57306
	0	5.57306
	0	5.52316
	0	5.52316
	0	5.52316
	0	5.52316
	0	5.52316
	0	5.52316
	0	5.4737
	0	5.4737
	0	5.4737
	0	5.4737
	0	5.4737
	0	5.4737
	0	5.4737
	0	5.4737
	0	5.4737
	0	5.4737
	0	5.4737
	0	5.4737
	0	5.4737
	0	5.4737
	0	5.4737
	0	5.4737
	0	5.4737
	0	5.4737
	0	5.4737
	0	5.4737
	0	5.4737
	0	5.4737
	0	5.4737
	0	5.4737
	0	5.4737
	0	5.4737
	0	5.4737
	0	5.4737
	0	5.4737
	0	5.42469
	0	5.42469
	0	5.42469
	0	5.42469
	0	5.42469
	0	5.42469
	0	5.42469
	0	5.42469
	0	5.42469
	0	5.37612
	0	5.37612
	0	5.37612
	0	5.37612
	0	5.37612
	0	5.37612
	0	5.37612
	0	5.37612
	0	5.37612
	0	5.37612
	0	5.37612
	0	5.37612
	0	5.37612
	0	5.37612
	0	5.37612
	0	5.37612
	0	5.37612
	0	5.37612
	0	5.37612
	0	5.37612
	0	5.37612
	0	5.37612
	0	5.37612
	0	5.37612
	0	5.37612
	0	5.37612
	0	5.37612
	0	5.37612
	0	5.37612
	0	5.37612
	0	5.37612
	0	5.37612
	0	5.37612
	0	5.37612
	0	5.37612
	0	5.37612
	0	5.37612
	0	5.37612
	0	5.37612
	0	5.37612
	5.1397	5.32798
	0	5.32798
	0	5.32798
	0	5.32798
	0	5.32798
	0	5.32798
	0	5.32798
	0	5.32798
	0	5.32798
	0	5.32798
	0	5.32798
	0	5.28027
	0	5.28027
	0	5.28027
	0	5.28027
	0	5.28027
	0	5.28027
	0	5.28027
	0	5.28027
	0	5.28027
	0	5.28027
	0	5.28027
	0	5.28027
	0	5.28027
	0	5.28027
	0	5.28027
	0	5.28027
	0	5.28027
	0	5.28027
	0	5.28027
	0	5.28027
	0	5.28027
	0	5.28027
	0	5.28027
	0	5.28027
	0	5.28027
	0	5.28027
	0	5.28027
	0	5.28027
	0	5.23299
	0	5.23299
	0	5.23299
	0	5.23299
	0	5.23299
	0	5.23299
	0	5.23299
	0	5.23299
	0	5.23299
	0	5.23299
	0	5.23299
	0	5.23299
	0	5.23299
	0	5.23299
	0	5.23299
	0	5.23299
	0	5.18613
	0	5.18613
	0	5.18613
	0	5.18613
	0	5.18613
	0	5.18613
	0	5.18613
	0	5.18613
	0	5.18613
	0	5.18613
	0	5.18613
	0	5.18613
	0	5.18613
	0	5.18613
	0	5.18613
	0	5.18613
	0	5.18613
	0	5.18613
	0	5.18613
	0	5.18613
	0	5.18613
	0	5.18613
	0	5.18613
	0	5.18613
	0	5.18613
	0	5.18613
	0	5.18613
	0	5.18613
	0	5.18613
	0	5.18613
	0	5.18613
	0	5.18613
	0	5.18613
	0	5.18613
	0	5.18613
	0	5.18613
	0	5.18613
	0	5.18613
	0	5.18613
	0	5.18613
	0	5.18613
	0	5.18613
	0	5.18613
	5.28027	5.1397
	0	5.1397
	0	5.1397
	0	5.1397
	0	5.1397
	0	5.1397
	0	5.1397
	0	5.1397
	0	5.1397
	0	5.1397
	0	5.1397
	0	5.1397
	0	5.1397
	0	5.1397
	0	5.1397
	0	5.09368
	0	5.09368
	0	5.09368
	0	5.09368
	0	5.09368
	0	5.09368
	0	5.09368
	0	5.09368
	0	5.09368
	0	5.09368
	0	5.09368
	0	5.09368
	0	5.09368
	0	5.09368
	0	5.09368
	0	5.09368
	0	5.09368
	0	5.09368
	0	5.09368
	0	5.09368
	0	5.09368
	0	5.09368
	0	5.09368
	0	5.09368
	0	5.09368
	0	5.09368
	0	5.09368
	0	5.09368
	0	5.09368
	0	5.09368
	0	5.09368
	0	5.09368
	0	5.09368
	0	5.09368
	0	5.09368
	0	5.09368
	0	5.09368
	0	5.09368
	0	5.09368
	0	5.09368
	0	5.09368
	0	5.09368
	0	5.09368
	0	5.09368
	0	5.09368
	0	5.09368
	0	5.09368
	0	5.04807
	0	5.04807
	0	5.04807
	0	5.04807
	0	5.04807
	0	5.04807
	0	5.04807
	0	5.04807
	0	5.04807
	0	5.04807
	0	5.04807
	0	5.04807
	0	5.04807
	0	5.04807
	0	5.04807
	0	5.04807
	0	5.04807
	0	5.04807
	0	5.04807
	0	5.04807
	0	5.04807
	0	5.04807
	0	5.04807
	0	5.04807
	0	5.04807
	0	5.00286
	0	5.00286
	0	5.00286
	0	5.00286
	0	5.00286
	0	5.00286
	0	5.00286
	0	5.00286
	0	5.00286
	0	5.00286
	0	5.00286
	0	5.00286
	0	5.00286
	0	5.00286
	0	5.00286
	0	5.00286
	0	5.00286
	0	5.00286
	0	5.00286
	0	5.00286
	0	5.00286
	0	5.00286
	0	5.00286
	0	5.00286
	0	5.00286
	0	5.00286
	0	5.00286
sum fluorescene intensity of all cells	80.6286	12782.8
editing ratio for negative		0.00630758
normolized editing ratio		0
Editing ratio was caculated by comparing sum fluorescence intensity of eGFP to mCherry.

## Sheet: crRNA only rep1
Fluorescene intensity of S. pombe with chromosome dCas13a-hADAR2d transformed with reporter and crRNA construct.
cell count	eGFP fluorescence intensity	mCHERYY fluorescence intensity
1	6.15265	12.2983
2	5.93523	9.30572
3	5.72549	14.9893
4	5.23299	8.73788
5	5.1397	8.4291
6	5.1397	5.04807
7	5.09368	5.82942
8	5.09368	5.52316
9	5.04807	85.821
10	5.04807	83.5363
11	5.04807	50.0286
12	5.04807	5.88208
13	5.04807	5.1397
14	5.04807	5.1397
15	5.00286	62.0824
16	5.00286	6.49382
17	0	1154.78
18	0	1113.97
19	0	567.422
20	0	441.094
21	0	421.697
22	0	381.972
23	0	375.162
24	0	352.269
25	0	333.762
26	0	330.774
27	0	296.931
28	0	259.455
29	0	245.824
30	0	230.824
31	0	230.824
32	0	224.679
33	0	220.673
34	0	216.739
35	0	214.799
36	0	209.08
37	0	203.514
38	0	201.691
39	0	198.096
40	0	196.322
41	0	196.322
42	0	191.095
43	0	189.384
44	0	187.688
45	0	182.692
46	0	182.692
47	0	177.828
48	0	176.236
49	0	168.485
50	0	168.485
51	0	168.485
52	0	161.076
53	0	159.634
54	0	153.993
55	0	147.221
56	0	143.301
57	0	142.018
58	0	138.237
59	0	138.237
60	0	136.999
61	0	136.999
62	0	135.773
63	0	135.773
64	0	134.557
65	0	134.557
66	0	132.158
67	0	130.975
68	0	128.64
69	0	125.215
70	0	125.215
71	0	124.094
72	0	119.709
73	0	119.709
74	0	118.637
75	0	116.522
76	0	116.522
77	0	115.478
78	0	115.478
79	0	114.444
80	0	114.444
81	0	113.419
82	0	112.404
83	0	112.404
84	0	111.397
85	0	111.397
86	0	110.4
87	0	106.499
88	0	105.545
89	0	104.6
90	0	103.663
91	0	103.663
92	0	103.663
93	0	103.663
94	0	103.663
95	0	101.815
96	0	101.815
97	0	100.904
98	0	99.1046
99	0	97.3377
100	0	94.7464
101	0	93.0572
102	0	91.3982
103	0	91.3982
104	0	91.3982
105	0	91.3982
106	0	90.5798
107	0	90.5798
108	0	89.7687
109	0	88.9649
110	0	88.1683
111	0	87.3788
112	0	87.3788
113	0	87.3788
114	0	86.5964
115	0	85.821
116	0	85.821
117	0	84.291
118	0	84.291
119	0	83.5363
120	0	82.047
121	0	80.5842
122	0	76.3506
123	0	76.3506
124	0	72.993
125	0	72.3394
126	0	72.3394
127	0	71.6917
128	0	71.6917
129	0	71.0497
130	0	71.0497
131	0	70.4136
132	0	69.7831
133	0	68.539
134	0	68.539
135	0	68.539
136	0	68.539
137	0	67.9253
138	0	66.7143
139	0	63.7804
140	0	63.7804
141	0	62.6434
142	0	62.6434
143	0	62.0824
144	0	62.0824
145	0	62.0824
146	0	61.5265
147	0	60.9756
148	0	60.9756
149	0	60.4296
150	0	59.8885
151	0	59.8885
152	0	59.3523
153	0	59.3523
154	0	58.8208
155	0	58.8208
156	0	58.8208
157	0	58.2942
158	0	57.7722
159	0	57.7722
160	0	57.7722
161	0	57.2549
162	0	56.7422
163	0	56.7422
164	0	56.2341
165	0	55.2316
166	0	55.2316
167	0	54.737
168	0	54.2469
169	0	54.2469
170	0	54.2469
171	0	54.2469
172	0	54.2469
173	0	54.2469
174	0	53.7612
175	0	53.7612
176	0	53.7612
177	0	53.2798
178	0	52.3299
179	0	51.8613
180	0	51.8613
181	0	51.397
182	0	51.397
183	0	50.9368
184	0	50.9368
185	0	50.4807
186	0	50.4807
187	0	50.4807
188	0	50.4807
189	0	49.5807
190	0	49.1367
191	0	48.6968
192	0	48.2607
193	0	47.4003
194	0	46.9759
195	0	46.9759
196	0	46.5553
197	0	46.5553
198	0	46.1384
199	0	45.3158
200	0	44.5079
201	0	44.5079
202	0	44.1094
203	0	43.323
204	0	42.9351
205	0	42.1697
206	0	41.7921
207	0	41.7921
208	0	41.4178
209	0	41.047
210	0	40.6794
211	0	40.6794
212	0	40.6794
213	0	40.3152
214	0	40.3152
215	0	40.3152
216	0	39.9542
217	0	39.9542
218	0	39.9542
219	0	39.5964
220	0	39.5964
221	0	39.5964
222	0	38.5423
223	0	38.5423
224	0	38.1972
225	0	38.1972
226	0	38.1972
227	0	37.8552
228	0	37.8552
229	0	37.8552
230	0	37.8552
231	0	37.5162
232	0	37.5162
233	0	36.8473
234	0	36.8473
235	0	35.8664
236	0	35.5452
237	0	35.5452
238	0	35.2269
239	0	35.2269
240	0	35.2269
241	0	34.9115
242	0	34.5989
243	0	34.2891
244	0	33.9821
245	0	33.9821
246	0	33.6778
247	0	33.6778
248	0	33.3762
249	0	33.3762
250	0	32.7812
251	0	32.1968
252	0	31.6228
253	0	31.6228
254	0	31.3396
255	0	30.5053
256	0	30.2321
257	0	30.2321
258	0	29.9614
259	0	29.9614
260	0	29.6931
261	0	29.6931
262	0	29.6931
263	0	29.6931
264	0	29.4273
265	0	29.4273
266	0	29.1638
267	0	29.1638
268	0	28.9026
269	0	28.3874
270	0	28.1332
271	0	28.1332
272	0	28.1332
273	0	28.1332
274	0	27.6316
275	0	27.6316
276	0	27.6316
277	0	27.3842
278	0	27.3842
279	0	27.139
280	0	27.139
281	0	27.139
282	0	26.896
283	0	26.896
284	0	26.4165
285	0	26.4165
286	0	26.4165
287	0	26.4165
288	0	26.1799
289	0	26.1799
290	0	25.9455
291	0	25.9455
292	0	25.7132
293	0	25.483
294	0	25.2548
295	0	25.0287
296	0	25.0287
297	0	25.0287
298	0	24.8045
299	0	24.5824
300	0	24.3623
301	0	24.3623
302	0	24.1442
303	0	23.7137
304	0	23.5014
305	0	23.5014
306	0	23.5014
307	0	23.5014
308	0	23.291
309	0	23.291
310	0	23.291
311	0	23.0824
312	0	22.8757
313	0	22.8757
314	0	22.4679
315	0	22.4679
316	0	22.2667
317	0	22.2667
318	0	22.2667
319	0	22.0673
320	0	21.8697
321	0	21.2875
322	0	21.2875
323	0	21.2875
324	0	21.0969
325	0	20.908
326	0	20.908
327	0	20.5353
328	0	20.1691
329	0	19.9885
330	0	19.9885
331	0	19.8096
332	0	19.6322
333	0	19.2822
334	0	18.6008
335	0	18.4342
336	0	18.4342
337	0	18.1056
338	0	17.6236
339	0	17.6236
340	0	17.6236
341	0	17.6236
342	0	17.4658
343	0	17.3094
344	0	17.1544
345	0	17.1544
346	0	17.1544
347	0	17.1544
348	0	17.1544
349	0	17.0008
350	0	16.8485
351	0	16.8485
352	0	16.8485
353	0	16.5482
354	0	16.5482
355	0	16.5482
356	0	16.2531
357	0	16.2531
358	0	16.1076
359	0	15.9634
360	0	15.8204
361	0	15.8204
362	0	15.8204
363	0	15.6788
364	0	15.6788
365	0	15.5384
366	0	15.5384
367	0	15.5384
368	0	15.3993
369	0	15.3993
370	0	15.3993
371	0	15.2614
372	0	15.2614
373	0	15.1247
374	0	14.8551
375	0	14.7221
376	0	14.7221
377	0	14.5902
378	0	14.5902
379	0	14.5902
380	0	14.4596
381	0	14.3301
382	0	14.2018
383	0	14.2018
384	0	14.2018
385	0	14.0746
386	0	14.0746
387	0	14.0746
388	0	13.9486
389	0	13.9486
390	0	13.9486
391	0	13.9486
392	0	13.9486
393	0	13.8237
394	0	13.8237
395	0	13.5773
396	0	13.5773
397	0	13.5773
398	0	13.5773
399	0	13.4557
400	0	13.4557
401	0	13.3352
402	0	13.3352
403	0	13.3352
404	0	13.3352
405	0	13.2158
406	0	13.2158
407	0	13.2158
408	0	13.2158
409	0	13.0975
410	0	13.0975
411	0	13.0975
412	0	12.864
413	0	12.864
414	0	12.7488
415	0	12.6346
416	0	12.5215
417	0	12.5215
418	0	12.5215
419	0	12.4094
420	0	12.4094
421	0	12.4094
422	0	12.4094
423	0	12.2983
424	0	12.1881
425	0	12.1881
426	0	12.079
427	0	12.079
428	0	12.079
429	0	11.9709
430	0	11.9709
431	0	11.8637
432	0	11.8637
433	0	11.8637
434	0	11.8637
435	0	11.7574
436	0	11.6522
437	0	11.6522
438	0	11.6522
439	0	11.6522
440	0	11.5478
441	0	11.5478
442	0	11.4444
443	0	11.4444
444	0	11.3419
445	0	11.2404
446	0	11.2404
447	0	11.2404
448	0	11.2404
449	0	11.1397
450	0	11.04
451	0	11.04
452	0	10.9411
453	0	10.9411
454	0	10.9411
455	0	10.9411
456	0	10.8432
457	0	10.8432
458	0	10.8432
459	0	10.8432
460	0	10.7461
461	0	10.7461
462	0	10.7461
463	0	10.7461
464	0	10.6499
465	0	10.6499
466	0	10.6499
467	0	10.5545
468	0	10.5545
469	0	10.46
470	0	10.46
471	0	10.46
472	0	10.46
473	0	10.3663
474	0	10.3663
475	0	10.2735
476	0	10.2735
477	0	10.1815
478	0	10.1815
479	0	10.0904
480	0	10.0904
481	0	10
482	0	10
483	0	10
484	0	9.91046
485	0	9.91046
486	0	9.82172
487	0	9.73377
488	0	9.64662
489	0	9.56024
490	0	9.56024
491	0	9.56024
492	0	9.47464
493	0	9.47464
494	0	9.47464
495	0	9.3898
496	0	9.3898
497	0	9.3898
498	0	9.3898
499	0	9.30572
500	0	9.30572
501	0	9.2224
502	0	9.2224
503	0	9.2224
504	0	9.2224
505	0	9.13982
506	0	9.13982
507	0	9.13982
508	0	9.13982
509	0	9.13982
510	0	9.13982
511	0	9.05798
512	0	9.05798
513	0	9.05798
514	0	9.05798
515	0	8.97687
516	0	8.97687
517	0	8.89649
518	0	8.89649
519	0	8.89649
520	0	8.89649
521	0	8.81683
522	0	8.81683
523	0	8.81683
524	0	8.81683
525	0	8.73788
526	0	8.73788
527	0	8.73788
528	0	8.73788
529	0	8.65964
530	0	8.65964
531	0	8.65964
532	0	8.5821
533	0	8.5821
534	0	8.5821
535	0	8.5821
536	0	8.50526
537	0	8.50526
538	0	8.50526
539	0	8.4291
540	0	8.4291
541	0	8.4291
542	0	8.4291
543	0	8.4291
544	0	8.35363
545	0	8.35363
546	0	8.35363
547	0	8.35363
548	0	8.27883
549	0	8.27883
550	0	8.27883
551	0	8.27883
552	0	8.2047
553	0	8.2047
554	0	8.13123
555	0	8.13123
556	0	8.13123
557	0	8.13123
558	0	8.13123
559	0	8.13123
560	0	8.05842
561	0	8.05842
562	0	8.05842
563	0	8.05842
564	0	7.98627
565	0	7.98627
566	0	7.98627
567	0	7.98627
568	0	7.91476
569	0	7.91476
570	0	7.84389
571	0	7.84389
572	0	7.84389
573	0	7.84389
574	0	7.84389
575	0	7.84389
576	0	7.77365
577	0	7.77365
578	0	7.77365
579	0	7.77365
580	0	7.77365
581	0	7.77365
582	0	7.70404
583	0	7.70404
584	0	7.70404
585	0	7.70404
586	0	7.70404
587	0	7.70404
588	0	7.70404
589	0	7.63506
590	0	7.63506
591	0	7.63506
592	0	7.63506
593	0	7.63506
594	0	7.63506
595	0	7.63506
596	0	7.5667
597	0	7.5667
598	0	7.5667
599	0	7.5667
600	0	7.5667
601	0	7.49894
602	0	7.49894
603	0	7.49894
604	0	7.49894
605	0	7.4318
606	0	7.4318
607	0	7.4318
608	0	7.4318
609	0	7.4318
610	0	7.4318
611	0	7.4318
612	0	7.36525
613	0	7.36525
614	0	7.36525
615	0	7.36525
616	0	7.36525
617	0	7.36525
618	0	7.36525
619	0	7.2993
620	0	7.2993
621	0	7.2993
622	0	7.2993
623	0	7.2993
624	0	7.2993
625	0	7.2993
626	0	7.23394
627	0	7.23394
628	0	7.23394
629	0	7.23394
630	0	7.16917
631	0	7.16917
632	0	7.16917
633	0	7.16917
634	0	7.16917
635	0	7.16917
636	0	7.16917
637	0	7.16917
638	0	7.16917
639	0	7.16917
640	0	7.10497
641	0	7.10497
642	0	7.10497
643	0	7.10497
644	0	7.10497
645	0	7.10497
646	0	7.10497
647	0	7.10497
648	0	7.10497
649	0	7.10497
650	0	7.10497
651	0	7.04136
652	0	7.04136
653	0	7.04136
654	0	7.04136
655	0	7.04136
656	0	7.04136
657	0	7.04136
658	0	7.04136
659	0	6.97831
660	0	6.97831
661	0	6.97831
662	0	6.97831
663	0	6.97831
664	0	6.97831
665	0	6.97831
666	0	6.97831
667	0	6.97831
668	0	6.91582
669	0	6.91582
670	0	6.91582
671	0	6.91582
672	0	6.91582
673	0	6.91582
674	0	6.91582
675	0	6.91582
676	0	6.91582
677	0	6.91582
678	0	6.91582
679	0	6.91582
680	0	6.8539
681	0	6.8539
682	0	6.8539
683	0	6.8539
684	0	6.79253
685	0	6.79253
686	0	6.79253
687	0	6.79253
688	0	6.79253
689	0	6.79253
690	0	6.79253
691	0	6.79253
692	0	6.79253
693	0	6.7317
694	0	6.7317
695	0	6.7317
696	0	6.7317
697	0	6.67143
698	0	6.67143
699	0	6.67143
700	0	6.67143
701	0	6.67143
702	0	6.67143
703	0	6.67143
704	0	6.61169
705	0	6.61169
706	0	6.61169
707	0	6.61169
708	0	6.61169
709	0	6.61169
710	0	6.55249
711	0	6.55249
712	0	6.55249
713	0	6.55249
714	0	6.55249
715	0	6.55249
716	0	6.55249
717	0	6.55249
718	0	6.49382
719	0	6.49382
720	0	6.49382
721	0	6.49382
722	0	6.49382
723	0	6.49382
724	0	6.49382
725	0	6.49382
726	0	6.49382
727	0	6.49382
728	0	6.43567
729	0	6.43567
730	0	6.43567
731	0	6.43567
732	0	6.43567
733	0	6.37804
734	0	6.37804
735	0	6.37804
736	0	6.37804
737	0	6.32093
738	0	6.32093
739	0	6.32093
740	0	6.32093
741	0	6.32093
742	0	6.32093
743	0	6.32093
744	0	6.32093
745	0	6.32093
746	0	6.26434
747	0	6.26434
748	0	6.26434
749	0	6.26434
750	0	6.26434
751	0	6.26434
752	0	6.26434
753	0	6.26434
754	0	6.26434
755	0	6.26434
756	0	6.26434
757	0	6.26434
758	0	6.20824
759	0	6.20824
760	0	6.20824
761	0	6.20824
762	0	6.20824
763	0	6.20824
764	0	6.20824
765	0	6.20824
766	0	6.20824
767	0	6.20824
768	0	6.20824
769	0	6.20824
770	0	6.20824
771	0	6.20824
772	0	6.15265
773	0	6.15265
774	0	6.15265
775	0	6.15265
776	0	6.15265
777	0	6.15265
778	0	6.09756
779	0	6.09756
780	0	6.09756
781	0	6.09756
782	0	6.09756
783	0	6.09756
784	0	6.09756
785	0	6.09756
786	0	6.04296
787	0	6.04296
788	0	6.04296
789	0	6.04296
790	0	6.04296
791	0	6.04296
792	0	6.04296
793	0	6.04296
794	0	6.04296
795	0	6.04296
796	0	6.04296
797	0	6.04296
798	0	6.04296
799	0	5.98885
800	0	5.98885
801	0	5.98885
802	0	5.98885
803	0	5.98885
804	0	5.98885
805	0	5.98885
806	0	5.98885
807	0	5.98885
808	0	5.98885
809	0	5.98885
810	0	5.98885
811	0	5.98885
812	0	5.98885
813	0	5.98885
814	0	5.98885
815	0	5.98885
816	0	5.98885
817	0	5.98885
818	0	5.98885
819	0	5.93523
820	0	5.93523
821	0	5.93523
822	0	5.93523
823	0	5.93523
824	0	5.93523
825	0	5.93523
826	0	5.88208
827	0	5.88208
828	0	5.88208
829	0	5.88208
830	0	5.88208
831	0	5.88208
832	0	5.88208
833	0	5.88208
834	0	5.88208
835	0	5.88208
836	0	5.88208
837	0	5.88208
838	0	5.82942
839	0	5.82942
840	0	5.82942
841	0	5.82942
842	0	5.82942
843	0	5.82942
844	0	5.82942
845	0	5.82942
846	0	5.82942
847	0	5.82942
848	0	5.82942
849	0	5.82942
850	0	5.82942
851	0	5.77722
852	0	5.77722
853	0	5.77722
854	0	5.77722
855	0	5.77722
856	0	5.77722
857	0	5.77722
858	0	5.77722
859	0	5.72549
860	0	5.72549
861	0	5.72549
862	0	5.72549
863	0	5.72549
864	0	5.72549
865	0	5.72549
866	0	5.72549
867	0	5.72549
868	0	5.72549
869	0	5.72549
870	0	5.72549
871	0	5.72549
872	0	5.72549
873	0	5.72549
874	0	5.72549
875	0	5.72549
876	0	5.67422
877	0	5.67422
878	0	5.67422
879	0	5.67422
880	0	5.67422
881	0	5.67422
882	0	5.67422
883	0	5.67422
884	0	5.67422
885	0	5.67422
886	0	5.62341
887	0	5.62341
888	0	5.62341
889	0	5.62341
890	0	5.62341
891	0	5.62341
892	0	5.62341
893	0	5.62341
894	0	5.62341
895	0	5.62341
896	0	5.62341
897	0	5.62341
898	0	5.62341
899	0	5.62341
900	0	5.62341
901	0	5.62341
902	0	5.62341
903	0	5.62341
904	0	5.62341
905	0	5.62341
906	0	5.62341
907	0	5.57306
908	0	5.57306
909	0	5.57306
910	0	5.57306
911	0	5.57306
912	0	5.57306
913	0	5.57306
914	0	5.57306
915	0	5.57306
916	0	5.57306
917	0	5.57306
918	0	5.57306
919	0	5.57306
920	0	5.57306
921	0	5.57306
922	0	5.57306
923	0	5.57306
924	0	5.57306
925	0	5.52316
926	0	5.52316
927	0	5.52316
928	0	5.52316
929	0	5.52316
930	0	5.52316
931	0	5.52316
932	0	5.52316
933	0	5.52316
934	0	5.52316
935	0	5.52316
936	0	5.52316
937	0	5.4737
938	0	5.4737
939	0	5.4737
940	0	5.4737
941	0	5.4737
942	0	5.4737
943	0	5.4737
944	0	5.4737
945	0	5.4737
946	0	5.4737
947	0	5.4737
948	0	5.4737
949	0	5.4737
950	0	5.4737
951	0	5.4737
952	0	5.4737
953	0	5.4737
954	0	5.4737
955	0	5.4737
956	0	5.4737
957	0	5.4737
958	0	5.4737
959	0	5.4737
960	0	5.4737
961	0	5.4737
962	0	5.4737
963	0	5.4737
964	0	5.4737
965	0	5.42469
966	0	5.42469
967	0	5.42469
968	0	5.42469
969	0	5.42469
970	0	5.42469
971	0	5.42469
972	0	5.42469
973	0	5.42469
974	0	5.42469
975	0	5.42469
976	0	5.42469
977	0	5.42469
978	0	5.42469
979	0	5.42469
980	0	5.42469
981	0	5.37612
982	0	5.37612
983	0	5.37612
984	0	5.37612
985	0	5.37612
986	0	5.37612
987	0	5.37612
988	0	5.37612
989	0	5.37612
990	0	5.37612
991	0	5.37612
992	0	5.37612
993	0	5.37612
994	0	5.37612
995	0	5.37612
996	0	5.37612
997	0	5.37612
998	0	5.37612
999	0	5.37612
1000	0	5.37612
1001	0	5.37612
1002	0	5.37612
1003	0	5.37612
1004	0	5.37612
1005	0	5.37612
1006	0	5.37612
1007	0	5.37612
1008	0	5.37612
1009	0	5.37612
1010	0	5.37612
1011	0	5.32798
1012	0	5.32798
1013	0	5.32798
1014	0	5.32798
1015	0	5.32798
1016	0	5.32798
1017	0	5.32798
1018	0	5.32798
1019	0	5.32798
1020	0	5.32798
1021	0	5.28027
1022	0	5.28027
1023	0	5.28027
1024	0	5.28027
1025	0	5.28027
1026	0	5.28027
1027	0	5.28027
1028	0	5.28027
1029	0	5.28027
1030	0	5.28027
1031	0	5.28027
1032	0	5.28027
1033	0	5.28027
1034	0	5.28027
1035	0	5.28027
1036	0	5.28027
1037	0	5.28027
1038	0	5.28027
1039	0	5.28027
1040	0	5.28027
1041	0	5.28027
1042	0	5.28027
1043	0	5.28027
1044	0	5.28027
1045	0	5.28027
1046	0	5.28027
1047	0	5.28027
1048	0	5.23299
1049	0	5.23299
1050	0	5.23299
1051	0	5.23299
1052	0	5.23299
1053	0	5.23299
1054	0	5.23299
1055	0	5.23299
1056	0	5.23299
1057	0	5.23299
1058	0	5.23299
1059	0	5.18613
1060	0	5.18613
1061	0	5.18613
1062	0	5.18613
1063	0	5.18613
1064	0	5.18613
1065	0	5.18613
1066	0	5.18613
1067	0	5.18613
1068	0	5.18613
1069	0	5.18613
1070	0	5.18613
1071	0	5.18613
1072	0	5.18613
1073	0	5.18613
1074	0	5.18613
1075	0	5.18613
1076	0	5.18613
1077	0	5.18613
1078	0	5.18613
1079	0	5.18613
1080	0	5.18613
1081	0	5.18613
1082	0	5.18613
1083	0	5.18613
1084	0	5.18613
1085	0	5.18613
1086	0	5.18613
1087	0	5.18613
1088	0	5.18613
1089	0	5.18613
1090	0	5.18613
1091	0	5.18613
1092	0	5.1397
1093	0	5.1397
1094	0	5.1397
1095	0	5.1397
1096	0	5.1397
1097	0	5.1397
1098	0	5.1397
1099	0	5.1397
1100	0	5.1397
1101	0	5.1397
1102	0	5.1397
1103	0	5.1397
1104	0	5.1397
1105	0	5.1397
1106	0	5.1397
1107	0	5.1397
1108	0	5.1397
1109	0	5.1397
1110	0	5.1397
1111	0	5.1397
1112	0	5.1397
1113	0	5.1397
1114	0	5.1397
1115	0	5.1397
1116	0	5.09368
1117	0	5.09368
1118	0	5.09368
1119	0	5.09368
1120	0	5.09368
1121	0	5.09368
1122	0	5.09368
1123	0	5.09368
1124	0	5.09368
1125	0	5.09368
1126	0	5.09368
1127	0	5.09368
1128	0	5.09368
1129	0	5.09368
1130	0	5.09368
1131	0	5.09368
1132	0	5.09368
1133	0	5.09368
1134	0	5.09368
1135	0	5.09368
1136	0	5.09368
1137	0	5.09368
1138	0	5.09368
1139	0	5.09368
1140	0	5.09368
1141	0	5.09368
1142	0	5.09368
1143	0	5.09368
1144	0	5.09368
1145	0	5.09368
1146	0	5.09368
1147	0	5.09368
1148	0	5.09368
1149	0	5.09368
1150	0	5.09368
1151	0	5.09368
1152	0	5.09368
1153	0	5.09368
1154	0	5.09368
1155	0	5.09368
1156	0	5.09368
1157	0	5.09368
1158	0	5.09368
1159	0	5.04807
1160	0	5.04807
1161	0	5.04807
1162	0	5.04807
1163	0	5.04807
1164	0	5.04807
1165	0	5.04807
1166	0	5.04807
1167	0	5.04807
1168	0	5.04807
1169	0	5.04807
1170	0	5.04807
1171	0	5.04807
1172	0	5.04807
1173	0	5.04807
1174	0	5.04807
1175	0	5.04807
1176	0	5.04807
1177	0	5.04807
1178	0	5.04807
1179	0	5.04807
1180	0	5.04807
1181	0	5.04807
1182	0	5.04807
1183	0	5.04807
1184	0	5.04807
1185	0	5.04807
1186	0	5.04807
1187	0	5.00286
1188	0	5.00286
1189	0	5.00286
1190	0	5.00286
1191	0	5.00286
1192	0	5.00286
1193	0	5.00286
1194	0	5.00286
1195	0	5.00286
1196	0	5.00286
1197	0	5.00286
1198	0	5.00286
1199	0	5.00286
1200	0	5.00286
1201	0	5.00286
1202	0	5.00286
1203	0	5.00286
1204	0	5.00286
1205	0	5.00286
1206	0	5.00286
1207	0	5.00286
1208	0	5.00286
1209	0	5.00286
1210	0	5.00286
1211	0	5.00286
1212	0	5.00286
1213	0	5.00286
sum fluorescene intensity of all cells	83.8073	33925.6
editing ratio for crRNA only		0.00247032
editing ratio for positive		0.675625
editing ratio for negative		0.005795
normolize editing ratio for crRNA only		0
Editing ratio was caculated by comparing sum fluorescence intensity of eGFP to mCherry.
Normolized editing ratio was caculated by subtracting editing ratio of negative control from editing ratio of crRNA only,then was compared to the editing ratio of positive control.

## Sheet: crRNA only rep2
Fluorescene intensity of S. pombe with chromosome dCas13a-hADAR2d transformed with reporter and crRNA construct.
cell count	eGFP fluorescence intensity	mCHERYY fluorescence intensity
1	0	991.046
2	0	620.824
3	0	620.824
4	0	572.549
5	0	537.612
6	0	523.299
7	0	500.286
8	0	482.607
9	5.04807	425.507
10	0	414.178
11	0	410.47
12	0	403.152
13	0	381.972
14	0	378.552
15	6.09756	375.162
16	0	375.162
17	0	365.174
18	0	358.664
19	0	358.664
20	0	355.452
21	0	345.989
22	0	333.762
23	0	333.762
24	0	324.877
25	0	321.968
26	0	316.228
27	0	313.396
28	0	310.59
29	0	307.809
30	0	305.053
31	0	305.053
32	5.04807	302.321
33	0	291.638
34	0	283.874
35	0	283.874
36	0	281.332
37	0	278.813
38	0	278.813
39	0	276.316
40	0	276.316
41	0	271.39
42	0	271.39
43	0	268.96
44	0	268.96
45	0	264.165
46	0	261.799
47	0	254.83
48	0	252.548
49	0	250.287
50	0	250.287
51	0	248.045
52	0	245.824
53	0	245.824
54	0	243.623
55	0	241.442
56	0	241.442
57	0	239.28
58	0	237.137
59	0	235.014
60	0	235.014
61	0	230.824
62	0	228.757
63	0	228.757
64	0	228.757
65	0	228.757
66	0	226.709
67	0	226.709
68	0	222.667
69	0	220.673
70	0	218.697
71	0	218.697
72	0	216.739
73	0	216.739
74	0	216.739
75	0	212.875
76	0	210.969
77	0	209.08
78	0	209.08
79	0	209.08
80	0	209.08
81	0	205.353
82	0	203.514
83	0	203.514
84	0	201.691
85	0	201.691
86	0	199.885
87	0	198.096
88	0	198.096
89	0	194.564
90	0	192.822
91	0	192.822
92	0	192.822
93	0	192.822
94	0	189.384
95	0	189.384
96	0	187.688
97	0	187.688
98	0	186.008
99	0	186.008
100	0	184.342
101	0	184.342
102	0	181.056
103	0	181.056
104	0	179.435
105	0	179.435
106	0	179.435
107	0	179.435
108	0	179.435
109	0	177.828
110	0	177.828
111	0	176.236
112	0	176.236
113	0	173.094
114	0	173.094
115	0	171.544
116	0	171.544
117	0	171.544
118	0	170.008
119	0	170.008
120	0	170.008
121	0	170.008
122	0	170.008
123	0	170.008
124	0	168.485
125	0	168.485
126	0	166.977
127	0	165.482
128	0	164
129	0	164
130	0	164
131	0	164
132	0	162.531
133	0	162.531
134	0	161.076
135	0	161.076
136	0	161.076
137	0	158.204
138	0	158.204
139	0	158.204
140	0	158.204
141	0	158.204
142	0	156.788
143	0	155.384
144	0	153.993
145	0	152.614
146	0	152.614
147	0	151.247
148	0	151.247
149	0	151.247
150	0	149.893
151	0	149.893
152	0	148.551
153	0	148.551
154	0	148.551
155	0	148.551
156	0	147.221
157	0	145.902
158	0	145.902
159	0	144.596
160	0	144.596
161	0	144.596
162	0	143.301
163	0	143.301
164	0	142.018
165	0	142.018
166	0	140.746
167	0	140.746
168	0	140.746
169	0	138.237
170	0	138.237
171	0	136.999
172	0	136.999
173	0	136.999
174	0	135.773
175	0	134.557
176	0	133.352
177	0	130.975
178	0	130.975
179	0	130.975
180	0	130.975
181	0	129.802
182	0	129.802
183	0	129.802
184	0	129.802
185	0	128.64
186	0	128.64
187	0	127.488
188	0	127.488
189	0	127.488
190	5.1397	126.346
191	0	126.346
192	0	126.346
193	0	126.346
194	0	126.346
195	0	125.215
196	0	124.094
197	5.37612	122.983
198	0	122.983
199	0	121.881
200	0	119.709
201	0	117.574
202	0	117.574
203	0	116.522
204	0	116.522
205	0	115.478
206	0	115.478
207	0	115.478
208	0	115.478
209	0	115.478
210	0	114.444
211	0	114.444
212	0	114.444
213	0	114.444
214	0	114.444
215	0	114.444
216	5.37612	113.419
217	0	113.419
218	0	113.419
219	0	113.419
220	0	113.419
221	0	112.404
222	0	112.404
223	0	112.404
224	0	110.4
225	0	107.461
226	0	107.461
227	0	107.461
228	0	107.461
229	0	107.461
230	0	106.499
231	0	105.545
232	0	104.6
233	0	104.6
234	0	104.6
235	0	103.663
236	0	102.735
237	0	102.735
238	0	101.815
239	0	101.815
240	0	101.815
241	0	100.904
242	0	100.904
243	0	100.904
244	0	100.904
245	0	100.904
246	0	98.2172
247	0	97.3377
248	0	97.3377
249	0	96.4662
250	0	96.4662
251	0	95.6024
252	0	95.6024
253	0	94.7464
254	0	93.898
255	0	93.898
256	0	93.0572
257	0	93.0572
258	0	92.224
259	0	91.3982
260	0	91.3982
261	0	90.5798
262	0	89.7687
263	0	89.7687
264	0	88.9649
265	0	88.9649
266	0	88.9649
267	0	88.1683
268	0	88.1683
269	0	87.3788
270	0	87.3788
271	0	86.5964
272	0	86.5964
273	0	85.821
274	0	85.821
275	0	85.821
276	0	85.821
277	0	85.0526
278	0	84.291
279	0	84.291
280	0	84.291
281	0	83.5363
282	0	83.5363
283	0	83.5363
284	0	83.5363
285	0	82.7883
286	0	82.7883
287	0	82.7883
288	0	82.7883
289	0	82.047
290	0	82.047
291	0	82.047
292	0	81.3123
293	0	80.5842
294	0	80.5842
295	0	79.8627
296	0	79.8627
297	0	79.8627
298	0	79.1476
299	0	79.1476
300	0	79.1476
301	0	78.4389
302	0	77.7365
303	0	77.7365
304	0	77.0404
305	0	77.0404
306	0	76.3506
307	0	76.3506
308	0	75.667
309	0	75.667
310	0	74.9894
311	0	74.9894
312	0	74.9894
313	0	74.9894
314	0	74.9894
315	0	74.318
316	0	74.318
317	0	74.318
318	0	74.318
319	0	74.318
320	0	73.6525
321	0	73.6525
322	0	72.993
323	0	72.993
324	0	72.3394
325	0	72.3394
326	0	71.6917
327	0	71.6917
328	0	71.6917
329	0	71.0497
330	0	71.0497
331	0	71.0497
332	0	70.4136
333	0	70.4136
334	0	70.4136
335	0	70.4136
336	0	70.4136
337	0	69.7831
338	0	69.7831
339	0	69.1582
340	0	69.1582
341	0	69.1582
342	0	69.1582
343	0	68.539
344	5.09368	67.9253
345	5.04807	67.9253
346	0	67.9253
347	0	67.9253
348	0	67.9253
349	0	67.9253
350	0	67.317
351	0	67.317
352	0	66.7143
353	0	66.7143
354	0	66.7143
355	0	66.1169
356	5.1397	65.5249
357	0	65.5249
358	0	65.5249
359	0	65.5249
360	0	65.5249
361	0	64.9382
362	0	63.7804
363	0	63.7804
364	0	63.7804
365	0	63.7804
366	0	63.7804
367	0	63.7804
368	0	62.6434
369	0	62.6434
370	0	62.0824
371	0	62.0824
372	0	61.5265
373	0	60.9756
374	0	60.9756
375	0	60.9756
376	0	60.4296
377	0	60.4296
378	0	59.8885
379	0	59.8885
380	0	59.8885
381	0	59.3523
382	0	59.3523
383	0	59.3523
384	0	58.8208
385	0	58.8208
386	0	58.8208
387	0	58.2942
388	0	58.2942
389	0	58.2942
390	0	57.7722
391	0	57.7722
392	0	57.7722
393	0	57.7722
394	0	57.2549
395	0	57.2549
396	0	57.2549
397	0	57.2549
398	0	57.2549
399	0	56.7422
400	0	55.7306
401	0	55.2316
402	0	55.2316
403	0	55.2316
404	0	55.2316
405	0	55.2316
406	0	55.2316
407	0	54.737
408	0	54.737
409	0	54.2469
410	0	54.2469
411	0	53.7612
412	0	53.7612
413	0	53.7612
414	0	53.2798
415	0	53.2798
416	0	53.2798
417	0	53.2798
418	0	52.8027
419	0	52.8027
420	0	52.8027
421	0	52.8027
422	0	52.8027
423	0	52.3299
424	0	52.3299
425	0	51.397
426	0	51.397
427	0	51.397
428	0	51.397
429	5.93523	50.9368
430	0	50.9368
431	0	50.9368
432	0	50.9368
433	0	50.9368
434	0	50.9368
435	0	50.9368
436	0	50.4807
437	0	50.4807
438	0	50.4807
439	0	50.4807
440	0	50.4807
441	0	50.0286
442	0	50.0286
443	0	50.0286
444	0	50.0286
445	0	50.0286
446	0	50.0286
447	0	49.5807
448	0	49.5807
449	0	49.5807
450	0	49.1367
451	0	49.1367
452	0	49.1367
453	0	49.1367
454	0	48.2607
455	0	48.2607
456	0	48.2607
457	0	48.2607
458	0	48.2607
459	0	48.2607
460	0	47.8286
461	0	47.4003
462	0	47.4003
463	0	47.4003
464	0	47.4003
465	0	46.9759
466	0	46.9759
467	0	46.5553
468	0	46.5553
469	0	46.5553
470	0	46.5553
471	5.1397	46.1384
472	0	46.1384
473	0	46.1384
474	0	46.1384
475	0	45.7253
476	0	45.7253
477	0	45.7253
478	0	45.7253
479	0	45.3158
480	0	45.3158
481	0	45.3158
482	0	45.3158
483	0	45.3158
484	0	44.9101
485	0	44.9101
486	0	44.9101
487	0	44.9101
488	0	44.9101
489	0	44.9101
490	0	44.5079
491	0	44.5079
492	0	44.5079
493	5.00286	44.1094
494	0	44.1094
495	0	43.7144
496	0	43.323
497	0	43.323
498	0	43.323
499	0	43.323
500	5.93523	42.9351
501	0	42.9351
502	0	42.9351
503	0	42.9351
504	0	42.9351
505	0	42.9351
506	0	42.9351
507	0	42.9351
508	0	42.5507
509	0	42.5507
510	0	42.1697
511	0	42.1697
512	0	42.1697
513	0	41.7921
514	0	41.7921
515	0	41.7921
516	0	41.4178
517	0	41.4178
518	0	41.4178
519	0	41.047
520	0	41.047
521	0	41.047
522	0	41.047
523	0	41.047
524	5.62341	40.6794
525	0	40.6794
526	0	40.6794
527	0	40.6794
528	0	40.6794
529	0	40.6794
530	0	40.6794
531	0	40.6794
532	0	40.3152
533	0	40.3152
534	0	40.3152
535	0	40.3152
536	0	40.3152
537	0	39.9542
538	0	39.9542
539	0	39.5964
540	0	39.2419
541	0	39.2419
542	0	38.5423
543	0	38.1972
544	0	38.1972
545	0	38.1972
546	0	38.1972
547	0	38.1972
548	0	37.5162
549	0	37.5162
550	5.04807	37.1803
551	0	37.1803
552	0	37.1803
553	0	37.1803
554	0	37.1803
555	0	37.1803
556	0	36.8473
557	0	36.8473
558	0	36.8473
559	0	36.8473
560	0	36.5174
561	0	36.5174
562	0	36.5174
563	0	36.5174
564	0	36.1904
565	0	36.1904
566	0	36.1904
567	0	36.1904
568	0	36.1904
569	0	36.1904
570	0	35.8664
571	0	35.8664
572	0	35.8664
573	0	35.5452
574	0	35.5452
575	0	35.5452
576	0	35.5452
577	0	35.5452
578	0	35.2269
579	0	35.2269
580	0	35.2269
581	0	35.2269
582	0	35.2269
583	0	35.2269
584	0	35.2269
585	0	35.2269
586	0	34.9115
587	0	34.5989
588	0	34.5989
589	0	34.5989
590	0	34.5989
591	0	34.5989
592	0	34.5989
593	0	34.2891
594	0	33.9821
595	0	33.9821
596	0	33.6778
597	0	33.6778
598	0	33.6778
599	5.09368	33.3762
600	0	33.3762
601	0	33.0774
602	0	33.0774
603	0	32.7812
604	0	32.7812
605	0	32.4877
606	0	32.4877
607	0	32.4877
608	0	32.4877
609	0	32.4877
610	0	32.1968
611	0	32.1968
612	0	32.1968
613	0	32.1968
614	0	31.9085
615	0	31.6228
616	0	31.6228
617	0	31.6228
618	0	31.6228
619	0	31.6228
620	0	31.6228
621	0	31.6228
622	0	31.6228
623	0	31.3396
624	0	31.3396
625	0	31.3396
626	0	31.059
627	0	31.059
628	0	31.059
629	0	31.059
630	0	30.7809
631	0	30.7809
632	0	30.7809
633	0	30.5053
634	0	30.2321
635	0	30.2321
636	0	30.2321
637	0	30.2321
638	0	29.9614
639	0	29.9614
640	0	29.9614
641	0	29.9614
642	0	29.1638
643	0	29.1638
644	5.09368	28.9026
645	0	28.9026
646	0	28.6438
647	0	28.6438
648	0	28.6438
649	0	28.3874
650	0	28.3874
651	0	28.3874
652	0	28.1332
653	0	28.1332
654	0	27.8813
655	0	27.8813
656	0	27.8813
657	0	27.8813
658	0	27.8813
659	0	27.8813
660	5.04807	27.6316
661	5.00286	27.3842
662	0	27.3842
663	0	27.3842
664	0	27.139
665	0	27.139
666	0	27.139
667	0	26.896
668	0	26.896
669	0	26.896
670	0	26.896
671	0	26.6552
672	0	26.1799
673	0	26.1799
674	0	26.1799
675	0	25.9455
676	0	25.9455
677	0	25.9455
678	0	25.7132
679	0	25.7132
680	0	25.7132
681	0	25.7132
682	0	25.483
683	0	25.483
684	0	25.483
685	0	25.483
686	0	25.2548
687	0	25.2548
688	0	25.2548
689	5.1397	25.0287
690	0	25.0287
691	0	24.8045
692	0	24.8045
693	0	24.8045
694	0	24.8045
695	5.67422	24.5824
696	0	24.5824
697	0	24.5824
698	0	24.5824
699	0	24.3623
700	0	24.3623
701	0	24.3623
702	0	24.3623
703	0	24.1442
704	0	24.1442
705	0	24.1442
706	0	24.1442
707	0	23.928
708	0	23.928
709	0	23.928
710	0	23.928
711	0	23.7137
712	0	23.7137
713	0	23.7137
714	0	23.7137
715	0	23.5014
716	0	23.291
717	0	23.291
718	0	23.0824
719	0	23.0824
720	0	22.8757
721	0	22.8757
722	0	22.8757
723	0	22.8757
724	0	22.6709
725	0	22.6709
726	0	22.6709
727	0	22.6709
728	0	22.6709
729	0	22.4679
730	0	22.4679
731	0	22.4679
732	0	22.4679
733	0	22.2667
734	0	22.2667
735	5.32798	22.0673
736	0	22.0673
737	0	22.0673
738	0	21.8697
739	0	21.8697
740	0	21.8697
741	0	21.8697
742	0	21.8697
743	0	21.8697
744	0	21.8697
745	0	21.6739
746	0	21.6739
747	0	21.6739
748	0	21.6739
749	0	21.6739
750	0	21.4799
751	0	21.4799
752	0	21.4799
753	0	21.0969
754	0	21.0969
755	0	21.0969
756	0	21.0969
757	0	20.908
758	0	20.908
759	0	20.7208
760	0	20.5353
761	0	20.5353
762	0	20.5353
763	0	20.5353
764	0	20.3514
765	0	20.3514
766	0	20.3514
767	0	20.3514
768	0	20.3514
769	0	20.1691
770	0	20.1691
771	0	19.9885
772	0	19.9885
773	0	19.9885
774	0	19.9885
775	0	19.9885
776	0	19.9885
777	0	19.8096
778	0	19.8096
779	0	19.8096
780	0	19.8096
781	0	19.8096
782	0	19.6322
783	0	19.6322
784	0	19.4564
785	0	19.4564
786	0	19.4564
787	0	19.4564
788	0	19.4564
789	0	19.4564
790	0	19.2822
791	0	19.1095
792	0	19.1095
793	0	19.1095
794	0	18.9384
795	0	18.7688
796	0	18.7688
797	5.4737	18.6008
798	0	18.6008
799	0	18.6008
800	0	18.6008
801	0	18.4342
802	0	18.4342
803	0	18.4342
804	0	18.2692
805	0	18.2692
806	0	18.2692
807	0	18.1056
808	0	18.1056
809	0	18.1056
810	0	18.1056
811	0	17.9435
812	0	17.9435
813	0	17.9435
814	0	17.7828
815	0	17.7828
816	0	17.7828
817	0	17.7828
818	0	17.7828
819	0	17.7828
820	0	17.7828
821	0	17.6236
822	0	17.6236
823	0	17.6236
824	0	17.6236
825	0	17.6236
826	0	17.6236
827	0	17.6236
828	0	17.6236
829	0	17.6236
830	0	17.4658
831	0	17.4658
832	0	17.4658
833	0	17.4658
834	0	17.4658
835	0	17.4658
836	0	17.3094
837	0	17.3094
838	0	17.3094
839	0	17.3094
840	0	17.1544
841	0	17.1544
842	0	17.1544
843	0	17.1544
844	0	17.0008
845	0	17.0008
846	0	17.0008
847	0	17.0008
848	0	17.0008
849	0	16.8485
850	0	16.8485
851	0	16.8485
852	0	16.8485
853	0	16.8485
854	0	16.8485
855	0	16.8485
856	0	16.8485
857	0	16.6977
858	0	16.6977
859	0	16.6977
860	0	16.5482
861	0	16.5482
862	0	16.5482
863	0	16.5482
864	0	16.5482
865	0	16.5482
866	6.26434	16.4
867	0	16.4
868	0	16.4
869	0	16.4
870	0	16.4
871	0	16.4
872	0	16.2531
873	0	16.2531
874	0	16.2531
875	0	16.2531
876	0	16.2531
877	0	16.2531
878	0	16.1076
879	0	16.1076
880	0	16.1076
881	0	16.1076
882	0	15.9634
883	0	15.9634
884	0	15.9634
885	0	15.9634
886	0	15.8204
887	0	15.8204
888	0	15.8204
889	0	15.8204
890	0	15.6788
891	0	15.5384
892	0	15.5384
893	0	15.5384
894	0	15.5384
895	0	15.3993
896	0	15.3993
897	5.18613	15.2614
898	0	15.2614
899	0	15.2614
900	0	15.2614
901	0	15.2614
902	0	15.2614
903	0	15.2614
904	0	15.1247
905	0	15.1247
906	0	15.1247
907	0	15.1247
908	0	14.9893
909	0	14.9893
910	0	14.9893
911	0	14.9893
912	0	14.9893
913	0	14.8551
914	0	14.8551
915	0	14.8551
916	0	14.8551
917	0	14.8551
918	5.4737	14.7221
919	0	14.7221
920	0	14.7221
921	0	14.7221
922	0	14.5902
923	0	14.5902
924	0	14.5902
925	0	14.5902
926	0	14.4596
927	0	14.4596
928	0	14.4596
929	0	14.4596
930	0	14.4596
931	0	14.4596
932	0	14.3301
933	0	14.3301
934	0	14.3301
935	0	14.3301
936	0	14.3301
937	0	14.2018
938	0	14.2018
939	0	14.2018
940	0	14.2018
941	0	14.2018
942	0	14.2018
943	0	14.0746
944	0	14.0746
945	0	14.0746
946	0	14.0746
947	0	14.0746
948	0	14.0746
949	0	14.0746
950	0	13.9486
951	0	13.9486
952	0	13.9486
953	0	13.9486
954	5.52316	13.8237
955	0	13.8237
956	0	13.8237
957	0	13.8237
958	5.82942	13.6999
959	0	13.6999
960	0	13.6999
961	0	13.6999
962	0	13.6999
963	0	13.5773
964	0	13.5773
965	0	13.5773
966	0	13.5773
967	0	13.5773
968	0	13.5773
969	0	13.5773
970	0	13.5773
971	0	13.5773
972	0	13.5773
973	0	13.5773
974	0	13.4557
975	0	13.4557
976	0	13.4557
977	0	13.3352
978	0	13.3352
979	0	13.3352
980	0	13.3352
981	0	13.2158
982	0	13.2158
983	0	13.2158
984	0	13.2158
985	0	13.2158
986	0	13.0975
987	0	13.0975
988	0	13.0975
989	0	13.0975
990	0	13.0975
991	0	13.0975
992	0	13.0975
993	0	13.0975
994	0	12.9802
995	0	12.9802
996	0	12.9802
997	0	12.9802
998	0	12.9802
999	5.00286	12.864
1000	0	12.864
1001	0	12.864
1002	0	12.864
1003	0	12.864
1004	0	12.864
1005	0	12.864
1006	0	12.864
1007	0	12.7488
1008	0	12.6346
1009	0	12.6346
1010	0	12.6346
1011	0	12.6346
1012	0	12.6346
1013	0	12.6346
1014	0	12.6346
1015	5.67422	12.5215
1016	0	12.5215
1017	0	12.5215
1018	0	12.5215
1019	0	12.5215
1020	0	12.5215
1021	0	12.5215
1022	0	12.5215
1023	0	12.5215
1024	0	12.5215
1025	0	12.5215
1026	0	12.4094
1027	0	12.4094
1028	0	12.4094
1029	0	12.4094
1030	5.09368	12.2983
1031	0	12.2983
1032	0	12.2983
1033	0	12.2983
1034	0	12.2983
1035	0	12.2983
1036	0	12.1881
1037	0	12.1881
1038	0	12.1881
1039	0	12.1881
1040	0	12.1881
1041	0	12.1881
1042	5.1397	12.079
1043	0	12.079
1044	0	12.079
1045	0	12.079
1046	0	12.079
1047	0	12.079
1048	0	12.079
1049	0	12.079
1050	0	11.9709
1051	0	11.9709
1052	0	11.9709
1053	0	11.8637
1054	0	11.8637
1055	0	11.8637
1056	0	11.8637
1057	0	11.7574
1058	0	11.7574
1059	0	11.7574
1060	0	11.7574
1061	0	11.7574
1062	0	11.7574
1063	0	11.7574
1064	0	11.7574
1065	0	11.7574
1066	0	11.7574
1067	0	11.6522
1068	0	11.6522
1069	0	11.6522
1070	0	11.6522
1071	0	11.6522
1072	0	11.5478
1073	0	11.5478
1074	0	11.5478
1075	0	11.5478
1076	0	11.5478
1077	0	11.5478
1078	0	11.5478
1079	0	11.5478
1080	0	11.5478
1081	0	11.4444
1082	0	11.4444
1083	0	11.4444
1084	0	11.4444
1085	0	11.4444
1086	0	11.4444
1087	0	11.3419
1088	0	11.3419
1089	0	11.3419
1090	0	11.3419
1091	0	11.3419
1092	0	11.3419
1093	0	11.3419
1094	0	11.3419
1095	0	11.2404
1096	0	11.2404
1097	0	11.2404
1098	0	11.2404
1099	0	11.1397
1100	0	11.1397
1101	0	11.1397
1102	0	11.1397
1103	0	11.1397
1104	0	11.1397
1105	0	11.04
1106	0	11.04
1107	0	11.04
1108	0	11.04
1109	0	11.04
1110	0	10.9411
1111	0	10.9411
1112	0	10.9411
1113	0	10.8432
1114	0	10.8432
1115	0	10.8432
1116	0	10.8432
1117	0	10.8432
1118	0	10.7461
1119	0	10.7461
1120	0	10.7461
1121	0	10.7461
1122	0	10.7461
1123	0	10.7461
1124	0	10.6499
1125	0	10.6499
1126	0	10.6499
1127	0	10.6499
1128	0	10.6499
1129	0	10.6499
1130	5.09368	10.5545
1131	0	10.5545
1132	0	10.5545
1133	0	10.5545
1134	0	10.5545
1135	0	10.5545
1136	0	10.5545
1137	0	10.5545
1138	0	10.5545
1139	0	10.5545
1140	0	10.5545
1141	0	10.5545
1142	0	10.5545
1143	0	10.5545
1144	0	10.5545
1145	0	10.46
1146	0	10.46
1147	0	10.46
1148	0	10.46
1149	0	10.46
1150	0	10.46
1151	0	10.3663
1152	0	10.3663
1153	0	10.3663
1154	0	10.3663
1155	0	10.3663
1156	0	10.3663
1157	0	10.3663
1158	0	10.2735
1159	0	10.2735
1160	0	10.2735
1161	0	10.2735
1162	0	10.2735
1163	0	10.1815
1164	0	10.1815
1165	0	10.1815
1166	0	10.1815
1167	0	10.1815
1168	0	10.1815
1169	0	10.1815
1170	0	10.1815
1171	0	10.0904
1172	0	10.0904
1173	0	10.0904
1174	0	10.0904
1175	0	10.0904
1176	0	10.0904
1177	0	10.0904
1178	0	10.0904
1179	0	10.0904
1180	0	10
1181	0	10
1182	0	10
1183	0	10
1184	0	10
1185	0	10
1186	0	9.91046
1187	0	9.91046
1188	0	9.91046
1189	0	9.91046
1190	0	9.91046
1191	0	9.91046
1192	0	9.91046
1193	0	9.91046
1194	0	9.91046
1195	0	9.82172
1196	0	9.82172
1197	0	9.82172
1198	0	9.82172
1199	0	9.82172
1200	0	9.82172
1201	0	9.82172
1202	0	9.82172
1203	0	9.73377
1204	0	9.73377
1205	0	9.73377
1206	0	9.73377
1207	0	9.73377
1208	0	9.73377
1209	0	9.73377
1210	0	9.73377
1211	0	9.64662
1212	0	9.64662
1213	0	9.64662
1214	0	9.64662
1215	0	9.64662
1216	0	9.56024
1217	0	9.56024
1218	0	9.56024
1219	0	9.56024
1220	0	9.56024
1221	0	9.56024
1222	0	9.56024
1223	0	9.56024
1224	0	9.47464
1225	0	9.47464
1226	0	9.47464
1227	0	9.47464
1228	0	9.47464
1229	0	9.47464
1230	0	9.47464
1231	0	9.47464
1232	0	9.47464
1233	0	9.3898
1234	0	9.3898
1235	0	9.3898
1236	0	9.3898
1237	0	9.3898
1238	0	9.3898
1239	5.57306	9.30572
1240	0	9.30572
1241	0	9.30572
1242	0	9.30572
1243	0	9.30572
1244	0	9.30572
1245	0	9.30572
1246	0	9.30572
1247	0	9.30572
1248	0	9.30572
1249	0	9.30572
1250	0	9.2224
1251	0	9.2224
1252	0	9.2224
1253	0	9.2224
1254	0	9.2224
1255	0	9.2224
1256	0	9.13982
1257	0	9.13982
1258	0	9.13982
1259	0	9.13982
1260	0	9.13982
1261	0	9.13982
1262	0	9.13982
1263	0	9.13982
1264	0	9.05798
1265	0	9.05798
1266	0	9.05798
1267	0	9.05798
1268	0	9.05798
1269	0	9.05798
1270	0	9.05798
1271	0	9.05798
1272	0	9.05798
1273	0	8.97687
1274	0	8.97687
1275	0	8.97687
1276	0	8.97687
1277	0	8.97687
1278	0	8.89649
1279	0	8.89649
1280	0	8.89649
1281	0	8.89649
1282	0	8.89649
1283	0	8.89649
1284	0	8.89649
1285	0	8.89649
1286	0	8.89649
1287	0	8.89649
1288	0	8.89649
1289	0	8.81683
1290	0	8.81683
1291	0	8.81683
1292	0	8.81683
1293	0	8.81683
1294	0	8.81683
1295	0	8.81683
1296	0	8.81683
1297	5.28027	8.73788
1298	0	8.73788
1299	0	8.73788
1300	0	8.73788
1301	0	8.73788
1302	5.04807	8.65964
1303	0	8.65964
1304	0	8.65964
1305	0	8.65964
1306	0	8.65964
1307	0	8.65964
1308	0	8.65964
1309	0	8.5821
1310	0	8.5821
1311	0	8.5821
1312	0	8.5821
1313	0	8.5821
1314	0	8.5821
1315	0	8.5821
1316	0	8.5821
1317	0	8.5821
1318	0	8.5821
1319	0	8.50526
1320	0	8.50526
1321	0	8.50526
1322	0	8.50526
1323	0	8.50526
1324	0	8.4291
1325	0	8.4291
1326	0	8.4291
1327	0	8.4291
1328	0	8.4291
1329	0	8.4291
1330	0	8.4291
1331	0	8.4291
1332	0	8.4291
1333	0	8.4291
1334	0	8.35363
1335	0	8.35363
1336	0	8.35363
1337	0	8.35363
1338	0	8.35363
1339	0	8.35363
1340	0	8.35363
1341	0	8.35363
1342	0	8.35363
1343	0	8.35363
1344	0	8.35363
1345	0	8.35363
1346	0	8.35363
1347	0	8.35363
1348	5.42469	8.27883
1349	0	8.27883
1350	0	8.27883
1351	0	8.27883
1352	0	8.27883
1353	0	8.27883
1354	0	8.27883
1355	0	8.2047
1356	0	8.2047
1357	0	8.2047
1358	0	8.2047
1359	0	8.2047
1360	0	8.2047
1361	0	8.2047
1362	0	8.2047
1363	0	8.2047
1364	0	8.2047
1365	0	8.2047
1366	0	8.2047
1367	0	8.2047
1368	0	8.13123
1369	0	8.13123
1370	0	8.13123
1371	0	8.13123
1372	0	8.13123
1373	0	8.13123
1374	0	8.13123
1375	0	8.13123
1376	0	8.13123
1377	0	8.13123
1378	0	8.13123
1379	0	8.13123
1380	0	8.13123
1381	0	8.13123
1382	0	8.05842
1383	0	8.05842
1384	0	8.05842
1385	0	8.05842
1386	0	8.05842
1387	0	8.05842
1388	0	8.05842
1389	0	8.05842
1390	0	8.05842
1391	0	8.05842
1392	0	8.05842
1393	0	8.05842
1394	0	7.98627
1395	0	7.98627
1396	0	7.98627
1397	0	7.98627
1398	0	7.98627
1399	0	7.91476
1400	0	7.91476
1401	0	7.91476
1402	0	7.91476
1403	0	7.91476
1404	0	7.91476
1405	0	7.91476
1406	0	7.91476
1407	0	7.91476
1408	0	7.84389
1409	0	7.84389
1410	0	7.84389
1411	0	7.84389
1412	0	7.84389
1413	0	7.84389
1414	0	7.84389
1415	0	7.84389
1416	0	7.84389
1417	0	7.84389
1418	0	7.84389
1419	0	7.84389
1420	0	7.84389
1421	0	7.84389
1422	0	7.84389
1423	6.26434	7.77365
1424	0	7.77365
1425	0	7.77365
1426	0	7.77365
1427	0	7.77365
1428	0	7.77365
1429	0	7.77365
1430	0	7.77365
1431	0	7.77365
1432	0	7.77365
1433	0	7.77365
1434	0	7.77365
1435	5.28027	7.70404
1436	5.1397	7.70404
1437	0	7.70404
1438	0	7.70404
1439	0	7.70404
1440	0	7.70404
1441	0	7.70404
1442	0	7.70404
1443	0	7.70404
1444	0	7.70404
1445	0	7.70404
1446	0	7.70404
1447	0	7.70404
1448	0	7.70404
1449	0	7.63506
1450	0	7.63506
1451	0	7.63506
1452	0	7.63506
1453	0	7.63506
1454	0	7.63506
1455	0	7.63506
1456	0	7.63506
1457	0	7.5667
1458	0	7.5667
1459	0	7.5667
1460	0	7.5667
1461	0	7.5667
1462	0	7.5667
1463	0	7.5667
1464	0	7.5667
1465	0	7.5667
1466	0	7.5667
1467	0	7.5667
1468	0	7.49894
1469	0	7.49894
1470	0	7.49894
1471	0	7.49894
1472	0	7.49894
1473	0	7.49894
1474	0	7.49894
1475	0	7.49894
1476	0	7.49894
1477	6.26434	7.4318
1478	0	7.4318
1479	0	7.4318
1480	0	7.4318
1481	0	7.4318
1482	0	7.4318
1483	0	7.4318
1484	0	7.4318
1485	0	7.4318
1486	0	7.4318
1487	0	7.4318
1488	0	7.4318
1489	0	7.4318
1490	0	7.4318
1491	0	7.4318
1492	0	7.36525
1493	0	7.36525
1494	0	7.36525
1495	0	7.36525
1496	0	7.36525
1497	0	7.36525
1498	0	7.36525
1499	0	7.36525
1500	0	7.36525
1501	0	7.36525
1502	0	7.2993
1503	0	7.2993
1504	0	7.2993
1505	0	7.2993
1506	0	7.2993
1507	0	7.2993
1508	0	7.2993
1509	0	7.2993
1510	0	7.2993
1511	0	7.2993
1512	0	7.2993
1513	0	7.23394
1514	0	7.23394
1515	0	7.23394
1516	0	7.23394
1517	0	7.23394
1518	0	7.23394
1519	0	7.23394
1520	0	7.23394
1521	0	7.23394
1522	0	7.23394
1523	0	7.23394
1524	0	7.23394
1525	0	7.23394
1526	0	7.23394
1527	0	7.23394
1528	0	7.23394
1529	0	7.23394
1530	0	7.23394
1531	0	7.23394
1532	0	7.16917
1533	0	7.16917
1534	0	7.16917
1535	0	7.16917
1536	0	7.16917
1537	0	7.16917
1538	0	7.16917
1539	0	7.16917
1540	0	7.16917
1541	0	7.16917
1542	0	7.16917
1543	0	7.16917
1544	0	7.16917
1545	0	7.16917
1546	0	7.16917
1547	5.00286	7.10497
1548	0	7.10497
1549	0	7.10497
1550	0	7.10497
1551	0	7.10497
1552	0	7.10497
1553	0	7.10497
1554	0	7.10497
1555	0	7.10497
1556	0	7.10497
1557	0	7.10497
1558	0	7.10497
1559	0	7.04136
1560	0	7.04136
1561	0	7.04136
1562	0	7.04136
1563	0	7.04136
1564	0	7.04136
1565	0	7.04136
1566	0	7.04136
1567	0	7.04136
1568	0	7.04136
1569	0	7.04136
1570	0	7.04136
1571	0	7.04136
1572	0	7.04136
1573	0	7.04136
1574	0	6.97831
1575	0	6.97831
1576	0	6.97831
1577	0	6.97831
1578	0	6.97831
1579	0	6.97831
1580	0	6.97831
1581	0	6.97831
1582	0	6.97831
1583	5.1397	6.91582
1584	0	6.91582
1585	0	6.91582
1586	0	6.91582
1587	0	6.91582
1588	0	6.91582
1589	0	6.91582
1590	0	6.91582
1591	0	6.91582
1592	0	6.91582
1593	5.52316	6.8539
1594	0	6.8539
1595	0	6.8539
1596	0	6.8539
1597	0	6.8539
1598	0	6.8539
1599	0	6.8539
1600	0	6.8539
1601	0	6.8539
1602	0	6.8539
1603	0	6.8539
1604	0	6.8539
1605	0	6.8539
1606	0	6.8539
1607	0	6.79253
1608	0	6.79253
1609	0	6.79253
1610	0	6.79253
1611	0	6.79253
1612	0	6.79253
1613	0	6.79253
1614	0	6.79253
1615	0	6.79253
1616	0	6.79253
1617	0	6.79253
1618	0	6.79253
1619	0	6.7317
1620	0	6.7317
1621	0	6.7317
1622	0	6.7317
1623	0	6.7317
1624	0	6.7317
1625	0	6.7317
1626	0	6.7317
1627	0	6.7317
1628	0	6.7317
1629	0	6.7317
1630	0	6.7317
1631	0	6.67143
1632	0	6.67143
1633	0	6.67143
1634	0	6.67143
1635	0	6.67143
1636	0	6.67143
1637	0	6.67143
1638	0	6.67143
1639	0	6.67143
1640	0	6.67143
1641	0	6.67143
1642	0	6.67143
1643	0	6.67143
1644	0	6.67143
1645	0	6.67143
1646	0	6.67143
1647	0	6.67143
1648	5.1397	6.61169
1649	0	6.61169
1650	0	6.61169
1651	0	6.61169
1652	0	6.61169
1653	0	6.61169
1654	0	6.61169
1655	0	6.61169
1656	0	6.61169
1657	0	6.61169
1658	0	6.61169
1659	0	6.61169
1660	0	6.61169
1661	0	6.61169
1662	0	6.61169
1663	0	6.61169
1664	0	6.61169
1665	0	6.61169
1666	0	6.61169
1667	5.28027	6.55249
1668	0	6.55249
1669	0	6.55249
1670	0	6.55249
1671	0	6.55249
1672	0	6.55249
1673	0	6.55249
1674	0	6.55249
1675	0	6.55249
1676	0	6.55249
1677	0	6.55249
1678	0	6.55249
1679	0	6.55249
1680	0	6.55249
1681	0	6.55249
1682	0	6.55249
1683	0	6.55249
1684	0	6.55249
1685	0	6.55249
1686	0	6.49382
1687	0	6.49382
1688	0	6.49382
1689	0	6.49382
1690	0	6.49382
1691	0	6.49382
1692	0	6.49382
1693	0	6.49382
1694	0	6.49382
1695	0	6.49382
1696	0	6.49382
1697	0	6.49382
1698	0	6.49382
1699	0	6.49382
1700	0	6.49382
1701	0	6.49382
1702	0	6.49382
1703	0	6.49382
1704	0	6.49382
1705	0	6.49382
1706	0	6.49382
1707	5.57306	6.43567
1708	0	6.43567
1709	0	6.43567
1710	0	6.43567
1711	0	6.43567
1712	0	6.43567
1713	0	6.43567
1714	0	6.43567
1715	0	6.43567
1716	0	6.43567
1717	0	6.43567
1718	0	6.43567
1719	0	6.43567
1720	0	6.43567
1721	0	6.43567
1722	0	6.43567
1723	0	6.37804
1724	0	6.37804
1725	0	6.37804
1726	0	6.37804
1727	0	6.37804
1728	0	6.37804
1729	0	6.32093
1730	0	6.32093
1731	0	6.32093
1732	0	6.32093
1733	0	6.32093
1734	0	6.32093
1735	0	6.32093
1736	0	6.32093
1737	0	6.32093
1738	0	6.32093
1739	0	6.32093
1740	0	6.32093
1741	0	6.32093
1742	0	6.32093
1743	0	6.32093
1744	0	6.26434
1745	0	6.26434
1746	0	6.26434
1747	0	6.26434
1748	0	6.26434
1749	0	6.26434
1750	0	6.26434
1751	0	6.26434
1752	0	6.26434
1753	0	6.26434
1754	0	6.26434
1755	0	6.26434
1756	0	6.26434
1757	0	6.20824
1758	0	6.20824
1759	0	6.20824
1760	0	6.20824
1761	0	6.20824
1762	0	6.20824
1763	0	6.20824
1764	0	6.20824
1765	0	6.20824
1766	0	6.20824
1767	0	6.20824
1768	0	6.20824
1769	0	6.20824
1770	0	6.20824
1771	0	6.20824
1772	0	6.20824
1773	0	6.20824
1774	0	6.20824
1775	0	6.15265
1776	0	6.15265
1777	0	6.15265
1778	0	6.15265
1779	0	6.15265
1780	0	6.15265
1781	0	6.15265
1782	0	6.15265
1783	0	6.15265
1784	0	6.15265
1785	5.04807	6.09756
1786	5.00286	6.09756
1787	0	6.09756
1788	0	6.09756
1789	0	6.09756
1790	0	6.09756
1791	0	6.09756
1792	0	6.09756
1793	0	6.09756
1794	0	6.09756
1795	0	6.09756
1796	0	6.09756
1797	0	6.09756
1798	0	6.09756
1799	0	6.09756
1800	0	6.09756
1801	0	6.09756
1802	0	6.09756
1803	0	6.09756
1804	0	6.09756
1805	0	6.09756
1806	0	6.09756
1807	0	6.04296
1808	0	6.04296
1809	0	6.04296
1810	0	6.04296
1811	0	6.04296
1812	0	6.04296
1813	0	6.04296
1814	0	6.04296
1815	0	6.04296
1816	0	6.04296
1817	0	6.04296
1818	0	6.04296
1819	0	6.04296
1820	0	6.04296
1821	0	6.04296
1822	0	6.04296
1823	0	6.04296
1824	0	6.04296
1825	0	6.04296
1826	0	6.04296
1827	0	6.04296
1828	0	6.04296
1829	0	6.04296
1830	0	6.04296
1831	0	6.04296
1832	0	6.04296
1833	0	6.04296
1834	0	6.04296
1835	0	5.98885
1836	0	5.98885
1837	0	5.98885
1838	0	5.98885
1839	0	5.98885
1840	0	5.98885
1841	0	5.98885
1842	0	5.98885
1843	0	5.98885
1844	0	5.98885
1845	0	5.98885
1846	0	5.98885
1847	0	5.98885
1848	0	5.98885
1849	0	5.98885
1850	0	5.98885
1851	0	5.98885
1852	0	5.98885
1853	0	5.98885
1854	0	5.98885
1855	0	5.98885
1856	0	5.98885
1857	0	5.98885
1858	0	5.98885
1859	0	5.93523
1860	0	5.93523
1861	0	5.93523
1862	0	5.93523
1863	0	5.93523
1864	0	5.93523
1865	0	5.93523
1866	0	5.93523
1867	0	5.93523
1868	0	5.93523
1869	0	5.93523
1870	0	5.93523
1871	0	5.93523
1872	0	5.93523
1873	0	5.93523
1874	0	5.88208
1875	0	5.88208
1876	0	5.88208
1877	0	5.88208
1878	0	5.88208
1879	0	5.88208
1880	0	5.88208
1881	0	5.88208
1882	0	5.88208
1883	0	5.88208
1884	0	5.88208
1885	0	5.88208
1886	0	5.88208
1887	0	5.88208
1888	0	5.88208
1889	0	5.88208
1890	0	5.88208
1891	0	5.88208
1892	0	5.82942
1893	0	5.82942
1894	0	5.82942
1895	0	5.82942
1896	0	5.82942
1897	0	5.82942
1898	0	5.82942
1899	0	5.82942
1900	0	5.82942
1901	0	5.82942
1902	0	5.82942
1903	0	5.82942
1904	0	5.82942
1905	0	5.82942
1906	0	5.82942
1907	0	5.82942
1908	0	5.82942
1909	0	5.82942
1910	0	5.82942
1911	0	5.82942
1912	0	5.82942
1913	0	5.82942
1914	0	5.82942
1915	0	5.82942
1916	0	5.82942
1917	0	5.82942
1918	0	5.82942
1919	0	5.82942
1920	0	5.82942
1921	0	5.77722
1922	0	5.77722
1923	0	5.77722
1924	0	5.77722
1925	0	5.77722
1926	0	5.77722
1927	0	5.77722
1928	0	5.77722
1929	0	5.77722
1930	0	5.77722
1931	0	5.77722
1932	0	5.77722
1933	0	5.77722
1934	0	5.77722
1935	0	5.72549
1936	0	5.72549
1937	0	5.72549
1938	0	5.72549
1939	0	5.72549
1940	0	5.72549
1941	0	5.72549
1942	0	5.72549
1943	0	5.72549
1944	0	5.72549
1945	0	5.72549
1946	0	5.72549
1947	0	5.72549
1948	0	5.72549
1949	0	5.72549
1950	0	5.72549
1951	0	5.72549
1952	0	5.72549
1953	0	5.72549
1954	0	5.72549
1955	0	5.72549
1956	0	5.72549
1957	0	5.72549
1958	0	5.72549
1959	0	5.67422
1960	0	5.67422
1961	0	5.67422
1962	0	5.67422
1963	0	5.67422
1964	0	5.67422
1965	0	5.67422
1966	0	5.67422
1967	0	5.67422
1968	0	5.67422
1969	0	5.67422
1970	0	5.67422
1971	0	5.67422
1972	0	5.67422
1973	0	5.67422
1974	0	5.67422
1975	0	5.67422
1976	0	5.67422
1977	0	5.67422
1978	0	5.62341
1979	0	5.62341
1980	0	5.62341
1981	0	5.62341
1982	0	5.62341
1983	0	5.62341
1984	0	5.62341
1985	0	5.62341
1986	0	5.62341
1987	0	5.62341
1988	0	5.62341
1989	0	5.62341
1990	0	5.62341
1991	0	5.62341
1992	0	5.62341
1993	0	5.62341
1994	0	5.62341
1995	0	5.62341
1996	0	5.62341
1997	0	5.62341
1998	0	5.62341
[truncated: 443 more rows]

## Sheet: 9bp rep1
Fluorescene intensity of S. pombe with chromosome dCas13a-hADAR2d transformed with reporter and crRNA-pRNA(9bp) fusion construct.
Cell counts	eGFP fluorescence intensity	mCHERYY fluorescence intensity
1	0	504.807
2	0	461.384
3	0	449.101
4	0	406.794
5	0	399.542
6	0	385.423
7	0	324.877
8	0	321.968
9	0	302.321
10	0	302.321
11	0	299.614
12	0	278.813
13	0	264.165
14	0	261.799
15	0	254.83
16	0	254.83
17	0	248.045
18	0	241.442
19	0	239.28
20	0	235.014
21	0	216.739
22	0	216.739
23	0	212.875
24	0	210.969
25	0	205.353
26	0	201.691
27	0	199.885
28	0	198.096
29	0	198.096
30	0	194.564
31	0	192.822
32	0	191.095
33	0	187.688
34	0	186.008
35	0	176.236
36	5.18613	171.544
37	0	171.544
38	0	171.544
39	0	168.485
40	0	166.977
41	0	166.977
42	0	164
43	0	162.531
44	0	158.204
45	0	156.788
46	0	156.788
47	0	152.614
48	0	149.893
49	0	147.221
50	0	147.221
51	0	143.301
52	0	143.301
53	0	142.018
54	0	142.018
55	5.37612	140.746
56	0	140.746
57	0	139.486
58	0	138.237
59	0	136.999
60	0	136.999
61	0	133.352
62	0	132.158
63	0	130.975
64	0	130.975
65	0	129.802
66	0	128.64
67	0	127.488
68	0	125.215
69	0	122.983
70	0	122.983
71	0	120.79
72	0	120.79
73	0	119.709
74	0	119.709
75	0	118.637
76	0	117.574
77	0	117.574
78	0	116.522
79	0	116.522
80	0	114.444
81	0	114.444
82	0	112.404
83	0	111.397
84	0	110.4
85	0	110.4
86	0	110.4
87	0	110.4
88	0	107.461
89	0	106.499
90	0	105.545
91	0	104.6
92	0	102.735
93	0	101.815
94	0	101.815
95	0	100
96	0	100
97	0	99.1046
98	0	99.1046
99	0	99.1046
100	0	98.2172
101	0	97.3377
102	0	96.4662
103	0	94.7464
104	0	94.7464
105	0	91.3982
106	0	90.5798
107	0	90.5798
108	0	90.5798
109	0	90.5798
110	0	88.9649
111	0	88.1683
112	0	88.1683
113	0	87.3788
114	0	87.3788
115	5.67422	86.5964
116	0	86.5964
117	0	85.821
118	0	84.291
119	0	83.5363
120	0	82.7883
121	0	82.7883
122	0	82.047
123	0	81.3123
124	0	81.3123
125	0	80.5842
126	0	79.8627
127	0	79.1476
128	0	78.4389
129	0	77.7365
130	0	77.7365
131	0	77.0404
132	0	77.0404
133	0	76.3506
134	0	76.3506
135	0	75.667
136	0	75.667
137	0	74.9894
138	0	74.9894
139	0	74.9894
140	0	74.9894
141	0	74.9894
142	0	74.318
143	0	72.993
144	0	72.3394
145	0	71.0497
146	5.52316	70.4136
147	0	70.4136
148	0	69.7831
149	0	69.1582
150	0	68.539
151	0	68.539
152	0	67.9253
153	0	67.9253
154	0	67.9253
155	0	67.9253
156	0	67.9253
157	0	66.7143
158	0	66.7143
159	0	66.1169
160	0	66.1169
161	0	66.1169
162	0	66.1169
163	0	64.3567
164	0	63.7804
165	0	63.7804
166	0	63.7804
167	0	63.2093
168	0	63.2093
169	0	63.2093
170	0	62.0824
171	0	60.9756
172	0	59.8885
173	0	59.8885
174	0	59.8885
175	0	59.8885
176	0	59.3523
177	0	58.8208
178	0	58.8208
179	0	58.8208
180	0	58.2942
181	0	57.7722
182	0	57.7722
183	0	56.7422
184	0	56.7422
185	0	56.7422
186	0	55.7306
187	0	54.737
188	0	54.2469
189	0	54.2469
190	0	53.7612
191	0	53.2798
192	0	52.8027
193	0	52.3299
194	0	52.3299
195	0	51.397
196	0	51.397
197	0	51.397
198	0	50.9368
199	0	50.9368
200	0	50.0286
201	0	50.0286
202	0	50.0286
203	0	50.0286
204	0	50.0286
205	0	49.5807
206	0	49.5807
207	0	49.1367
208	0	49.1367
209	0	48.6968
210	0	48.6968
211	0	47.8286
212	0	47.8286
213	0	47.4003
214	5.62341	46.5553
215	0	46.1384
216	0	46.1384
217	0	46.1384
218	0	46.1384
219	0	45.7253
220	0	45.7253
221	0	43.323
222	0	43.323
223	0	42.5507
224	0	41.7921
225	0	41.7921
226	0	41.4178
227	0	41.4178
228	0	41.4178
229	0	41.047
230	0	41.047
231	0	41.047
232	0	40.6794
233	0	40.6794
234	5.18613	40.3152
235	0	40.3152
236	0	40.3152
237	0	40.3152
238	0	39.9542
239	0	39.9542
240	0	39.5964
241	0	39.5964
242	0	39.2419
243	0	39.2419
244	0	38.8905
245	0	38.8905
246	0	38.5423
247	0	38.5423
248	0	38.5423
249	0	38.5423
250	0	38.5423
251	0	38.5423
252	0	38.5423
253	0	38.1972
254	0	37.5162
255	0	37.5162
256	0	37.1803
257	0	36.8473
258	0	36.5174
259	0	36.5174
260	0	36.5174
261	0	36.1904
262	0	36.1904
263	0	35.8664
264	0	35.5452
265	0	35.5452
266	0	35.2269
267	0	35.2269
268	0	35.2269
269	0	35.2269
270	0	34.9115
271	0	34.9115
272	0	34.9115
273	0	34.9115
274	0	34.2891
275	0	33.9821
276	0	33.9821
277	0	33.9821
278	0	33.3762
279	0	33.3762
280	0	33.3762
281	0	33.0774
282	0	33.0774
283	0	32.7812
284	0	32.7812
285	0	32.7812
286	0	32.7812
287	0	32.4877
288	0	32.4877
289	0	32.1968
290	0	31.9085
291	0	31.9085
292	0	31.6228
293	0	31.6228
294	0	31.6228
295	0	31.6228
296	0	31.3396
297	0	31.3396
298	0	31.059
299	0	31.059
300	0	30.7809
301	0	30.5053
302	0	30.5053
303	0	30.5053
304	0	29.9614
305	0	29.9614
306	0	29.6931
307	0	29.4273
308	0	29.4273
309	0	28.9026
310	0	28.6438
311	0	28.6438
312	0	28.6438
313	0	28.6438
314	0	28.6438
315	0	28.6438
316	0	28.3874
317	0	28.3874
318	0	28.3874
319	0	28.3874
320	0	28.1332
321	0	28.1332
322	0	27.8813
323	0	27.8813
324	0	27.8813
325	0	27.8813
326	0	27.6316
327	0	27.6316
328	0	27.6316
329	0	27.3842
330	0	27.139
331	0	27.139
332	0	27.139
333	0	26.896
334	0	26.896
335	0	26.896
336	0	26.6552
337	0	26.6552
338	0	26.6552
339	0	26.1799
340	0	26.1799
341	0	26.1799
342	0	26.1799
343	0	25.9455
344	0	25.9455
345	0	25.9455
346	0	25.7132
347	0	25.483
348	0	25.483
349	0	25.0287
350	0	25.0287
351	0	25.0287
352	0	24.8045
353	0	24.3623
354	0	24.3623
355	0	24.1442
356	0	24.1442
357	0	24.1442
358	0	23.928
359	0	23.928
360	0	23.928
361	0	23.5014
362	0	23.5014
363	0	23.5014
364	0	23.291
365	0	23.291
366	0	23.0824
367	0	23.0824
368	0	22.8757
369	0	22.8757
370	0	22.8757
371	0	22.6709
372	0	22.6709
373	0	22.4679
374	0	22.2667
375	0	22.2667
376	0	22.0673
377	0	22.0673
378	5.18613	21.6739
379	0	21.4799
380	0	21.4799
381	5.18613	21.0969
382	0	21.0969
383	0	20.908
384	0	20.908
385	0	20.7208
386	0	20.7208
387	0	20.7208
388	0	20.7208
389	0	20.7208
390	0	20.7208
391	0	20.5353
392	0	20.5353
393	0	20.1691
394	5.18613	19.9885
395	0	19.9885
396	0	19.9885
397	0	19.9885
398	0	19.8096
399	0	19.8096
400	0	19.6322
401	0	19.6322
402	0	19.6322
403	0	19.4564
404	0	19.4564
405	0	19.4564
406	0	19.4564
407	0	19.2822
408	0	19.2822
409	0	19.2822
410	0	19.2822
411	0	18.9384
412	0	18.9384
413	0	18.9384
414	0	18.9384
415	0	18.7688
416	0	18.7688
417	0	18.6008
418	0	18.4342
419	0	18.4342
420	0	18.4342
421	0	18.4342
422	0	18.2692
423	0	18.2692
424	0	18.2692
425	0	18.2692
426	0	18.2692
427	0	18.1056
428	0	18.1056
429	0	18.1056
430	0	18.1056
431	0	17.9435
432	0	17.9435
433	0	17.9435
434	0	17.9435
435	0	17.9435
436	0	17.7828
437	0	17.7828
438	0	17.7828
439	0	17.7828
440	0	17.7828
441	0	17.7828
442	0	17.6236
443	0	17.6236
444	0	17.6236
445	0	17.6236
446	0	17.4658
447	0	17.4658
448	0	17.4658
449	0	17.3094
450	0	17.3094
451	0	17.1544
452	0	17.1544
453	0	17.1544
454	0	17.0008
455	0	16.8485
456	0	16.8485
457	0	16.6977
458	0	16.6977
459	0	16.6977
460	0	16.5482
461	0	16.5482
462	0	16.5482
463	0	16.5482
464	0	16.4
465	0	16.4
466	0	16.4
467	0	16.4
468	0	16.4
469	0	16.4
470	0	16.2531
471	0	16.2531
472	0	16.2531
473	0	16.1076
474	0	16.1076
475	0	15.9634
476	0	15.9634
477	0	15.9634
478	5.1397	15.8204
479	0	15.8204
480	0	15.8204
481	0	15.8204
482	5.88208	15.6788
483	0	15.6788
484	0	15.5384
485	0	15.5384
486	0	15.3993
487	0	15.3993
488	0	15.2614
489	0	15.1247
490	0	15.1247
491	0	15.1247
492	0	15.1247
493	0	14.9893
494	0	14.9893
495	0	14.9893
496	0	14.8551
497	0	14.5902
498	0	14.5902
499	0	14.5902
500	0	14.4596
501	0	14.4596
502	0	14.3301
503	0	14.3301
504	0	14.3301
505	0	14.2018
506	0	14.2018
507	0	14.2018
508	0	14.2018
509	0	14.2018
510	0	14.2018
511	0	14.0746
512	0	14.0746
513	0	14.0746
514	0	13.9486
515	0	13.9486
516	0	13.9486
517	0	13.9486
518	0	13.9486
519	0	13.8237
520	0	13.8237
521	0	13.8237
522	0	13.6999
523	0	13.6999
524	0	13.6999
525	0	13.6999
526	0	13.6999
527	0	13.5773
528	0	13.5773
529	0	13.5773
530	0	13.5773
531	0	13.4557
532	0	13.4557
533	0	13.4557
534	0	13.3352
535	0	13.3352
536	0	13.3352
537	0	13.3352
538	0	13.3352
539	0	13.3352
540	0	13.3352
541	0	13.2158
542	0	13.0975
543	0	13.0975
544	0	13.0975
545	0	13.0975
546	0	13.0975
547	0	13.0975
548	0	13.0975
549	0	13.0975
550	0	13.0975
551	0	13.0975
552	0	13.0975
553	5.72549	12.9802
554	0	12.9802
555	0	12.9802
556	0	12.9802
557	0	12.9802
558	0	12.864
559	0	12.864
560	0	12.864
561	0	12.864
562	0	12.7488
563	0	12.7488
564	0	12.7488
565	0	12.7488
566	0	12.7488
567	0	12.7488
568	0	12.6346
569	0	12.6346
570	0	12.6346
571	0	12.6346
572	0	12.6346
573	0	12.6346
574	0	12.6346
575	5.04807	12.5215
576	0	12.5215
577	0	12.5215
578	0	12.5215
579	0	12.5215
580	0	12.5215
581	0	12.5215
582	0	12.4094
583	0	12.4094
584	0	12.2983
585	0	12.2983
586	0	12.2983
587	5.04807	12.1881
588	0	12.1881
589	0	12.1881
590	0	12.1881
591	0	12.079
592	0	12.079
593	0	12.079
594	0	12.079
595	5.62341	11.9709
596	5.37612	11.9709
597	0	11.9709
598	0	11.9709
599	0	11.9709
600	0	11.9709
601	0	11.8637
602	0	11.8637
603	0	11.8637
604	0	11.8637
605	0	11.7574
606	0	11.7574
607	0	11.7574
608	0	11.7574
609	0	11.6522
610	0	11.6522
611	0	11.6522
612	0	11.5478
613	0	11.5478
614	0	11.5478
615	0	11.4444
616	0	11.4444
617	0	11.4444
618	0	11.4444
619	0	11.4444
620	0	11.3419
621	0	11.3419
622	0	11.3419
623	0	11.3419
624	0	11.3419
625	0	11.3419
626	0	11.3419
627	0	11.3419
628	0	11.3419
629	0	11.3419
630	0	11.2404
631	0	11.2404
632	0	11.2404
633	0	11.2404
634	0	11.2404
635	0	11.1397
636	0	11.1397
637	0	11.1397
638	0	11.04
639	0	11.04
640	0	11.04
641	0	11.04
642	0	10.9411
643	0	10.9411
644	0	10.9411
645	0	10.9411
646	0	10.8432
647	0	10.7461
648	0	10.7461
649	0	10.7461
650	0	10.7461
651	0	10.7461
652	0	10.7461
653	0	10.7461
654	0	10.7461
655	0	10.6499
656	0	10.6499
657	0	10.6499
658	0	10.5545
659	0	10.5545
660	0	10.46
661	0	10.46
662	0	10.46
663	0	10.46
664	0	10.46
665	0	10.46
666	0	10.46
667	0	10.3663
668	0	10.3663
669	0	10.3663
670	0	10.3663
671	0	10.3663
672	0	10.3663
673	5.18613	10.2735
674	0	10.2735
675	0	10.2735
676	0	10.2735
677	0	10.2735
678	0	10.2735
679	0	10.2735
680	0	10.2735
681	0	10.1815
682	0	10.1815
683	0	10.1815
684	0	10.1815
685	0	10.1815
686	0	10.0904
687	0	10.0904
688	0	10.0904
689	0	10.0904
690	0	10
691	0	10
692	0	10
693	0	9.91046
694	0	9.91046
695	0	9.91046
696	0	9.82172
697	0	9.82172
698	0	9.82172
699	0	9.82172
700	0	9.73377
701	0	9.73377
702	0	9.73377
703	0	9.73377
704	0	9.73377
705	0	9.64662
706	0	9.64662
707	0	9.64662
708	0	9.64662
709	5.32798	9.56024
710	0	9.56024
711	0	9.56024
712	0	9.56024
713	0	9.56024
714	5.00286	9.47464
715	0	9.47464
716	0	9.47464
717	0	9.47464
718	0	9.47464
719	0	9.47464
720	0	9.47464
721	0	9.3898
722	0	9.3898
723	0	9.3898
724	0	9.3898
725	0	9.3898
726	0	9.30572
727	0	9.30572
728	0	9.30572
729	0	9.2224
730	0	9.2224
731	0	9.2224
732	0	9.2224
733	0	9.2224
734	0	9.2224
735	0	9.2224
736	0	9.13982
737	0	9.13982
738	0	9.13982
739	0	9.13982
740	0	9.05798
741	0	9.05798
742	0	9.05798
743	0	8.97687
744	0	8.97687
745	0	8.97687
746	0	8.97687
747	0	8.89649
748	0	8.89649
749	0	8.89649
750	0	8.89649
751	0	8.89649
752	0	8.89649
753	0	8.81683
754	0	8.73788
755	0	8.73788
756	5.62341	8.65964
757	0	8.65964
758	0	8.65964
759	0	8.65964
760	0	8.65964
761	0	8.65964
762	0	8.5821
763	0	8.5821
764	0	8.5821
765	0	8.5821
766	0	8.5821
767	0	8.5821
768	0	8.5821
769	0	8.5821
770	0	8.5821
771	0	8.5821
772	0	8.5821
773	0	8.50526
774	0	8.50526
775	0	8.50526
776	0	8.4291
777	0	8.4291
778	0	8.4291
779	0	8.4291
780	0	8.4291
781	0	8.4291
782	0	8.35363
783	0	8.35363
784	0	8.35363
785	0	8.35363
786	0	8.35363
787	0	8.35363
788	0	8.35363
789	0	8.35363
790	0	8.35363
791	0	8.35363
792	0	8.35363
793	0	8.27883
794	0	8.27883
795	0	8.27883
796	0	8.2047
797	0	8.2047
798	0	8.2047
799	0	8.2047
800	0	8.2047
801	0	8.13123
802	0	8.13123
803	0	8.13123
804	0	8.13123
805	0	8.13123
806	0	8.13123
807	0	8.05842
808	0	8.05842
809	0	8.05842
810	0	8.05842
811	0	8.05842
812	0	8.05842
813	0	8.05842
814	0	8.05842
815	0	8.05842
816	0	8.05842
817	0	7.98627
818	0	7.98627
819	0	7.98627
820	0	7.98627
821	0	7.98627
822	0	7.98627
823	0	7.98627
824	0	7.98627
825	0	7.91476
826	0	7.91476
827	0	7.91476
828	0	7.91476
829	0	7.84389
830	0	7.84389
831	0	7.84389
832	0	7.84389
833	0	7.84389
834	0	7.84389
835	0	7.84389
836	0	7.84389
837	0	7.84389
838	0	7.84389
839	0	7.84389
840	0	7.84389
841	0	7.77365
842	0	7.77365
843	0	7.77365
844	0	7.77365
845	0	7.70404
846	0	7.70404
847	0	7.70404
848	0	7.70404
849	0	7.70404
850	0	7.63506
851	0	7.63506
852	0	7.63506
853	0	7.63506
854	0	7.63506
855	0	7.63506
856	0	7.5667
857	0	7.5667
858	0	7.5667
859	0	7.5667
860	0	7.5667
861	0	7.5667
862	0	7.5667
863	5.77722	7.49894
864	0	7.49894
865	0	7.49894
866	0	7.49894
867	0	7.49894
868	0	7.49894
869	0	7.49894
870	0	7.49894
871	0	7.49894
872	0	7.49894
873	0	7.4318
874	0	7.4318
875	0	7.4318
876	0	7.4318
877	0	7.4318
878	0	7.4318
879	0	7.4318
880	0	7.4318
881	0	7.4318
882	0	7.4318
883	0	7.4318
884	0	7.36525
885	0	7.36525
886	0	7.36525
887	0	7.36525
888	0	7.36525
889	0	7.36525
890	0	7.36525
891	0	7.2993
892	0	7.2993
893	0	7.2993
894	0	7.2993
895	0	7.2993
896	0	7.2993
897	0	7.2993
898	0	7.2993
899	0	7.23394
900	0	7.23394
901	0	7.23394
902	0	7.23394
903	0	7.23394
904	0	7.23394
905	0	7.23394
906	0	7.23394
907	0	7.23394
908	5.52316	7.16917
909	0	7.16917
910	0	7.16917
911	0	7.16917
912	0	7.16917
913	0	7.16917
914	0	7.16917
915	0	7.16917
916	0	7.16917
917	0	7.10497
918	0	7.10497
919	0	7.10497
920	0	7.04136
921	0	7.04136
922	0	7.04136
923	0	7.04136
924	0	7.04136
925	0	7.04136
926	0	7.04136
927	5.18613	6.97831
928	0	6.97831
929	0	6.97831
930	0	6.97831
931	0	6.97831
932	0	6.97831
933	0	6.97831
934	0	6.97831
935	0	6.97831
936	0	6.97831
937	0	6.97831
938	0	6.91582
939	0	6.91582
940	0	6.91582
941	0	6.91582
942	0	6.91582
943	0	6.91582
944	0	6.91582
945	0	6.91582
946	0	6.8539
947	0	6.8539
948	0	6.8539
949	0	6.8539
950	0	6.8539
951	0	6.8539
952	0	6.8539
953	0	6.8539
954	0	6.79253
955	0	6.79253
956	0	6.79253
957	0	6.79253
958	0	6.79253
959	0	6.79253
960	0	6.79253
961	0	6.79253
962	0	6.79253
963	0	6.79253
964	0	6.79253
965	0	6.79253
966	0	6.79253
967	0	6.79253
968	0	6.79253
969	0	6.79253
970	0	6.79253
971	0	6.79253
972	0	6.7317
973	0	6.7317
974	0	6.7317
975	0	6.7317
976	0	6.7317
977	0	6.7317
978	0	6.7317
979	0	6.67143
980	0	6.67143
981	0	6.67143
982	0	6.67143
983	0	6.67143
984	0	6.67143
985	0	6.67143
986	0	6.67143
987	0	6.67143
988	0	6.67143
989	0	6.61169
990	0	6.61169
991	0	6.61169
992	0	6.61169
993	0	6.61169
994	0	6.61169
995	5.09368	6.55249
996	0	6.55249
997	0	6.55249
998	0	6.55249
999	0	6.55249
1000	0	6.55249
1001	0	6.55249
1002	0	6.55249
1003	0	6.55249
1004	0	6.55249
1005	0	6.55249
1006	0	6.55249
1007	0	6.55249
1008	0	6.55249
1009	0	6.55249
1010	0	6.49382
1011	0	6.49382
1012	0	6.49382
1013	0	6.49382
1014	0	6.49382
1015	0	6.49382
1016	0	6.49382
1017	0	6.49382
1018	0	6.49382
1019	0	6.49382
1020	0	6.49382
1021	0	6.49382
1022	0	6.49382
1023	0	6.49382
1024	0	6.43567
1025	0	6.43567
1026	0	6.43567
1027	0	6.43567
1028	0	6.43567
1029	0	6.43567
1030	0	6.43567
1031	0	6.43567
1032	0	6.43567
1033	0	6.43567
1034	0	6.43567
1035	0	6.43567
1036	0	6.43567
1037	0	6.37804
1038	0	6.37804
1039	0	6.32093
1040	0	6.32093
1041	0	6.32093
1042	0	6.32093
1043	0	6.32093
1044	0	6.32093
1045	0	6.32093
1046	0	6.32093
1047	0	6.32093
1048	0	6.32093
1049	0	6.32093
1050	0	6.32093
1051	0	6.32093
1052	0	6.26434
1053	0	6.26434
1054	0	6.26434
1055	0	6.26434
1056	0	6.26434
1057	0	6.26434
1058	0	6.26434
1059	0	6.26434
1060	0	6.26434
1061	0	6.26434
1062	0	6.26434
1063	0	6.26434
1064	0	6.20824
1065	0	6.20824
1066	0	6.20824
1067	0	6.20824
1068	0	6.20824
1069	0	6.20824
1070	0	6.20824
1071	0	6.20824
1072	0	6.20824
1073	0	6.20824
1074	0	6.20824
1075	0	6.20824
1076	0	6.20824
1077	0	6.15265
1078	0	6.15265
1079	0	6.15265
1080	0	6.15265
1081	0	6.15265
1082	0	6.15265
1083	0	6.15265
1084	0	6.09756
1085	0	6.09756
1086	0	6.09756
1087	0	6.09756
1088	0	6.09756
1089	0	6.09756
1090	0	6.09756
1091	0	6.09756
1092	0	6.09756
1093	0	6.09756
1094	0	6.09756
1095	0	6.09756
1096	0	6.09756
1097	0	6.09756
1098	0	6.09756
1099	0	6.04296
1100	0	6.04296
1101	0	6.04296
1102	0	6.04296
1103	0	6.04296
1104	0	6.04296
1105	0	6.04296
1106	0	6.04296
1107	0	6.04296
1108	0	6.04296
1109	0	6.04296
1110	0	6.04296
1111	0	6.04296
1112	0	6.04296
1113	0	6.04296
1114	0	6.04296
1115	0	6.04296
1116	0	6.04296
1117	0	5.98885
1118	0	5.98885
1119	0	5.98885
1120	0	5.98885
1121	0	5.98885
1122	0	5.98885
1123	0	5.98885
1124	0	5.98885
1125	0	5.98885
1126	0	5.98885
1127	0	5.98885
1128	0	5.98885
1129	0	5.93523
1130	0	5.93523
1131	0	5.93523
1132	0	5.93523
1133	0	5.93523
1134	0	5.93523
1135	0	5.93523
1136	0	5.93523
1137	0	5.93523
1138	0	5.93523
1139	0	5.93523
1140	0	5.93523
1141	0	5.88208
1142	0	5.88208
1143	0	5.88208
1144	0	5.88208
1145	0	5.88208
1146	0	5.88208
1147	0	5.88208
1148	0	5.88208
1149	0	5.88208
1150	0	5.88208
1151	0	5.88208
1152	0	5.88208
1153	0	5.88208
1154	0	5.88208
1155	0	5.88208
1156	0	5.88208
1157	0	5.88208
1158	0	5.88208
1159	0	5.82942
1160	0	5.82942
1161	0	5.82942
1162	0	5.82942
1163	0	5.82942
1164	0	5.82942
1165	0	5.82942
1166	0	5.82942
1167	0	5.82942
1168	0	5.82942
1169	0	5.82942
1170	0	5.82942
1171	0	5.82942
1172	0	5.82942
1173	0	5.82942
1174	0	5.82942
1175	0	5.82942
1176	0	5.82942
1177	0	5.82942
1178	0	5.82942
1179	0	5.82942
1180	0	5.82942
1181	0	5.82942
1182	0	5.82942
1183	0	5.82942
1184	0	5.77722
1185	0	5.77722
1186	0	5.77722
1187	0	5.77722
1188	0	5.77722
1189	0	5.77722
1190	0	5.77722
1191	0	5.77722
1192	0	5.77722
1193	0	5.77722
1194	0	5.77722
1195	0	5.72549
1196	0	5.72549
1197	0	5.72549
1198	0	5.72549
1199	0	5.72549
1200	0	5.72549
1201	0	5.72549
1202	0	5.72549
1203	0	5.72549
1204	0	5.72549
1205	0	5.72549
1206	0	5.72549
1207	0	5.72549
1208	0	5.72549
1209	0	5.72549
1210	5.37612	5.67422
1211	0	5.67422
1212	0	5.67422
1213	0	5.67422
1214	0	5.67422
1215	0	5.67422
1216	0	5.67422
1217	0	5.67422
1218	0	5.67422
1219	0	5.67422
1220	0	5.67422
1221	5.93523	5.62341
1222	0	5.62341
1223	0	5.62341
1224	0	5.62341
1225	0	5.62341
1226	0	5.62341
1227	0	5.62341
1228	0	5.62341
1229	0	5.62341
1230	0	5.62341
1231	0	5.62341
1232	0	5.62341
1233	0	5.62341
1234	0	5.62341
1235	0	5.62341
1236	0	5.62341
1237	0	5.62341
1238	0	5.62341
1239	0	5.62341
1240	0	5.62341
1241	0	5.62341
1242	0	5.62341
1243	0	5.62341
1244	0	5.62341
1245	0	5.62341
1246	0	5.62341
1247	0	5.57306
1248	0	5.57306
1249	0	5.57306
1250	0	5.57306
1251	0	5.57306
1252	0	5.57306
1253	0	5.57306
1254	0	5.57306
1255	0	5.57306
1256	0	5.57306
1257	0	5.57306
1258	0	5.57306
1259	0	5.57306
1260	0	5.57306
1261	0	5.57306
1262	0	5.52316
1263	0	5.52316
1264	0	5.52316
1265	0	5.52316
1266	0	5.52316
1267	0	5.52316
1268	0	5.52316
1269	0	5.52316
1270	0	5.4737
1271	0	5.4737
1272	0	5.4737
1273	0	5.4737
1274	0	5.4737
1275	0	5.4737
1276	0	5.4737
1277	0	5.4737
1278	0	5.4737
1279	0	5.4737
1280	0	5.4737
1281	0	5.4737
1282	0	5.4737
1283	0	5.4737
1284	0	5.4737
1285	0	5.4737
1286	0	5.4737
1287	0	5.4737
1288	0	5.4737
1289	0	5.4737
1290	0	5.4737
1291	0	5.4737
1292	0	5.4737
1293	0	5.4737
1294	0	5.4737
1295	0	5.4737
1296	0	5.42469
1297	0	5.42469
1298	0	5.42469
1299	0	5.42469
1300	0	5.42469
1301	0	5.42469
1302	0	5.42469
1303	0	5.42469
1304	0	5.42469
1305	0	5.42469
1306	0	5.42469
1307	0	5.42469
1308	0	5.42469
1309	0	5.42469
1310	0	5.42469
1311	0	5.42469
1312	0	5.42469
1313	0	5.42469
1314	0	5.42469
1315	0	5.42469
1316	0	5.42469
1317	0	5.42469
1318	0	5.37612
1319	0	5.37612
1320	0	5.37612
1321	0	5.37612
1322	0	5.37612
1323	0	5.37612
1324	0	5.37612
1325	0	5.37612
1326	0	5.37612
1327	0	5.37612
1328	0	5.37612
1329	0	5.37612
1330	0	5.37612
1331	0	5.37612
1332	0	5.37612
1333	0	5.37612
1334	0	5.37612
1335	0	5.37612
1336	0	5.37612
1337	0	5.37612
1338	0	5.37612
1339	0	5.37612
1340	0	5.37612
1341	0	5.37612
1342	0	5.37612
1343	0	5.37612
1344	0	5.32798
1345	0	5.32798
1346	0	5.32798
1347	0	5.32798
1348	0	5.32798
1349	0	5.32798
1350	0	5.32798
1351	0	5.32798
1352	0	5.32798
1353	0	5.32798
1354	0	5.32798
1355	0	5.32798
1356	0	5.32798
1357	0	5.32798
1358	0	5.32798
1359	0	5.32798
1360	0	5.32798
1361	0	5.28027
1362	0	5.28027
1363	0	5.28027
1364	0	5.28027
1365	0	5.28027
1366	0	5.28027
1367	0	5.28027
1368	0	5.28027
1369	0	5.28027
1370	0	5.28027
1371	0	5.28027
1372	0	5.28027
1373	0	5.28027
1374	0	5.28027
1375	0	5.28027
1376	0	5.28027
1377	0	5.28027
1378	0	5.28027
1379	0	5.28027
1380	0	5.28027
1381	0	5.28027
1382	0	5.28027
1383	0	5.28027
1384	0	5.28027
1385	0	5.28027
1386	0	5.28027
1387	0	5.28027
1388	0	5.28027
1389	0	5.28027
1390	0	5.28027
1391	0	5.28027
1392	0	5.28027
1393	0	5.28027
1394	0	5.28027
1395	0	5.23299
1396	0	5.23299
1397	0	5.23299
1398	0	5.23299
1399	0	5.23299
1400	0	5.23299
1401	0	5.23299
1402	0	5.23299
1403	0	5.23299
1404	0	5.23299
1405	0	5.23299
1406	0	5.23299
1407	0	5.23299
1408	0	5.23299
1409	0	5.23299
1410	0	5.23299
1411	0	5.23299
1412	0	5.23299
1413	0	5.23299
1414	0	5.23299
1415	0	5.23299
1416	0	5.18613
1417	0	5.18613
1418	0	5.18613
1419	0	5.18613
1420	0	5.18613
1421	0	5.18613
1422	0	5.18613
1423	0	5.18613
1424	0	5.18613
1425	0	5.18613
1426	0	5.18613
1427	0	5.18613
1428	0	5.18613
1429	0	5.18613
1430	0	5.18613
1431	0	5.18613
1432	0	5.18613
1433	0	5.18613
1434	0	5.18613
1435	0	5.18613
1436	0	5.18613
1437	0	5.18613
1438	0	5.18613
1439	0	5.18613
1440	0	5.18613
1441	0	5.18613
1442	0	5.18613
1443	0	5.18613
1444	0	5.18613
1445	0	5.18613
1446	0	5.18613
1447	0	5.18613
1448	0	5.18613
1449	0	5.18613
1450	0	5.18613
1451	0	5.18613
1452	0	5.18613
1453	0	5.18613
1454	0	5.18613
1455	0	5.18613
1456	0	5.18613
1457	0	5.18613
1458	0	5.18613
1459	0	5.1397
1460	0	5.1397
1461	0	5.1397
1462	0	5.1397
1463	0	5.1397
1464	0	5.1397
1465	0	5.1397
1466	0	5.1397
1467	0	5.1397
1468	0	5.1397
1469	0	5.1397
1470	0	5.1397
1471	0	5.1397
1472	0	5.1397
1473	0	5.1397
1474	0	5.1397
1475	0	5.1397
1476	0	5.1397
1477	0	5.09368
1478	0	5.09368
1479	0	5.09368
1480	0	5.09368
1481	0	5.09368
1482	0	5.09368
1483	0	5.09368
1484	0	5.09368
1485	0	5.09368
1486	0	5.09368
1487	0	5.09368
1488	0	5.09368
1489	0	5.09368
1490	0	5.09368
1491	0	5.09368
1492	0	5.09368
1493	0	5.09368
1494	0	5.09368
1495	0	5.09368
1496	0	5.09368
1497	0	5.09368
1498	0	5.09368
1499	0	5.09368
1500	0	5.09368
1501	0	5.09368
1502	0	5.09368
1503	0	5.09368
1504	0	5.09368
1505	0	5.09368
1506	0	5.09368
1507	0	5.09368
1508	0	5.09368
1509	0	5.09368
1510	0	5.09368
1511	0	5.09368
1512	0	5.09368
1513	0	5.09368
1514	0	5.09368
1515	0	5.09368
1516	0	5.09368
1517	0	5.09368
1518	0	5.09368
1519	0	5.09368
1520	0	5.09368
1521	0	5.09368
1522	0	5.09368
1523	0	5.04807
1524	0	5.04807
1525	0	5.04807
1526	0	5.04807
1527	0	5.04807
1528	0	5.04807
1529	0	5.04807
1530	0	5.04807
1531	0	5.04807
1532	0	5.04807
1533	0	5.04807
1534	0	5.04807
1535	0	5.04807
1536	0	5.04807
1537	0	5.04807
1538	0	5.04807
1539	0	5.04807
1540	0	5.04807
1541	0	5.04807
1542	0	5.04807
1543	0	5.04807
1544	0	5.04807
1545	0	5.04807
1546	0	5.04807
1547	0	5.00286
1548	0	5.00286
1549	0	5.00286
1550	0	5.00286
1551	0	5.00286
1552	0	5.00286
1553	0	5.00286
1554	0	5.00286
1555	0	5.00286
1556	0	5.00286
1557	0	5.00286
1558	0	5.00286
1559	0	5.00286
1560	0	5.00286
1561	0	5.00286
1562	0	5.00286
1563	0	5.00286
1564	0	5.00286
1565	0	5.00286
1566	0	5.00286
1567	0	5.00286
1568	0	5.00286
1569	0	5.00286
1570	0	5.00286
1571	0	5.00286
1572	0	5.00286
sum fluorescene intensity of all cells	140.002	40867.9
editing ratio for crRNA-pRNA(9bp)		0.00342573
editing ratio for positive		0.675625
editing ratio for negative		0.005795
normolize editing ratio for crRNA-pRNA(11bp)		0
Editing ratio was caculated by comparing sum fluorescence intensity of eGFP to mCherry.
Normolized editing ratio was caculated by subtracting editing ratio of negative control from editing ratio of crRNA/pRNA seperate,then compared to the editing ratio of positive control.

## Sheet: 9bp rep2
Fluorescene intensity of S. pombe with chromosome dCas13a-hADAR2d transformed with reporter and crRNA-pRNA(9bp) fusion construct.
Cell counts	eGFP fluorescence intensity	mCHERYY fluorescence intensity
1	0	381.972
2	0	345.989
3	0	342.891
4	0	324.877
5	0	310.59
6	0	248.045
7	0	205.353
8	0	203.514
9	0	191.095
10	0	182.692
11	0	182.692
12	0	168.485
13	0	166.977
14	0	155.384
15	0	152.614
16	0	144.596
17	0	143.301
18	0	142.018
19	0	135.773
20	0	135.773
21	0	134.557
22	0	130.975
23	0	130.975
24	0	128.64
25	0	125.215
26	0	122.983
27	0	118.637
28	0	113.419
29	0	113.419
30	0	111.397
31	0	107.461
32	0	106.499
33	0	106.499
34	0	104.6
35	0	101.815
36	0	101.815
37	0	100
38	0	99.1046
39	0	97.3377
40	0	95.6024
41	0	94.7464
42	0	94.7464
43	0	92.224
44	0	91.3982
45	0	90.5798
46	0	88.1683
47	0	87.3788
48	0	86.5964
49	0	86.5964
50	0	86.5964
51	0	85.821
52	0	84.291
53	0	81.3123
54	0	80.5842
55	0	79.8627
56	0	78.4389
57	0	78.4389
58	0	74.318
59	0	73.6525
60	0	71.6917
61	0	71.0497
62	0	70.4136
63	0	70.4136
64	0	69.7831
65	0	69.7831
66	0	68.539
67	0	67.9253
68	0	67.9253
69	0	66.7143
70	0	64.3567
71	0	63.7804
72	0	62.6434
73	0	60.9756
74	0	60.9756
75	0	60.4296
76	5.00286	58.8208
77	0	58.2942
78	0	58.2942
79	0	57.7722
80	0	57.7722
81	5.93523	54.737
82	0	54.737
83	0	54.737
84	0	53.7612
85	0	53.2798
86	0	53.2798
87	0	52.8027
88	0	52.8027
89	0	51.8613
90	0	51.397
91	0	51.397
92	0	50.9368
93	0	50.4807
94	0	49.5807
95	0	48.6968
96	0	48.6968
97	0	48.6968
98	0	48.6968
99	0	48.2607
100	0	47.4003
101	0	46.5553
102	0	46.1384
103	0	46.1384
104	0	46.1384
105	0	44.9101
106	0	44.5079
107	0	44.5079
108	0	43.7144
109	0	43.7144
110	0	43.323
111	0	42.9351
112	0	42.9351
113	0	42.5507
114	0	41.7921
115	0	41.4178
116	0	41.047
117	0	40.6794
118	0	40.3152
119	0	39.9542
120	5.37612	39.5964
121	0	39.5964
122	0	39.2419
123	0	38.8905
124	0	38.5423
125	0	38.5423
126	0	36.8473
127	0	35.8664
128	0	35.5452
129	0	35.5452
130	0	34.9115
131	0	34.9115
132	0	34.9115
133	0	33.9821
134	0	33.9821
135	0	33.6778
136	0	33.0774
137	0	32.7812
138	0	32.4877
139	0	32.4877
140	0	32.1968
141	0	32.1968
142	0	32.1968
143	0	31.059
144	0	30.7809
145	0	30.7809
146	0	30.5053
147	0	30.5053
148	0	30.5053
149	0	29.9614
150	0	29.6931
151	0	29.6931
152	0	29.6931
153	0	29.6931
154	0	28.1332
155	0	28.1332
156	5.67422	27.6316
157	0	27.6316
158	0	27.139
159	0	27.139
160	0	26.896
161	0	26.896
162	0	26.6552
163	0	26.6552
164	0	26.6552
165	0	26.4165
166	0	26.4165
167	0	26.4165
168	0	25.9455
169	0	25.7132
170	0	25.483
171	0	25.2548
172	0	24.3623
173	0	24.3623
174	0	24.3623
175	0	24.3623
176	0	23.928
177	0	23.5014
178	0	23.291
179	0	23.291
180	0	23.291
181	0	23.291
182	5.00286	23.0824
183	0	22.8757
184	0	22.8757
185	0	22.8757
186	0	22.6709
187	0	22.4679
188	0	22.4679
189	0	22.2667
190	0	22.2667
191	0	22.2667
192	0	22.0673
193	0	22.0673
194	0	22.0673
195	0	22.0673
196	0	21.8697
197	0	21.6739
198	0	21.6739
199	0	21.6739
200	0	21.4799
201	0	21.2875
202	0	21.2875
203	0	21.2875
204	0	21.2875
205	0	20.7208
206	0	20.7208
207	0	20.7208
208	0	20.5353
209	0	20.5353
210	0	20.3514
211	0	20.1691
212	0	20.1691
213	0	20.1691
214	0	20.1691
215	0	19.9885
216	0	19.9885
217	0	19.9885
218	5.04807	19.8096
219	0	19.8096
220	0	19.8096
221	0	19.8096
222	0	19.6322
223	0	19.4564
224	0	19.4564
225	0	19.2822
226	0	19.2822
227	0	19.2822
228	0	19.1095
229	0	19.1095
230	0	19.1095
231	0	18.9384
232	0	18.9384
233	0	18.7688
234	0	18.7688
235	0	18.7688
236	0	18.7688
237	0	18.4342
238	0	18.4342
239	0	18.2692
240	0	18.2692
241	0	18.2692
242	0	17.9435
243	0	17.9435
244	0	17.9435
245	0	17.7828
246	0	17.7828
247	0	17.6236
248	0	17.4658
249	0	17.4658
250	0	17.4658
251	0	17.3094
252	0	17.3094
253	0	17.3094
254	0	17.0008
255	0	17.0008
256	0	16.8485
257	0	16.8485
258	0	16.8485
259	0	16.8485
260	0	16.8485
261	0	16.8485
262	0	16.8485
263	0	16.5482
264	0	16.4
265	0	16.4
266	0	16.2531
267	0	16.1076
268	0	16.1076
269	0	15.9634
270	0	15.9634
271	0	15.6788
272	0	15.6788
273	0	15.6788
274	0	15.5384
275	0	15.5384
276	0	15.5384
277	0	15.5384
278	0	15.3993
279	0	15.3993
280	0	15.2614
281	0	15.1247
282	0	15.1247
283	0	15.1247
284	0	14.9893
285	0	14.9893
286	0	14.8551
287	0	14.8551
288	5.37612	14.7221
289	0	14.7221
290	0	14.5902
291	0	14.5902
292	0	14.5902
293	0	14.5902
294	0	14.5902
295	0	14.4596
296	0	14.4596
297	0	14.4596
298	0	14.3301
299	0	14.3301
300	0	14.2018
301	0	14.0746
302	0	14.0746
303	0	14.0746
304	0	14.0746
305	5.88208	13.9486
306	0	13.8237
307	0	13.8237
308	0	13.8237
309	0	13.8237
310	0	13.8237
311	0	13.6999
312	0	13.5773
313	0	13.5773
314	0	13.5773
315	5.1397	13.4557
316	0	13.4557
317	0	13.3352
318	0	13.3352
319	0	13.3352
320	0	13.2158
321	0	13.2158
322	0	13.0975
323	0	13.0975
324	0	12.9802
325	0	12.9802
326	0	12.9802
327	0	12.9802
328	0	12.864
329	0	12.864
330	0	12.864
331	0	12.864
332	0	12.7488
333	0	12.7488
334	0	12.7488
335	0	12.7488
336	0	12.7488
337	0	12.7488
338	0	12.6346
339	0	12.5215
340	0	12.4094
341	0	12.2983
342	0	12.2983
343	0	12.2983
344	0	12.2983
345	0	12.2983
346	0	12.2983
347	0	12.2983
348	0	12.1881
349	0	12.1881
350	0	12.1881
351	0	12.1881
352	0	12.1881
353	0	12.1881
354	0	12.1881
355	0	12.079
356	0	12.079
357	0	12.079
358	0	12.079
359	0	11.9709
360	0	11.9709
361	0	11.9709
362	0	11.9709
363	0	11.8637
364	0	11.8637
365	0	11.8637
366	0	11.7574
367	0	11.7574
368	0	11.7574
369	0	11.6522
370	0	11.6522
371	0	11.6522
372	0	11.6522
373	0	11.6522
374	0	11.6522
375	0	11.6522
376	0	11.5478
377	0	11.5478
378	0	11.5478
379	0	11.5478
380	0	11.4444
381	0	11.4444
382	0	11.4444
383	0	11.3419
384	0	11.3419
385	0	11.2404
386	0	11.2404
387	0	11.2404
388	0	11.2404
389	0	11.2404
390	0	11.1397
391	0	11.1397
392	0	11.1397
393	0	11.1397
394	0	11.04
395	0	11.04
396	0	11.04
397	0	11.04
398	0	11.04
399	0	10.9411
400	0	10.8432
401	0	10.8432
402	0	10.8432
403	0	10.7461
404	0	10.7461
405	0	10.7461
406	0	10.7461
407	0	10.7461
408	0	10.6499
409	0	10.6499
410	0	10.6499
411	0	10.5545
412	0	10.46
413	0	10.46
414	0	10.46
415	0	10.3663
416	0	10.3663
417	0	10.3663
418	0	10.3663
419	0	10.3663
420	0	10.3663
421	0	10.2735
422	0	10.1815
423	0	10.1815
424	0	10.1815
425	0	10.1815
426	0	10.1815
427	0	10.0904
428	0	10.0904
429	0	10.0904
430	0	10.0904
431	0	10.0904
432	0	10.0904
433	0	10.0904
434	0	10
435	0	10
436	0	10
437	0	10
438	0	10
439	0	9.91046
440	0	9.91046
441	0	9.91046
442	0	9.91046
443	0	9.82172
444	0	9.82172
445	0	9.82172
446	0	9.82172
447	0	9.82172
448	0	9.82172
449	0	9.73377
450	0	9.73377
451	0	9.73377
452	0	9.73377
453	0	9.64662
454	0	9.64662
455	0	9.56024
456	0	9.56024
457	0	9.47464
458	0	9.47464
459	0	9.47464
460	0	9.47464
461	0	9.3898
462	0	9.3898
463	0	9.3898
464	0	9.3898
465	0	9.3898
466	0	9.3898
467	0	9.30572
468	0	9.30572
469	0	9.30572
470	0	9.30572
471	0	9.30572
472	0	9.30572
473	0	9.30572
474	0	9.2224
475	0	9.2224
476	0	9.2224
477	0	9.2224
478	0	9.2224
479	0	9.13982
480	0	9.05798
481	0	9.05798
482	0	9.05798
483	0	9.05798
484	0	8.97687
485	0	8.89649
486	0	8.89649
487	0	8.89649
488	0	8.89649
489	0	8.81683
490	0	8.81683
491	0	8.81683
492	0	8.81683
493	0	8.81683
494	0	8.81683
495	0	8.73788
496	0	8.73788
497	0	8.73788
498	0	8.73788
499	0	8.73788
500	0	8.73788
501	0	8.73788
502	0	8.73788
503	0	8.65964
504	0	8.5821
505	0	8.5821
506	0	8.5821
507	0	8.5821
508	0	8.5821
509	0	8.5821
510	0	8.5821
511	0	8.50526
512	0	8.50526
513	0	8.50526
514	0	8.4291
515	0	8.4291
516	0	8.4291
517	0	8.4291
518	0	8.4291
519	0	8.35363
520	0	8.35363
521	0	8.35363
522	0	8.35363
523	0	8.35363
524	0	8.35363
525	0	8.27883
526	0	8.27883
527	0	8.27883
528	0	8.27883
529	0	8.27883
530	0	8.2047
531	0	8.2047
532	0	8.13123
533	0	8.13123
534	0	8.13123
535	0	8.13123
536	0	8.13123
537	0	8.13123
538	0	8.13123
539	0	8.13123
540	0	8.13123
541	0	8.13123
542	0	8.05842
543	0	8.05842
544	0	8.05842
545	0	8.05842
546	0	8.05842
547	0	8.05842
548	0	8.05842
549	0	8.05842
550	0	7.98627
551	0	7.98627
552	0	7.98627
553	0	7.98627
554	0	7.98627
555	0	7.91476
556	0	7.91476
557	0	7.91476
558	0	7.84389
559	0	7.84389
560	0	7.84389
561	0	7.84389
562	0	7.84389
563	0	7.84389
564	0	7.84389
565	0	7.84389
566	0	7.84389
567	0	7.84389
568	0	7.84389
569	0	7.77365
570	0	7.77365
571	0	7.77365
572	0	7.77365
573	0	7.77365
574	0	7.77365
575	0	7.70404
576	0	7.70404
577	0	7.63506
578	0	7.63506
579	0	7.63506
580	0	7.63506
581	0	7.63506
582	0	7.63506
583	0	7.63506
584	0	7.5667
585	0	7.5667
586	5.04807	7.49894
587	0	7.49894
588	0	7.49894
589	0	7.49894
590	0	7.49894
591	0	7.49894
592	0	7.49894
593	0	7.49894
594	0	7.49894
595	0	7.4318
596	0	7.4318
597	0	7.4318
598	0	7.4318
599	0	7.4318
600	0	7.4318
601	0	7.4318
602	0	7.4318
603	0	7.4318
604	0	7.4318
605	0	7.4318
606	0	7.36525
607	0	7.36525
608	0	7.36525
609	0	7.36525
610	0	7.36525
611	0	7.2993
612	0	7.2993
613	0	7.2993
614	0	7.2993
615	0	7.23394
616	0	7.23394
617	0	7.23394
618	0	7.23394
619	0	7.23394
620	0	7.16917
621	0	7.16917
622	0	7.16917
623	0	7.16917
624	0	7.16917
625	0	7.16917
626	0	7.16917
627	0	7.10497
628	0	7.10497
629	0	7.10497
630	0	7.10497
631	0	7.10497
632	0	7.10497
633	0	7.10497
634	0	7.10497
635	0	7.10497
636	0	7.04136
637	0	7.04136
638	0	7.04136
639	0	7.04136
640	0	7.04136
641	0	7.04136
642	0	7.04136
643	0	7.04136
644	0	6.97831
645	0	6.97831
646	0	6.97831
647	0	6.97831
648	0	6.97831
649	0	6.97831
650	0	6.97831
651	0	6.97831
652	0	6.91582
653	0	6.91582
654	0	6.91582
655	0	6.91582
656	0	6.91582
657	0	6.91582
658	0	6.8539
659	0	6.8539
660	0	6.8539
661	0	6.8539
662	0	6.8539
663	0	6.8539
664	0	6.8539
665	0	6.8539
666	0	6.8539
667	0	6.8539
668	0	6.8539
669	0	6.8539
670	0	6.8539
671	0	6.8539
672	0	6.79253
673	0	6.79253
674	0	6.79253
675	0	6.79253
676	0	6.79253
677	0	6.7317
678	0	6.7317
679	0	6.7317
680	0	6.67143
681	0	6.67143
682	0	6.67143
683	0	6.67143
684	0	6.67143
685	0	6.61169
686	0	6.61169
687	0	6.61169
688	0	6.61169
689	0	6.61169
690	0	6.61169
691	0	6.61169
692	0	6.61169
693	0	6.61169
694	0	6.61169
695	0	6.61169
696	0	6.61169
697	0	6.55249
698	0	6.55249
699	0	6.55249
700	0	6.55249
701	0	6.55249
702	0	6.55249
703	0	6.49382
704	0	6.49382
705	0	6.49382
706	0	6.49382
707	0	6.49382
708	0	6.49382
709	0	6.49382
710	0	6.43567
711	0	6.43567
712	0	6.43567
713	0	6.43567
714	0	6.43567
715	0	6.43567
716	0	6.43567
717	0	6.32093
718	0	6.32093
719	0	6.32093
720	0	6.32093
721	0	6.32093
722	0	6.32093
723	0	6.32093
724	0	6.32093
725	0	6.32093
726	0	6.32093
727	0	6.32093
728	0	6.32093
729	0	6.32093
730	0	6.32093
731	0	6.26434
732	0	6.26434
733	0	6.26434
734	0	6.26434
735	0	6.26434
736	0	6.26434
737	0	6.26434
738	0	6.26434
739	0	6.26434
740	0	6.20824
741	0	6.20824
742	0	6.20824
743	0	6.20824
744	0	6.20824
745	0	6.20824
746	0	6.20824
747	0	6.20824
748	0	6.20824
749	0	6.20824
750	0	6.20824
751	0	6.20824
752	0	6.20824
753	0	6.20824
754	0	6.20824
755	0	6.15265
756	0	6.15265
757	0	6.15265
758	0	6.15265
759	0	6.15265
760	0	6.15265
761	0	6.15265
762	0	6.15265
763	0	6.15265
764	0	6.15265
765	5.37612	6.09756
766	0	6.09756
767	0	6.09756
768	0	6.09756
769	0	6.09756
770	0	6.09756
771	0	6.09756
772	0	6.09756
773	0	6.09756
774	0	6.09756
775	0	6.04296
776	0	6.04296
777	0	6.04296
778	0	6.04296
779	0	6.04296
780	0	6.04296
781	0	6.04296
782	0	6.04296
783	0	6.04296
784	0	6.04296
785	0	6.04296
786	0	6.04296
787	0	6.04296
788	0	6.04296
789	0	6.04296
790	0	6.04296
791	5.42469	5.98885
792	0	5.98885
793	0	5.98885
794	0	5.98885
795	0	5.98885
796	0	5.98885
797	0	5.98885
798	0	5.98885
799	0	5.98885
800	0	5.98885
801	0	5.98885
802	0	5.98885
803	0	5.98885
804	0	5.98885
805	0	5.98885
806	0	5.98885
807	0	5.98885
808	0	5.98885
809	0	5.98885
810	0	5.98885
811	0	5.98885
812	0	5.93523
813	0	5.88208
814	0	5.88208
815	0	5.88208
816	0	5.88208
817	0	5.88208
818	0	5.88208
819	0	5.88208
820	0	5.88208
821	0	5.88208
822	0	5.88208
823	0	5.88208
824	0	5.88208
825	0	5.88208
826	0	5.88208
827	0	5.88208
828	0	5.88208
829	0	5.82942
830	0	5.82942
831	0	5.82942
832	0	5.82942
833	0	5.82942
834	0	5.82942
835	0	5.82942
836	0	5.82942
837	0	5.82942
838	0	5.82942
839	0	5.82942
840	0	5.82942
841	0	5.82942
842	0	5.82942
843	0	5.82942
844	0	5.82942
845	0	5.82942
846	0	5.77722
847	0	5.77722
848	0	5.77722
849	0	5.77722
850	0	5.77722
851	0	5.77722
852	0	5.77722
853	0	5.77722
854	0	5.72549
855	0	5.72549
856	0	5.72549
857	0	5.72549
858	0	5.72549
859	0	5.72549
860	0	5.72549
861	0	5.72549
862	0	5.72549
863	0	5.72549
864	0	5.72549
865	0	5.72549
866	0	5.67422
867	0	5.67422
868	0	5.67422
869	0	5.67422
870	0	5.67422
871	0	5.67422
872	0	5.67422
873	0	5.67422
874	0	5.67422
875	0	5.67422
876	0	5.67422
877	0	5.67422
878	0	5.67422
879	0	5.62341
880	0	5.62341
881	0	5.62341
882	0	5.62341
883	0	5.62341
884	0	5.62341
885	0	5.62341
886	0	5.62341
887	0	5.62341
888	0	5.62341
889	0	5.62341
890	0	5.62341
891	0	5.62341
892	0	5.62341
893	0	5.62341
894	0	5.62341
895	0	5.62341
896	0	5.62341
897	0	5.62341
898	0	5.62341
899	0	5.57306
900	0	5.57306
901	0	5.57306
902	0	5.57306
903	0	5.57306
904	0	5.57306
905	0	5.57306
906	0	5.57306
907	0	5.57306
908	0	5.57306
909	0	5.57306
910	0	5.57306
911	0	5.57306
912	0	5.57306
913	0	5.57306
914	0	5.57306
915	0	5.57306
916	0	5.57306
917	0	5.57306
918	0	5.57306
919	0	5.57306
920	0	5.57306
921	0	5.57306
922	0	5.57306
923	0	5.57306
924	0	5.57306
925	0	5.57306
926	0	5.57306
927	0	5.52316
928	0	5.52316
929	0	5.52316
930	0	5.52316
931	0	5.52316
932	0	5.52316
933	0	5.52316
934	0	5.52316
935	0	5.4737
936	0	5.4737
937	0	5.4737
938	0	5.4737
939	0	5.4737
940	0	5.4737
941	0	5.4737
942	0	5.4737
943	0	5.4737
944	0	5.4737
945	0	5.4737
946	0	5.4737
947	0	5.4737
948	0	5.4737
949	0	5.4737
950	0	5.4737
951	0	5.4737
952	0	5.4737
953	0	5.4737
954	0	5.4737
955	0	5.4737
956	0	5.4737
957	0	5.42469
958	0	5.42469
959	0	5.42469
960	0	5.42469
961	0	5.42469
962	0	5.42469
963	0	5.42469
964	0	5.42469
965	0	5.42469
966	0	5.42469
967	0	5.42469
968	0	5.42469
969	0	5.42469
970	0	5.42469
971	0	5.37612
972	0	5.37612
973	0	5.37612
974	0	5.37612
975	0	5.37612
976	0	5.37612
977	0	5.37612
978	0	5.37612
979	0	5.37612
980	0	5.37612
981	0	5.37612
982	0	5.37612
983	0	5.37612
984	0	5.37612
985	0	5.37612
986	0	5.37612
987	0	5.37612
988	0	5.37612
989	0	5.37612
990	0	5.37612
991	0	5.37612
992	0	5.37612
993	0	5.37612
994	0	5.37612
995	0	5.32798
996	0	5.32798
997	0	5.32798
998	0	5.32798
999	0	5.32798
1000	0	5.32798
1001	0	5.32798
1002	0	5.32798
1003	0	5.32798
1004	0	5.32798
1005	0	5.32798
1006	0	5.32798
1007	0	5.32798
1008	0	5.32798
1009	0	5.32798
1010	0	5.32798
1011	0	5.32798
1012	0	5.32798
1013	0	5.32798
1014	0	5.28027
1015	0	5.28027
1016	0	5.28027
1017	0	5.28027
1018	0	5.28027
1019	0	5.28027
1020	0	5.28027
1021	0	5.28027
1022	0	5.28027
1023	0	5.28027
1024	0	5.28027
1025	0	5.28027
1026	0	5.28027
1027	0	5.28027
1028	0	5.28027
1029	0	5.28027
1030	0	5.28027
1031	0	5.28027
1032	0	5.28027
1033	0	5.28027
1034	0	5.28027
1035	0	5.28027
1036	0	5.28027
1037	0	5.28027
1038	0	5.28027
1039	5.37612	5.23299
1040	0	5.23299
1041	0	5.23299
1042	0	5.23299
1043	0	5.23299
1044	0	5.23299
1045	0	5.23299
1046	0	5.23299
1047	0	5.23299
1048	0	5.23299
1049	0	5.23299
1050	0	5.23299
1051	0	5.23299
1052	0	5.23299
1053	0	5.23299
1054	0	5.23299
1055	0	5.23299
1056	0	5.23299
1057	0	5.23299
1058	0	5.23299
1059	0	5.18613
1060	0	5.18613
1061	0	5.18613
1062	0	5.18613
1063	0	5.18613
1064	0	5.18613
1065	0	5.18613
1066	0	5.18613
1067	0	5.18613
1068	0	5.18613
1069	0	5.18613
1070	0	5.18613
1071	0	5.18613
1072	0	5.18613
1073	0	5.18613
1074	0	5.18613
1075	0	5.18613
1076	0	5.18613
1077	0	5.18613
1078	0	5.18613
1079	0	5.18613
1080	0	5.18613
1081	0	5.18613
1082	0	5.18613
1083	0	5.18613
1084	0	5.18613
1085	0	5.18613
1086	0	5.18613
1087	0	5.18613
1088	0	5.18613
1089	0	5.18613
1090	0	5.18613
1091	0	5.18613
1092	0	5.18613
1093	0	5.18613
1094	0	5.18613
1095	0	5.18613
1096	0	5.18613
1097	0	5.18613
1098	0	5.18613
1099	0	5.18613
1100	0	5.18613
1101	0	5.18613
1102	0	5.18613
1103	0	5.18613
1104	0	5.18613
1105	0	5.18613
1106	0	5.18613
1107	0	5.18613
1108	0	5.1397
1109	0	5.1397
1110	0	5.1397
1111	0	5.1397
1112	0	5.1397
1113	0	5.1397
1114	0	5.1397
1115	0	5.1397
1116	0	5.1397
1117	0	5.1397
1118	0	5.1397
1119	0	5.1397
1120	0	5.1397
1121	0	5.1397
1122	0	5.09368
1123	0	5.09368
1124	0	5.09368
1125	0	5.09368
1126	0	5.09368
1127	0	5.09368
1128	0	5.09368
1129	0	5.09368
1130	0	5.09368
1131	0	5.09368
1132	0	5.09368
1133	0	5.09368
1134	0	5.09368
1135	0	5.09368
1136	0	5.09368
1137	0	5.09368
1138	0	5.09368
1139	0	5.09368
1140	0	5.09368
1141	0	5.09368
1142	0	5.09368
1143	0	5.09368
1144	0	5.09368
1145	0	5.09368
1146	0	5.09368
1147	0	5.09368
1148	0	5.09368
1149	0	5.09368
1150	0	5.09368
1151	0	5.09368
1152	0	5.09368
1153	0	5.09368
1154	0	5.09368
1155	0	5.09368
1156	0	5.09368
1157	0	5.09368
1158	0	5.04807
1159	0	5.04807
1160	0	5.04807
1161	0	5.04807
1162	0	5.04807
1163	0	5.04807
1164	0	5.04807
1165	0	5.04807
1166	0	5.04807
1167	0	5.04807
1168	0	5.04807
1169	0	5.04807
1170	0	5.04807
1171	0	5.04807
1172	0	5.04807
1173	0	5.04807
1174	0	5.04807
1175	0	5.04807
1176	0	5.04807
1177	0	5.04807
1178	0	5.04807
1179	0	5.04807
1180	0	5.04807
1181	0	5.04807
1182	0	5.04807
1183	0	5.04807
1184	0	5.04807
1185	5.93523	5.00286
1186	0	5.00286
1187	0	5.00286
1188	0	5.00286
1189	0	5.00286
1190	0	5.00286
1191	0	5.00286
1192	0	5.00286
1193	0	5.00286
1194	0	5.00286
1195	0	5.00286
1196	0	5.00286
1197	0	5.00286
1198	0	5.00286
1199	0	5.00286
1200	0	5.00286
1201	0	5.00286
1202	0	5.00286
1203	0	5.00286
1204	0	5.00286
1205	0	5.00286
1206	0	5.00286
sum fluorescene intensity of all cells	79.5975	21879.4
editing ratio for crRNA-pRNA(9bp)		0.00363801
editing ratio for positive		0.675625
editing ratio for negative		0.005795
normolize editing ratio for crRNA-pRNA(9bp)		0
Editing ratio was caculated by comparing sum fluorescence intensity of eGFP to mCherry.
Normolized editing ratio was caculated by subtracting editing ratio of negative control from editing ratio of crRNA/pRNA seperate,then compared to the editing ratio of positive control.

## Sheet: 11bp rep1
Fluorescene intensity of S. pombe with chromosome dCas13a-hADAR2d transformed with reporter and crRNA-pRNA(11bp) fusion construct.
Cell counts	eGFP fluorescence intensity	mCHERYY fluorescence intensity
1	0	736.525
2	0	465.553
3	0	421.697
4	0	375.162
5	0	342.891
6	0	324.877
7	0	321.968
8	0	316.228
9	0	310.59
10	0	289.026
11	0	289.026
12	0	271.39
13	0	264.165
14	0	261.799
15	0	252.548
16	0	250.287
17	0	245.824
18	0	245.824
19	0	239.28
20	0	237.137
21	0	228.757
22	0	228.757
23	0	226.709
24	0	222.667
25	5.4737	218.697
26	5.00286	216.739
27	0	216.739
28	0	212.875
29	0	210.969
30	0	207.208
31	5.37612	205.353
32	0	201.691
33	0	192.822
34	0	192.822
35	0	187.688
36	0	187.688
37	0	186.008
38	0	186.008
39	0	184.342
40	0	182.692
41	0	179.435
42	0	176.236
43	0	173.094
44	0	171.544
45	0	166.977
46	0	166.977
47	0	165.482
48	0	165.482
49	0	164
50	0	164
51	0	162.531
52	0	161.076
53	0	161.076
54	0	156.788
55	0	156.788
56	0	155.384
57	5.18613	153.993
58	0	153.993
59	0	152.614
60	0	147.221
61	0	145.902
62	0	143.301
63	0	142.018
64	0	142.018
65	0	140.746
66	0	136.999
67	0	136.999
68	0	136.999
69	0	134.557
70	0	134.557
71	0	134.557
72	0	129.802
73	0	129.802
74	0	128.64
75	0	127.488
76	0	127.488
77	0	127.488
78	0	124.094
79	0	124.094
80	0	122.983
81	0	121.881
82	0	119.709
83	0	118.637
84	5.37612	117.574
85	0	116.522
86	0	116.522
87	0	116.522
88	0	114.444
89	0	114.444
90	0	113.419
91	0	112.404
92	0	111.397
93	0	109.411
94	0	108.432
95	0	107.461
96	0	106.499
97	0	105.545
98	0	105.545
99	0	104.6
100	0	104.6
101	0	103.663
102	0	103.663
103	0	103.663
104	5.04807	101.815
105	0	101.815
106	0	100.904
107	0	100
108	0	100
109	0	100
110	0	99.1046
111	0	97.3377
112	0	96.4662
113	0	95.6024
114	0	94.7464
115	0	94.7464
116	0	94.7464
117	0	93.0572
118	0	93.0572
119	5.04807	92.224
120	0	92.224
121	0	88.9649
122	0	88.1683
123	0	87.3788
124	0	87.3788
125	0	86.5964
126	0	86.5964
127	0	85.821
128	5.00286	84.291
129	0	84.291
130	0	84.291
131	0	84.291
132	0	83.5363
133	0	82.047
134	0	82.047
135	0	82.047
136	0	82.047
137	0	81.3123
138	0	81.3123
139	0	80.5842
140	0	80.5842
141	0	79.8627
142	0	79.8627
143	0	79.1476
144	0	79.1476
145	0	78.4389
146	5.4737	77.7365
147	0	77.7365
148	0	77.7365
149	0	77.7365
150	0	77.7365
151	0	77.7365
152	0	77.0404
153	0	77.0404
154	0	76.3506
155	0	76.3506
156	0	74.9894
157	5.72549	73.6525
158	0	72.993
159	0	72.993
160	0	71.6917
161	0	71.6917
162	0	71.6917
163	0	71.6917
164	5.62341	71.0497
165	0	71.0497
166	0	71.0497
167	0	70.4136
168	0	69.7831
169	0	69.7831
170	0	68.539
171	0	68.539
172	0	67.9253
173	0	66.7143
174	0	66.7143
175	0	66.7143
176	0	66.1169
177	0	65.5249
178	0	64.9382
179	0	64.9382
180	0	64.3567
181	0	64.3567
182	0	63.7804
183	0	62.6434
184	0	62.6434
185	0	62.6434
186	0	62.0824
187	0	62.0824
188	0	61.5265
189	0	61.5265
190	0	60.9756
191	0	60.4296
192	0	59.3523
193	0	59.3523
194	0	59.3523
195	0	58.2942
196	0	57.7722
197	0	57.2549
198	0	56.2341
199	0	56.2341
200	0	55.7306
201	0	55.7306
202	0	55.7306
203	0	55.2316
204	0	54.737
205	0	54.737
206	0	53.7612
207	0	53.7612
208	0	53.2798
209	0	52.8027
210	0	52.3299
211	0	52.3299
212	0	51.8613
213	0	51.8613
214	0	51.8613
215	0	51.397
216	0	51.397
217	0	50.9368
218	0	50.9368
219	0	50.4807
220	0	50.4807
221	0	50.0286
222	0	49.5807
223	0	49.1367
224	0	49.1367
225	0	48.6968
226	0	48.6968
227	0	48.6968
228	0	48.2607
229	5.4737	47.8286
230	0	47.8286
231	0	47.4003
232	0	46.9759
233	0	46.1384
234	0	46.1384
235	0	45.7253
236	0	45.7253
237	0	45.3158
238	0	45.3158
239	0	45.3158
240	0	45.3158
241	0	44.9101
242	0	44.5079
243	0	44.1094
244	0	43.7144
245	0	43.7144
246	0	43.7144
247	0	43.7144
248	0	43.323
249	0	42.9351
250	0	42.5507
251	0	42.1697
252	0	42.1697
253	0	42.1697
254	0	41.7921
255	0	41.7921
256	0	41.7921
257	0	41.4178
258	0	41.047
259	0	41.047
260	0	40.6794
261	0	40.6794
262	0	40.3152
263	0	40.3152
264	0	40.3152
265	0	39.9542
266	0	39.9542
267	0	39.2419
268	0	38.8905
269	0	38.8905
270	0	38.5423
271	0	38.1972
272	0	38.1972
273	0	37.5162
274	0	37.1803
275	0	37.1803
276	0	36.5174
277	0	36.5174
278	0	36.5174
279	0	36.5174
280	0	36.1904
281	0	36.1904
282	0	35.8664
283	0	35.5452
284	0	35.5452
285	0	35.5452
286	0	35.5452
287	0	35.2269
288	0	35.2269
289	0	34.9115
290	0	34.9115
291	0	34.5989
292	0	34.5989
293	0	33.9821
294	0	33.9821
295	0	33.9821
296	0	33.6778
297	0	33.0774
298	0	33.0774
299	0	32.7812
300	0	32.7812
301	0	32.1968
302	0	32.1968
303	0	31.9085
304	0	31.6228
305	0	31.6228
306	0	31.6228
307	0	31.3396
308	0	31.3396
309	0	31.3396
310	0	31.059
311	0	31.059
312	0	31.059
313	0	31.059
314	5.00286	30.5053
315	0	30.5053
316	0	30.5053
317	0	30.2321
318	0	30.2321
319	0	29.9614
320	0	29.9614
321	0	29.9614
322	0	29.1638
323	0	29.1638
324	0	29.1638
325	0	28.9026
326	0	28.6438
327	0	28.1332
328	0	28.1332
329	0	28.1332
330	0	28.1332
331	0	27.8813
332	0	27.6316
333	0	27.6316
334	0	27.3842
335	0	27.3842
336	0	27.139
337	0	27.139
338	0	26.896
339	0	26.6552
340	0	26.6552
341	0	26.6552
342	0	26.1799
343	0	26.1799
344	0	26.1799
345	0	25.9455
346	0	25.9455
347	0	25.9455
348	0	25.9455
349	0	25.7132
350	0	25.483
351	0	25.483
352	0	25.2548
353	0	25.2548
354	0	25.2548
355	0	25.2548
356	0	25.0287
357	0	24.8045
358	0	24.8045
359	0	24.5824
360	0	24.5824
361	0	24.3623
362	0	24.3623
363	0	24.1442
364	0	24.1442
365	0	23.928
366	0	23.928
367	0	23.928
368	0	23.928
369	0	23.7137
370	0	23.5014
371	0	23.5014
372	0	23.291
373	0	23.291
374	0	23.0824
375	0	22.8757
376	0	22.8757
377	0	22.6709
378	0	22.6709
379	0	22.6709
380	0	22.4679
381	0	22.4679
382	0	22.4679
383	0	22.4679
384	0	22.2667
385	0	22.2667
386	0	22.2667
387	0	22.2667
388	0	22.2667
389	0	22.2667
390	0	22.0673
391	0	22.0673
392	0	22.0673
393	0	22.0673
394	0	21.8697
395	0	21.6739
396	0	21.4799
397	0	21.2875
398	0	21.2875
399	0	21.2875
400	0	21.0969
401	0	21.0969
402	0	21.0969
403	0	21.0969
404	0	20.908
405	0	20.908
406	0	20.7208
407	0	20.7208
408	0	20.7208
409	0	20.7208
410	0	20.5353
411	0	20.3514
412	0	20.3514
413	0	20.1691
414	0	20.1691
415	0	20.1691
416	0	20.1691
417	0	20.1691
418	0	19.9885
419	0	19.9885
420	0	19.9885
421	0	19.9885
422	0	19.9885
423	0	19.8096
424	0	19.6322
425	0	19.6322
426	0	19.6322
427	0	19.4564
428	0	19.4564
429	0	19.2822
430	0	19.2822
431	0	19.2822
432	0	19.1095
433	0	19.1095
434	0	19.1095
435	0	19.1095
436	0	19.1095
437	0	19.1095
438	0	19.1095
439	0	18.9384
440	0	18.9384
441	0	18.7688
442	0	18.6008
443	0	18.6008
444	0	18.6008
445	0	18.6008
446	5.37612	18.4342
447	0	18.2692
448	5.37612	18.1056
449	0	18.1056
450	0	17.9435
451	0	17.9435
452	0	17.9435
453	0	17.9435
454	0	17.7828
455	0	17.7828
456	0	17.6236
457	0	17.4658
458	0	17.4658
459	0	17.4658
460	0	17.1544
461	0	17.1544
462	0	17.1544
463	0	17.1544
464	0	17.0008
465	0	17.0008
466	0	17.0008
467	0	16.8485
468	0	16.5482
469	0	16.4
470	0	16.2531
471	0	16.1076
472	0	16.1076
473	5.1397	15.9634
474	0	15.9634
475	0	15.8204
476	0	15.8204
477	0	15.8204
478	0	15.5384
479	0	15.5384
480	0	15.3993
481	0	15.3993
482	5.00286	15.1247
483	0	15.1247
484	0	14.9893
485	0	14.9893
486	0	14.9893
487	0	14.8551
488	0	14.8551
489	0	14.8551
490	0	14.8551
491	0	14.7221
492	0	14.7221
493	0	14.7221
494	0	14.7221
495	0	14.5902
496	0	14.5902
497	0	14.5902
498	0	14.4596
499	0	14.4596
500	0	14.3301
501	0	14.3301
502	0	14.3301
503	0	14.3301
504	0	14.3301
505	0	14.2018
506	0	14.2018
507	0	14.2018
508	0	14.2018
509	0	14.0746
510	0	14.0746
511	0	14.0746
512	0	14.0746
513	0	13.9486
514	0	13.9486
515	0	13.9486
516	0	13.9486
517	0	13.9486
518	0	13.9486
519	0	13.9486
520	0	13.9486
521	0	13.8237
522	0	13.8237
523	0	13.6999
524	0	13.6999
525	0	13.6999
526	0	13.6999
527	0	13.6999
528	6.09756	13.5773
529	0	13.5773
530	0	13.5773
531	0	13.5773
532	0	13.5773
533	5.00286	13.4557
534	0	13.4557
535	0	13.4557
536	0	13.4557
537	0	13.2158
538	0	13.2158
539	0	13.0975
540	0	12.9802
541	0	12.864
542	0	12.864
543	0	12.864
544	0	12.7488
545	0	12.7488
546	0	12.7488
547	0	12.7488
548	0	12.6346
549	0	12.6346
550	0	12.6346
551	0	12.5215
552	0	12.5215
553	0	12.5215
554	0	12.2983
555	0	12.2983
556	0	12.2983
557	0	12.2983
558	0	12.2983
559	0	12.2983
560	0	12.2983
561	0	12.2983
562	0	12.2983
563	0	12.1881
564	0	12.079
565	0	12.079
566	0	12.079
567	0	12.079
568	0	12.079
569	0	12.079
570	0	12.079
571	0	11.9709
572	0	11.9709
573	0	11.9709
574	0	11.9709
575	0	11.9709
576	0	11.9709
577	0	11.9709
578	0	11.8637
579	0	11.8637
580	0	11.8637
581	0	11.8637
582	0	11.7574
583	0	11.7574
584	0	11.7574
585	0	11.7574
586	0	11.7574
587	0	11.6522
588	0	11.5478
589	0	11.5478
590	0	11.4444
591	0	11.4444
592	0	11.4444
593	0	11.4444
594	0	11.4444
595	0	11.4444
596	5.18613	11.3419
597	0	11.3419
598	0	11.3419
599	0	11.3419
600	0	11.3419
601	0	11.3419
602	0	11.3419
603	0	11.3419
604	0	11.3419
605	0	11.2404
606	0	11.1397
607	0	11.1397
608	0	11.04
609	0	11.04
610	0	10.9411
611	0	10.9411
612	0	10.9411
613	0	10.9411
614	0	10.9411
615	0	10.9411
616	0	10.8432
617	0	10.8432
618	0	10.8432
619	0	10.8432
620	0	10.8432
621	0	10.8432
622	0	10.8432
623	0	10.7461
624	0	10.7461
625	0	10.7461
626	0	10.6499
627	0	10.6499
628	0	10.6499
629	0	10.6499
630	0	10.6499
631	0	10.6499
632	0	10.6499
633	0	10.6499
634	0	10.5545
635	0	10.5545
636	0	10.5545
637	0	10.46
638	0	10.46
639	0	10.46
640	0	10.46
641	0	10.46
642	0	10.46
643	0	10.46
644	0	10.3663
645	0	10.3663
646	0	10.3663
647	0	10.3663
648	0	10.3663
649	0	10.3663
650	0	10.3663
651	0	10.2735
652	0	10.2735
653	0	10.2735
654	0	10.2735
655	0	10.2735
656	0	10.1815
657	0	10.1815
658	0	10.1815
659	0	10.1815
660	0	10.1815
661	0	10.1815
662	0	10.1815
663	0	10.1815
664	0	10.0904
665	0	10.0904
666	0	10.0904
667	0	10.0904
668	0	10.0904
669	0	10.0904
670	0	10
671	0	10
672	0	10
673	0	10
674	0	10
675	0	10
676	0	9.91046
677	0	9.91046
678	0	9.91046
679	0	9.91046
680	0	9.91046
681	0	9.91046
682	0	9.91046
683	0	9.91046
684	0	9.82172
685	0	9.82172
686	0	9.82172
687	0	9.82172
688	0	9.82172
689	0	9.82172
690	0	9.73377
691	0	9.73377
692	0	9.73377
693	0	9.73377
694	0	9.73377
695	0	9.64662
696	0	9.64662
697	0	9.56024
698	0	9.56024
699	0	9.56024
700	0	9.56024
701	0	9.47464
702	0	9.47464
703	0	9.47464
704	0	9.47464
705	0	9.47464
706	0	9.47464
707	5.18613	9.3898
708	0	9.3898
709	0	9.3898
710	0	9.3898
711	0	9.30572
712	0	9.30572
713	0	9.30572
714	0	9.30572
715	0	9.30572
716	0	9.30572
717	0	9.30572
718	0	9.30572
719	5.09368	9.2224
720	0	9.2224
721	0	9.2224
722	0	9.2224
723	0	9.2224
724	0	9.2224
725	0	9.2224
726	0	9.2224
727	0	9.13982
728	0	9.13982
729	0	9.13982
730	0	9.13982
731	0	9.05798
732	0	9.05798
733	0	9.05798
734	0	9.05798
735	0	9.05798
736	0	9.05798
737	0	9.05798
738	0	9.05798
739	0	9.05798
740	0	8.97687
741	0	8.97687
742	0	8.97687
743	0	8.97687
744	0	8.97687
745	0	8.97687
746	0	8.89649
747	0	8.89649
748	0	8.89649
749	0	8.89649
750	0	8.89649
751	0	8.89649
752	0	8.89649
753	0	8.89649
754	0	8.89649
755	0	8.89649
756	0	8.89649
757	0	8.89649
758	0	8.81683
759	0	8.81683
760	0	8.81683
761	0	8.81683
762	0	8.81683
763	0	8.81683
764	0	8.73788
765	0	8.73788
766	0	8.73788
767	0	8.73788
768	5.37612	8.65964
769	0	8.65964
770	0	8.65964
771	0	8.65964
772	0	8.5821
773	0	8.5821
774	0	8.5821
775	0	8.5821
776	0	8.5821
777	0	8.5821
778	0	8.50526
779	0	8.50526
780	0	8.50526
781	0	8.50526
782	0	8.50526
783	5.72549	8.4291
784	0	8.4291
785	0	8.4291
786	0	8.4291
787	0	8.4291
788	0	8.4291
789	0	8.4291
790	0	8.4291
791	0	8.4291
792	5.4737	8.35363
793	0	8.35363
794	0	8.35363
795	0	8.35363
796	0	8.35363
797	0	8.35363
798	0	8.27883
799	0	8.27883
800	0	8.27883
801	0	8.27883
802	0	8.27883
803	0	8.2047
804	0	8.13123
805	0	8.13123
806	0	8.13123
807	0	8.13123
808	0	8.13123
809	0	8.13123
810	0	8.13123
811	0	8.13123
812	0	8.13123
813	0	8.05842
814	0	8.05842
815	0	8.05842
816	0	8.05842
817	0	8.05842
818	0	8.05842
819	0	8.05842
820	0	8.05842
821	0	8.05842
822	0	7.98627
823	0	7.98627
824	0	7.98627
825	0	7.98627
826	0	7.98627
827	0	7.98627
828	0	7.91476
829	0	7.91476
830	0	7.91476
831	0	7.91476
832	5.04807	7.84389
833	0	7.84389
834	0	7.84389
835	0	7.84389
836	0	7.84389
837	0	7.84389
838	0	7.84389
839	0	7.84389
840	0	7.84389
841	0	7.84389
842	0	7.84389
843	0	7.84389
844	0	7.84389
845	0	7.84389
846	0	7.77365
847	0	7.77365
848	0	7.77365
849	0	7.77365
850	0	7.77365
851	0	7.77365
852	0	7.77365
853	0	7.77365
854	0	7.77365
855	0	7.77365
856	0	7.70404
857	0	7.70404
858	0	7.70404
859	0	7.70404
860	0	7.63506
861	0	7.63506
862	0	7.63506
863	0	7.63506
864	0	7.63506
865	0	7.5667
866	0	7.5667
867	0	7.5667
868	0	7.5667
869	0	7.5667
870	0	7.5667
871	0	7.49894
872	0	7.49894
873	0	7.49894
874	0	7.49894
875	0	7.49894
876	0	7.49894
877	0	7.4318
878	0	7.4318
879	0	7.4318
880	0	7.4318
881	0	7.4318
882	0	7.4318
883	0	7.4318
884	0	7.4318
885	0	7.4318
886	0	7.4318
887	0	7.4318
888	0	7.4318
889	0	7.4318
890	0	7.4318
891	0	7.4318
892	0	7.36525
893	0	7.36525
894	0	7.36525
895	0	7.36525
896	0	7.36525
897	0	7.36525
898	0	7.36525
899	0	7.36525
900	0	7.36525
901	0	7.36525
902	0	7.36525
903	0	7.36525
904	0	7.36525
905	0	7.2993
906	0	7.2993
907	0	7.2993
908	0	7.2993
909	0	7.2993
910	0	7.2993
911	0	7.2993
912	0	7.2993
913	0	7.23394
914	0	7.23394
915	0	7.23394
916	0	7.23394
917	0	7.16917
918	0	7.16917
919	0	7.16917
920	0	7.16917
921	0	7.16917
922	0	7.16917
923	5.72549	7.10497
924	0	7.10497
925	0	7.10497
926	0	7.10497
927	0	7.10497
928	0	7.10497
929	0	7.10497
930	0	7.10497
931	0	7.10497
932	0	7.10497
933	0	7.04136
934	0	7.04136
935	0	7.04136
936	0	7.04136
937	0	7.04136
938	0	7.04136
939	0	7.04136
940	0	7.04136
941	0	7.04136
942	0	7.04136
943	0	6.97831
944	0	6.97831
945	0	6.97831
946	0	6.97831
947	0	6.97831
948	0	6.97831
949	0	6.97831
950	0	6.91582
951	0	6.91582
952	0	6.91582
953	0	6.91582
954	0	6.91582
955	0	6.91582
956	0	6.8539
957	0	6.8539
958	0	6.8539
959	0	6.8539
960	0	6.8539
961	0	6.8539
962	0	6.8539
963	0	6.8539
964	0	6.8539
965	0	6.8539
966	0	6.8539
967	0	6.8539
968	0	6.8539
969	0	6.79253
970	0	6.79253
971	0	6.79253
972	0	6.79253
973	0	6.79253
974	0	6.79253
975	0	6.79253
976	0	6.79253
977	0	6.79253
978	0	6.79253
979	0	6.79253
980	0	6.7317
981	0	6.7317
982	0	6.7317
983	0	6.67143
984	0	6.67143
985	0	6.67143
986	0	6.67143
987	0	6.67143
988	0	6.67143
989	0	6.67143
990	0	6.67143
991	0	6.67143
992	0	6.67143
993	0	6.67143
994	5.88208	6.61169
995	0	6.61169
996	0	6.61169
997	0	6.61169
998	0	6.61169
999	0	6.61169
1000	0	6.61169
1001	0	6.61169
1002	0	6.61169
1003	0	6.61169
1004	0	6.61169
1005	0	6.55249
1006	0	6.55249
1007	0	6.55249
1008	0	6.55249
1009	0	6.55249
1010	0	6.55249
1011	0	6.55249
1012	0	6.55249
1013	0	6.55249
1014	0	6.55249
1015	0	6.55249
1016	0	6.49382
1017	0	6.49382
1018	0	6.49382
1019	0	6.49382
1020	0	6.49382
1021	0	6.49382
1022	0	6.49382
1023	0	6.49382
1024	0	6.49382
1025	0	6.49382
1026	0	6.49382
1027	0	6.43567
1028	0	6.43567
1029	0	6.43567
1030	0	6.43567
1031	0	6.43567
1032	0	6.43567
1033	0	6.43567
1034	0	6.43567
1035	0	6.43567
1036	0	6.43567
1037	0	6.43567
1038	0	6.43567
1039	0	6.43567
1040	0	6.37804
1041	0	6.37804
1042	0	6.37804
1043	0	6.37804
1044	0	6.37804
1045	0	6.37804
1046	0	6.37804
1047	0	6.37804
1048	0	6.32093
1049	0	6.32093
1050	0	6.32093
1051	0	6.32093
1052	0	6.32093
1053	0	6.32093
1054	0	6.32093
1055	0	6.32093
1056	0	6.32093
1057	0	6.32093
1058	0	6.32093
1059	0	6.32093
1060	0	6.32093
1061	0	6.32093
1062	0	6.32093
1063	0	6.32093
1064	0	6.32093
1065	0	6.26434
1066	0	6.26434
1067	0	6.26434
1068	0	6.26434
1069	0	6.26434
1070	0	6.26434
1071	0	6.26434
1072	0	6.26434
1073	0	6.26434
1074	0	6.26434
1075	0	6.26434
1076	0	6.26434
1077	0	6.26434
1078	0	6.26434
1079	5.37612	6.20824
1080	0	6.20824
1081	0	6.20824
1082	0	6.20824
1083	0	6.20824
1084	0	6.20824
1085	0	6.20824
1086	0	6.20824
1087	0	6.20824
1088	0	6.20824
1089	0	6.20824
1090	0	6.20824
1091	0	6.20824
1092	0	6.15265
1093	0	6.15265
1094	0	6.15265
1095	0	6.15265
1096	0	6.15265
1097	5.09368	6.09756
1098	0	6.09756
1099	0	6.09756
1100	0	6.09756
1101	0	6.09756
1102	0	6.09756
1103	0	6.09756
1104	0	6.09756
1105	0	6.09756
1106	0	6.09756
1107	0	6.09756
1108	0	6.09756
1109	0	6.09756
1110	0	6.09756
1111	0	6.09756
1112	0	6.09756
1113	0	6.09756
1114	0	6.09756
1115	5.04807	6.04296
1116	0	6.04296
1117	0	6.04296
1118	0	6.04296
1119	0	6.04296
1120	0	6.04296
1121	0	6.04296
1122	0	6.04296
1123	0	6.04296
1124	0	6.04296
1125	0	6.04296
1126	0	6.04296
1127	0	6.04296
1128	0	6.04296
1129	0	6.04296
1130	0	6.04296
1131	0	6.04296
1132	0	6.04296
1133	0	6.04296
1134	0	6.04296
1135	0	6.04296
1136	0	6.04296
1137	0	6.04296
1138	0	5.98885
1139	0	5.98885
1140	0	5.98885
1141	0	5.98885
1142	0	5.98885
1143	0	5.98885
1144	0	5.98885
1145	0	5.98885
1146	0	5.98885
1147	0	5.98885
1148	0	5.98885
1149	0	5.98885
1150	0	5.98885
1151	0	5.98885
1152	0	5.98885
1153	0	5.98885
1154	0	5.98885
1155	0	5.98885
1156	0	5.98885
1157	0	5.98885
1158	0	5.98885
1159	0	5.98885
1160	0	5.98885
1161	0	5.98885
1162	0	5.93523
1163	0	5.93523
1164	0	5.93523
1165	0	5.93523
1166	0	5.93523
1167	0	5.93523
1168	0	5.93523
1169	0	5.93523
1170	0	5.93523
1171	0	5.93523
1172	0	5.88208
1173	0	5.88208
1174	0	5.88208
1175	0	5.88208
1176	0	5.88208
1177	0	5.88208
1178	0	5.88208
1179	0	5.88208
1180	0	5.88208
1181	0	5.88208
1182	0	5.88208
1183	0	5.88208
1184	0	5.88208
1185	0	5.88208
1186	0	5.88208
1187	0	5.88208
1188	0	5.88208
1189	0	5.88208
1190	0	5.88208
1191	0	5.88208
1192	0	5.88208
1193	0	5.88208
1194	0	5.88208
1195	0	5.88208
1196	0	5.88208
1197	0	5.88208
1198	5.4737	5.82942
1199	0	5.82942
1200	0	5.82942
1201	0	5.82942
1202	0	5.82942
1203	0	5.82942
1204	0	5.82942
1205	0	5.82942
1206	0	5.82942
1207	0	5.82942
1208	0	5.82942
1209	0	5.82942
1210	0	5.82942
1211	0	5.82942
1212	0	5.82942
1213	0	5.77722
1214	0	5.77722
1215	0	5.77722
1216	0	5.77722
1217	0	5.77722
1218	0	5.77722
1219	0	5.77722
1220	0	5.77722
1221	0	5.77722
1222	0	5.72549
1223	0	5.72549
1224	0	5.72549
1225	0	5.72549
1226	0	5.72549
1227	0	5.72549
1228	0	5.72549
1229	0	5.72549
1230	0	5.72549
1231	0	5.72549
1232	0	5.72549
1233	0	5.72549
1234	0	5.72549
1235	0	5.72549
1236	0	5.72549
1237	0	5.72549
1238	0	5.72549
1239	0	5.72549
1240	0	5.72549
1241	0	5.72549
1242	0	5.67422
1243	0	5.67422
1244	0	5.67422
1245	0	5.67422
1246	0	5.67422
1247	0	5.67422
1248	0	5.67422
1249	0	5.67422
1250	0	5.67422
1251	0	5.62341
1252	0	5.62341
1253	0	5.62341
1254	0	5.62341
1255	0	5.62341
1256	0	5.62341
1257	0	5.62341
1258	0	5.62341
1259	0	5.62341
1260	0	5.62341
1261	0	5.62341
1262	0	5.62341
1263	0	5.62341
1264	0	5.62341
1265	0	5.62341
1266	0	5.62341
1267	0	5.62341
1268	0	5.62341
1269	0	5.62341
1270	0	5.62341
1271	0	5.62341
1272	0	5.62341
1273	0	5.62341
1274	0	5.62341
1275	0	5.62341
1276	0	5.62341
1277	0	5.62341
1278	0	5.62341
1279	0	5.57306
1280	0	5.57306
1281	0	5.57306
1282	0	5.57306
1283	0	5.57306
1284	0	5.57306
1285	0	5.57306
1286	0	5.57306
1287	0	5.57306
1288	0	5.57306
1289	0	5.57306
1290	0	5.57306
1291	0	5.57306
1292	0	5.57306
1293	0	5.57306
1294	0	5.57306
1295	0	5.57306
1296	0	5.57306
1297	0	5.57306
1298	0	5.57306
1299	0	5.57306
1300	0	5.57306
1301	0	5.57306
1302	0	5.57306
1303	0	5.57306
1304	0	5.57306
1305	0	5.57306
1306	0	5.57306
1307	0	5.57306
1308	0	5.52316
1309	0	5.52316
1310	0	5.52316
1311	0	5.52316
1312	0	5.52316
1313	0	5.52316
1314	0	5.52316
1315	0	5.52316
1316	0	5.52316
1317	0	5.52316
1318	0	5.52316
1319	0	5.52316
1320	0	5.4737
1321	0	5.4737
1322	0	5.4737
1323	0	5.4737
1324	0	5.4737
1325	0	5.4737
1326	0	5.4737
1327	0	5.4737
1328	0	5.4737
1329	0	5.4737
1330	0	5.4737
1331	0	5.4737
1332	0	5.4737
1333	0	5.4737
1334	0	5.4737
1335	0	5.4737
1336	0	5.4737
1337	0	5.4737
1338	0	5.42469
1339	0	5.42469
1340	0	5.42469
1341	0	5.42469
1342	0	5.42469
1343	0	5.42469
1344	0	5.42469
1345	0	5.42469
1346	0	5.42469
1347	0	5.42469
1348	0	5.42469
1349	0	5.42469
1350	0	5.37612
1351	0	5.37612
1352	0	5.37612
1353	0	5.37612
1354	0	5.37612
1355	0	5.37612
1356	0	5.37612
1357	0	5.37612
1358	0	5.37612
1359	0	5.37612
1360	0	5.37612
1361	0	5.37612
1362	0	5.37612
1363	0	5.37612
1364	0	5.37612
1365	0	5.37612
1366	0	5.37612
1367	0	5.37612
1368	0	5.37612
1369	0	5.37612
1370	0	5.37612
1371	0	5.37612
1372	0	5.37612
1373	0	5.37612
1374	0	5.37612
1375	0	5.37612
1376	0	5.37612
1377	0	5.37612
1378	0	5.37612
1379	0	5.37612
1380	0	5.37612
1381	0	5.37612
1382	0	5.37612
1383	0	5.37612
1384	0	5.37612
1385	0	5.37612
1386	0	5.32798
1387	0	5.32798
1388	0	5.32798
1389	0	5.32798
1390	0	5.32798
1391	0	5.32798
1392	0	5.32798
1393	0	5.32798
1394	0	5.32798
1395	0	5.32798
1396	0	5.32798
1397	0	5.32798
1398	0	5.32798
1399	0	5.32798
1400	0	5.32798
1401	0	5.32798
1402	0	5.32798
1403	5.72549	5.28027
1404	0	5.28027
1405	0	5.28027
1406	0	5.28027
1407	0	5.28027
1408	0	5.28027
1409	0	5.28027
1410	0	5.28027
1411	0	5.28027
1412	0	5.28027
1413	0	5.28027
1414	0	5.28027
1415	0	5.28027
1416	0	5.28027
1417	0	5.28027
1418	0	5.28027
1419	0	5.28027
1420	0	5.28027
1421	0	5.28027
1422	0	5.28027
1423	0	5.28027
1424	0	5.28027
1425	0	5.28027
1426	0	5.28027
1427	0	5.28027
1428	0	5.28027
1429	0	5.28027
1430	0	5.28027
1431	0	5.28027
1432	0	5.23299
1433	0	5.23299
1434	0	5.23299
1435	0	5.23299
1436	0	5.23299
1437	0	5.23299
1438	0	5.23299
1439	0	5.23299
1440	0	5.23299
1441	0	5.23299
1442	0	5.23299
1443	0	5.23299
1444	0	5.23299
1445	0	5.23299
1446	0	5.23299
1447	0	5.23299
1448	0	5.23299
1449	0	5.23299
1450	5.28027	5.18613
1451	0	5.18613
1452	0	5.18613
1453	0	5.18613
1454	0	5.18613
1455	0	5.18613
1456	0	5.18613
1457	0	5.18613
1458	0	5.18613
1459	0	5.18613
1460	0	5.18613
1461	0	5.18613
1462	0	5.18613
1463	0	5.18613
1464	0	5.18613
1465	0	5.18613
1466	0	5.18613
1467	0	5.18613
1468	0	5.18613
1469	0	5.18613
1470	0	5.18613
1471	0	5.18613
1472	0	5.18613
1473	0	5.18613
1474	0	5.18613
1475	0	5.18613
1476	0	5.18613
1477	0	5.18613
1478	0	5.18613
1479	0	5.18613
1480	0	5.18613
1481	0	5.18613
1482	0	5.18613
1483	0	5.18613
1484	0	5.18613
1485	0	5.18613
1486	0	5.18613
1487	0	5.18613
1488	5.28027	5.1397
1489	0	5.1397
1490	0	5.1397
1491	0	5.1397
1492	0	5.1397
1493	0	5.1397
1494	0	5.1397
1495	0	5.1397
1496	0	5.1397
1497	0	5.1397
1498	0	5.1397
1499	0	5.1397
1500	0	5.1397
1501	0	5.1397
1502	0	5.1397
1503	0	5.1397
1504	0	5.1397
1505	0	5.1397
1506	0	5.1397
1507	0	5.1397
1508	0	5.1397
1509	0	5.1397
1510	0	5.09368
1511	0	5.09368
1512	0	5.09368
1513	0	5.09368
1514	0	5.09368
1515	0	5.09368
1516	0	5.09368
1517	0	5.09368
1518	0	5.09368
1519	0	5.09368
1520	0	5.09368
1521	0	5.09368
1522	0	5.09368
1523	0	5.09368
1524	0	5.09368
1525	0	5.09368
1526	0	5.09368
1527	0	5.09368
1528	0	5.09368
1529	0	5.09368
1530	0	5.09368
1531	0	5.09368
1532	0	5.09368
1533	0	5.09368
1534	0	5.09368
1535	0	5.09368
1536	0	5.09368
1537	0	5.09368
1538	0	5.09368
1539	0	5.09368
1540	0	5.09368
1541	0	5.09368
1542	0	5.09368
1543	0	5.09368
1544	0	5.09368
1545	0	5.09368
1546	0	5.09368
1547	0	5.09368
1548	0	5.09368
1549	0	5.09368
1550	0	5.09368
1551	0	5.09368
1552	0	5.09368
1553	0	5.09368
1554	0	5.09368
1555	0	5.04807
1556	0	5.04807
1557	0	5.04807
1558	0	5.04807
1559	0	5.04807
1560	0	5.04807
1561	0	5.04807
1562	0	5.04807
1563	0	5.04807
1564	0	5.04807
1565	0	5.04807
1566	0	5.04807
1567	0	5.04807
1568	0	5.04807
1569	0	5.04807
1570	0	5.04807
1571	0	5.04807
1572	0	5.00286
1573	0	5.00286
1574	0	5.00286
1575	0	5.00286
1576	0	5.00286
1577	0	5.00286
1578	0	5.00286
1579	0	5.00286
1580	0	5.00286
1581	0	5.00286
1582	0	5.00286
1583	0	5.00286
1584	0	5.00286
1585	0	5.00286
1586	0	5.00286
1587	0	5.00286
1588	0	5.00286
1589	0	5.00286
1590	0	5.00286
1591	0	5.00286
1592	0	5.00286
1593	0	5.00286
sum fluorescene intensity of all cells	186.783	43182.8
editing ratio for crRNA-pRNA(11bp)		0.0043254
editing ratio for positive		0.675625
editing ratio for negative		0.005795
normolize editing ratio for crRNA-pRNA(11bp)		0
Editing ratio was caculated by comparing sum fluorescence intensity of eGFP to mCherry.
Normolized editing ratio was caculated by subtracting editing ratio of negative control from editing ratio of crRNA/pRNA seperate,then compared to the editing ratio of positive control.

[truncated: 7 more sheets: 11bp rep2, 21bp rep1, 21bp rep2, 31bp rep1, 31bp rep2, 37bp rep1, 37bp rep2]
